# Supplementary material for: Spatial transcriptomics deciphers the immunosuppressive microenvironment in colorectal cancer with tumour thrombus
Source: Clin Transl Med. 2024 Dec 1;14(12):e70112. doi: 10.1002/ctm2.70112 (PMC11608866; doi:10.1002/ctm2.70112)
Supplement: Supplementary file 3 — Supporting Information [file CTM2-14-e70112-s003.xls]

## Sheet: Supplementary Table 1
Clinicopathological features for TT and NTT groups
Clinicopathological Features		TT	NTT	P value
Sample size		1321	4829	-
Gender	Male	801 (60.6%)	2884 (59.7%)	0.5696
	Female	520 (39.4%)	1945 (40.3%)
Age		58.02 ± 12.70	58.60 ± 11.90	0.1338
Location	Left	111 (8.4%)	400 (8.3%)	0.7693
	Right	306 (23.2%)	1083 (22.4%)
	Transverse	19 (1.4%)	52 (1.1%)
	Sigmoid	229 (17.3%)	874 (18.1%)
	Rectum	656 (49.7%)	2419 (50.1%)
T	T1	10 (0.8%)	147 (3.1%)	****
	T2	116 (8.8%)	872 (18.4%)
	T3	1062 (80.4%)	3447 (72.8%)
	T4	133 (10.1%)	268 (5.7%)
N	N0	417 (31.6%)	2954 (62.3%)	****
	N1	469 (35.5%)	1272 (26.8%)
	N2	435 (32.9%)	519 (10.9%)
M	M0	1230 (93.1%)	4663 (96.6%)	****
	M1	91 (6.9%)	166 (3.4%)
TNM stage	Ⅰ	62 (4.7%)	734 (15.2%)	****
	Ⅱ	309 (23.4%)	1907 (39.5%)
	Ⅲ	768 (58.1%)	1803 (37.3%)
	Ⅳ	182 (13.8%)	385 (8.0%)
****p < 0.0001
Missing data for Location, T, and N variables in the NTT group has been excluded from the total counts.

## Sheet: Supplementary Table 2
Clinicopathological information for samples used for analysis
ST samples
Sample ID	Gender	Age	Preoperative Chemotherapy/Radiotherapy	Operation Time	T	N	M	Tumour Size	Tumor Thrombus	Nerve Invasion	Location
TT 1	Female	60	No	April 2023	T4a	N1b	M0	3.8×2.5×1.4 cm	Yes	Yes	Left
TT 2	Male	82	No	October 2022	T3	N1b	M0	6.8×5.5×5 cm	Yes	No	Left
TT 3	Male	56	No	July 2022	T3	N2a	M0	1.8×1.5×0.7 cm	Yes	No	Left
TT 4	Male	48	No	March 2023	T4b	N0	M0	4.5×3.2×1 cm	Yes	No	Left
NTT1	Female	74	No	NA	T3	N0	M0	NA	No	No	Left
NTT2	Male	59	No	NA	T3	N1	M1	NA	No	No	Left
NTT3	Female	89	No	NA	T3	N0	M0	NA	No	No	Left
NTT4	Male	51	No	NA	T3	N1	M0	NA	No	No	Left
Samples for qPCR and immunofluorescence
Sample ID	Gender	Age	Preoperative Chemotherapy/Radiotherapy	Operation Time	T	N	M	Tumour Size	Tumor Thrombus	Nerve Invasion	Location
exp_TT1	Female	72	No	May 2024	T4a	N2a	M0	2.5×2.0×1.0 cm	Yes	No	Left
exp_TT2	Female	50	No	May 2024	T3	N2b	M0	2.1×2.1×0.7 cm	Yes	Yes	Left
exp_TT3	Female	59	No	June 2024	T4a	N1b	M0	5.5×3.5×1.2 cm	Yes	No	Right
exp_TT4	Female	61	No	March 2024	T3	N1a	M0	5.0×3.5×0.6 cm	Yes	No	Right
exp_TT5	Male	76	No	April 2024	T2	N0	M0	2.0×1.5×0.8 cm	Yes	Yes	Right
exp_TT6	Female	32	No	April 2024	T3	N1a	M0	7.5×4.8×2.0 cm	Yes	Yes	Right
exp_TT7	Female	46	No	April 2024	T3	N2a	M0	1.3×1.2×0.8 cm	Yes	Yes	Rectum
exp_TT8	Female	64	No	April 2024	T4a	N0	M0	8.0×5.5×5.0 cm	Yes	No	Left
exp_TT9	Male	54	No	April 2024	T4a	N2b	M0	4.5×3.0×1.5 cm	Yes	Yes	Left
exp_TT10	Male	72	No	March 2024	T2	N2a	M0	2.0×1.0×0.7 cm	Yes	No	Rectum
exp_NTT1	Male	58	No	April 2024	T2	N0	M0	3.0×2.2×1.5 cm	No	No	Rectum
exp_NTT2	Male	37	No	May 2024	T4a	N0	M0	6.0×3.5×2.0 cm	No	No	Right
exp_NTT3	Female	62	No	May 2024	T3	N1a	M0	3.5×3.2×2.8 cm	No	No	Left
exp_NTT4	Female	52	No	May 2024	T4a	N1b	M0	4.5×1.8×0.8 cm	No	No	Left
exp_NTT5	Female	50	No	May 2024	T3	N1a	M0	5.2×3.6×1.2 cm	No	No	Left
exp_NTT6	Male	59	No	May 2024	T3	N0	M0	6.0×3.5×1.0 cm	No	No	Rectum
exp_NTT7	Female	71	No	April 2024	T3	N0	M0	4.0×3.0×1.5 cm	No	No	Left
exp_NTT8	Female	72	No	May 2024	T4a	N2a	M0	7.5×6.5×2.5 cm	No	No	Right
exp_NTT9	Female	41	No	April 2024	T2	N0	M0	4.5×3.0×2.0 cm	No	No	Left
exp_NTT10	Male	67	No	April 2024	T4a	N0	M0	5.6×4.5×3.6 cm	No	Yes	Left

## Sheet: Supplementary Table 3
Comprehensive enriched pathway results of malignant epithelial cells
GO_BP
ID	Description	GeneRatio	BgRatio	pvalue	p.adjust	qvalue	geneID	Count
GO:0016570	histone modification	335/9208	463/18722	8.81763e-25	5.59743e-21	3.61245e-21	MTHFR/PINK1/EYA3/RLF/KDM4A/MYSM1/PRMT6/SETDB1/CRTC2/ASH1L/LMNA/CDC73/KDM5B/RBBP5/ELK4/RCOR3/TAF5L/NCOA1/KDM3A/RIF1/HAT1/ATF2/TRIP12/PER2/ING5/SETD5/KAT2B/PRKCD/RYBP/WDR5B/DTX3L/GATA2/MSL2/MECOM/TBL1XR1/RNF168/PCGF3/REST/FAM47E/NIPBL/PRKAA1/TAF9/UIMC1/JARID2/KDM1B/BRPF3/UBR2/VEGFA/MAP3K7/UFL1/PHF14/TWIST1/AUTS2/BAZ1B/TRRAP/KMT2E/ING3/KDM7A/KMT2C/NCAPG2/KAT6A/PHF20L1/JAK2/KDM4C/PHF2/CDK9/EHMT1/JMJD…	335
GO:0051056	regulation of small GTPase mediated signal transduction	231/9208	302/18722	1.06581e-22	2.89241e-19	1.86669e-19	SSX2IP/ARHGAP29/F11R/RALGPS2/ABL2/ITPKB/SIPA1L2/SOS1/STAMBP/MAP4K4/ARHGAP15/ITGAV/ALS2/CUL3/IQSEC1/KALRN/ECT2/SPRY1/TRIO/ERBIN/F2RL1/RASA1/FAM13B/ARHGAP26/DOCK2/DEF6/CD2AP/DYNLT1/CYTH3/AUTS2/MET/ARHGEF5/ARFGEF1/DENND3/KANK1/DENND4C/ABCA1/DAB2IP/DENND1A/RALGPS1/NOTCH1/ARHGAP12/NRP1/PLCE1/ARHGAP19/DNMBP/SHOC2/SWAP70/ARHGAP1/MADD/SIPA1/ARAP1/ARRB1/ARHGAP42/RDX/ARHGEF12/ARHGDIB/SPATA13/STARD13/KBTBD6…	231
GO:0048193	Golgi vesicle transport	227/9208	296/18722	1.36692e-22	2.89241e-19	1.86669e-19	VAMP3/PEF1/TRAPPC3/EPS15/PLPP3/KLHL20/MIA3/EXOC8/CNST/NBAS/RAB10/PREB/NRBP1/SPAST/PKDCC/PREPL/GCC2/CCDC93/CUL3/ATP2C1/RAB6B/GAK/EXOC1/SEC31A/SEC24B/RAB33B/SLC10A7/TRAPPC11/TICAM2/TMED7/SNX2/SAR1B/SEC24A/BNIP1/EXOC2/KIF13A/VPS52/TAPBP/SNX8/CYTH3/YKT6/TMED4/CUX1/RINT1/COG5/BCAP29/ARF5/COPG2/EXOC4/INSIG1/VPS13A/STX17/RAB14/PPP6C/GOLGA2/OPTN/ANK3/EXOC6/COPB1/STX5/VPS51/RAB1B/RAB6A/ARCN1/HYOU1/SORL1/E…	227
GO:0008654	phospholipid biosynthetic process	198/9208	253/18722	1.00576e-21	1.59614e-18	1.03011e-18	FABP3/PIP5K1A/LPGAT1/CAPN2/ITPKB/GGPS1/LPIN1/TTC7A/INPP4A/IDH1/PIKFYVE/INPP5D/MTMR14/PLD1/PIK3CA/LIPH/PCYT1A/PIGX/PIGZ/PI4K2B/HMGCS1/PIK3R1/HEXB/MBOAT1/SLC44A4/FIG4/NUS1/SERINC1/SYNJ2/PDGFA/FAM126A/ACHE/EFR3A/PIGO/SLC44A1/TMEM38B/INPP5E/IPMK/PTEN/INPP5F/PGAP2/DGKZ/FADS1/PLAAT3/PITPNM1/CHKA/ATM/ETNK1/CHPT1/MTMR6/DGKH/SOCS4/PIGB/CDIPT/LPCAT2/INPP5K/DGKE/MPPE1/IMPA2/ABHD3/ISYNA1/ITPKC/PIGU/FITM2/PIG…	198
GO:0009896	positive regulation of catabolic process	344/9208	492/18722	2.96837e-21	3.76864e-18	2.43219e-18	PINK1/TUT4/ZYG11B/GBA/RC3H1/COP1/DTL/RAB3GAP2/ROCK2/BCL2L11/POLR2D/RAB3GAP1/DIS3L2/ATG7/MLH1/PRKCD/CBLB/GSK3B/DTX3L/DHX36/TIPARP/RCHY1/CNOT6L/METTL14/EXOSC9/FBXW7/TENT4A/DAB2/PRKAA1/NNT/DCP2/SH3RF2/CSNK1A1/CNOT8/MAPK9/CNOT6/MYLIP/TRIM38/GCLC/MAP3K7/UFL1/HACE1/SESN1/RNF217/TNFAIP3/EZR/ZFAND2A/TWIST1/NOD1/MLXIPL/ANKIB1/SMURF1/PSMC2/ZC3HAV1/NUB1/BNIP3L/PTK2B/YTHDF3/TP53INP1/RNF19A/HSF1/C9orf72/EXOSC…	344
GO:0016197	endosomal transport	180/9208	230/18722	7.15566e-20	7.57069e-17	4.88593e-17	VAMP3/TINAGL1/EPS15/BTBD8/EVI5/SNX27/VAMP4/DENND1B/LYST/ITSN2/RAB10/HEATR5B/PREPL/ALMS1/GCC2/CCDC93/ALS2/PIKFYVE/ARL8B/TBC1D5/CHMP2B/TBC1D23/RAB6B/ACAP2/KIAA1109/ARFIP1/AP3B1/ZFYVE16/SNX2/VPS52/REPS1/MICALL2/SNX8/AP5Z1/YKT6/VPS50/LMTK2/LEPROTL1/RIC1/CHMP5/RGP1/ABCA1/RAB14/DENND1A/STAM/VPS26A/INPP5F/ARHGAP1/STX5/EHD1/VPS51/RAB6A/PICALM/SORL1/DNM1L/BLOC1S1/EEA1/WASHC4/CLN5/HEATR5A/SNX6/ARF6/VTI1B/V…	180
GO:0031331	positive regulation of cellular catabolic process	298/9208	427/18722	2.15384e-18	1.95323e-15	1.26056e-15	PINK1/TUT4/ZYG11B/GBA/RC3H1/COP1/RAB3GAP2/ROCK2/BCL2L11/POLR2D/RAB3GAP1/DIS3L2/ATG7/MLH1/PRKCD/GSK3B/DTX3L/DHX36/RCHY1/CNOT6L/METTL14/EXOSC9/FBXW7/TENT4A/DAB2/PRKAA1/NNT/DCP2/SH3RF2/CSNK1A1/CNOT8/MAPK9/CNOT6/TRIM38/GCLC/MAP3K7/UFL1/SESN1/RNF217/TNFAIP3/EZR/ZFAND2A/TWIST1/NOD1/MLXIPL/ANKIB1/SMURF1/PSMC2/ZC3HAV1/NUB1/BNIP3L/PTK2B/YTHDF3/TP53INP1/RNF19A/HSF1/C9orf72/EXOSC3/AGTPBP1/TUT7/PRXL2C/TRIM14…	298
GO:0016050	vesicle organization	221/9208	300/18722	2.65214e-18	2.10447e-15	1.35817e-15	VAMP3/STX12/PEF1/EPS15/FNBP1L/SNAPIN/VAMP4/MIA3/EXOC8/LYST/PREB/VAMP8/TMEM127/ZEB2/STAM2/ALS2/CREB1/PIKFYVE/ABCB6/SERPINE2/CUL3/ARL8B/PDCD6IP/TMF1/CHMP2B/STX19/DNAJC13/PI4K2B/SEC31A/SEC24B/AP3B1/ZFYVE16/SAR1B/SEC24A/DTNBP1/KIF13A/CD2AP/STX7/TBPL1/FBXO5/SNX10/VPS41/STX1A/SAMD9/WASL/CCDC136/INSIG1/VPS37A/HOOK3/CHMP5/STX17/ABCA1/RAB14/PPP6C/STXBP1/STAM/SRGN/HPS1/SYT13/OSBP/STX3/SYT7/STX5/PICALM/VPS1…	221
GO:0007265	Ras protein signal transduction	243/9208	337/18722	5.17181e-18	3.58263e-15	2.31214e-15	SSX2IP/ARHGAP29/GPSM2/SETDB1/F11R/RALGPS2/ABL2/ITPKB/ROCK2/CDC42EP3/SOS1/STAMBP/MAP4K4/ALS2/ABI2/CUL3/FARP2/IQSEC1/RAP2B/PLD1/SPRY1/RAB33B/RAPGEF2/ERBIN/F2RL1/RASA1/RAPGEF6/AIF1/HACE1/DYNLT1/CYTH3/ELMO1/DBNL/AUTS2/LIMK1/MET/ARFGEF1/DENND3/KANK1/DENND4C/CDKN2A/ABCA1/DAB2IP/DENND1A/RALGPS1/NOTCH1/NRP1/PLCE1/CHUK/SHOC2/ARHGAP1/MADD/CFL1/ARRB1/ARHGAP42/RDX/USP28/ARHGEF12/ARHGDIB/STARD13/KBTBD6/SPRY2/…	243
GO:0043161	proteasome-mediated ubiquitin-dependent protein catabolic process	288/9208	412/18722	5.64372e-18	3.58263e-15	2.31214e-15	SPSB1/ZYG11B/GBA/KLHL20/COP1/EDEM3/ERLEC1/PELI1/RNF103/UBXN4/UBR3/CUL3/CRBN/EDEM1/STT3B/RYBP/GSK3B/ARMC8/SIAH2/TBL1XR1/RCHY1/DNAJB14/UBE2D3/ANAPC10/FBXW7/DAB2/TAF9/FEM1C/SH3RF2/CSNK1A1/RMND5B/MAPK9/HFE/UBR2/CD2AP/FBXO9/GCLC/UBE2J1/UFL1/FBXL4/HACE1/RNF217/ZFAND2A/FBXL18/ANKIB1/SMURF1/PSMC2/DNAJB9/KLHDC10/CUL1/TMUB1/NUB1/UBXN2B/RNF19A/DERL1/FBXL6/PLAA/TOPORS/DCAF12/SEC61B/RAD23B/ECPAS/FBXW5/CUL2/SI…	288
GO:0018205	peptidyl-lysine modification	266/9208	376/18722	8.79414e-18	5.07502e-15	3.27529e-15	RLF/KDM4A/PRMT6/SETDB1/CRTC2/ASH1L/LMNA/RBBP5/TAF5L/NCOA1/CAMKMT/KDM3A/LIPT1/RIF1/HAT1/ATF2/ING5/SETD5/KAT2B/SENP7/WDR5B/GATA2/MSL2/MECOM/PRKAA1/TAF9/JARID2/SOX4/ATAT1/BRPF3/SENP6/MAP3K7/PHF14/TWIST1/AUTS2/STX1A/TRRAP/PLOD3/KMT2E/ING3/KMT2C/KAT6A/PHF20L1/TOPORS/EHMT1/SIRT1/KAT6B/LDB1/EEF1AKMT2/SPI1/NAA40/KMT5B/ARRB1/EED/KMT2A/BLOC1S1/SETD1B/KMT5A/USPL1/BRCA2/SETDB2/SNW1/RTF1/PIAS1/UBE2I/CREBBP/EE…	266
GO:0046474	glycerophospholipid biosynthetic process	164/9208	211/18722	1.06613e-17	5.63984e-15	3.63981e-15	FABP3/PIP5K1A/CAPN2/ITPKB/LPIN1/TTC7A/INPP4A/PIKFYVE/INPP5D/MTMR14/PLD1/PIK3CA/LIPH/PCYT1A/PIGX/PIGZ/PI4K2B/PIK3R1/SLC44A4/FIG4/SYNJ2/PDGFA/FAM126A/ACHE/EFR3A/PIGO/SLC44A1/INPP5E/IPMK/PTEN/INPP5F/PGAP2/DGKZ/PITPNM1/CHKA/ATM/ETNK1/CHPT1/MTMR6/DGKH/SOCS4/PIGB/CDIPT/LPCAT2/INPP5K/DGKE/MPPE1/IMPA2/ABHD3/ITPKC/PIGU/PIGT/DPM1/SYNJ1/MTMR3/PISD/PLA2G6/OCRL/MTM1/MTMR1/INPP4B/PI4KA/INPP1/ABHD5/PIGN/SOCS7/C…	164
GO:0006644	phospholipid metabolic process	269/9208	383/18722	2.65132e-17	1.29466e-14	8.35541e-15	FABP3/INPP5B/PLPP3/MTMR11/PIP5K1A/LPGAT1/CAPN2/ITPKB/GGPS1/LPIN1/TTC7A/INPP4A/SMPD4/IDH1/PIKFYVE/INPP5D/MTMR14/PRKCD/PLD1/PIK3CA/LIPH/PCYT1A/PIGX/PIGZ/PI4K2B/NAAA/MTMR12/HMGCS1/PIK3R1/HEXB/MBOAT1/SLC44A4/PLA2G7/FIG4/NUS1/SERINC1/SYNJ2/PDGFA/FAM126A/ACHE/PNPLA8/PLPP5/EFR3A/PLAA/PIGO/SLC44A1/TMEM38B/INPP5E/PNPLA7/IPMK/PTEN/INPP5F/INPP5A/PGAP2/DGKZ/FADS1/PLAAT4/PLAAT3/PITPNM1/CHKA/ATM/ETNK1/OSBPL8/C…	269
GO:0016236	macroautophagy	213/9208	291/18722	3.70089e-17	1.67809e-14	1.083e-14	PINK1/STX12/SNAPIN/GBA/UFC1/RAB3GAP2/EXOC8/LGALS8/FEZ2/VAMP8/RAB3GAP1/STAM2/PIKFYVE/ARL8B/MTMR14/ATG7/TBC1D5/CHMP2B/ATG3/TMEM39A/PIK3R4/UBA5/PIK3CA/EXOC1/WDFY3/MFSD8/RAB33B/CASP3/ATG10/ATP6V0E1/RAB23/SNX14/MAP3K7/UFL1/SESN1/NOD1/VPS41/SMURF1/EXOC4/RHEB/VPS37A/BNIP3L/RB1CC1/UBXN2B/TP53INP1/PLAA/C9orf72/STX17/ATP6V1G1/OPTN/STAM/SIRT1/VPS26A/TMEM41B/ATG13/RAB1B/TCIRG1/SESN3/PAFAH1B2/TBK1/ATP6V0A2/IF…	213
GO:0006650	glycerophospholipid metabolic process	222/9208	306/18722	4.4635e-17	1.88895e-14	1.21908e-14	FABP3/INPP5B/MTMR11/PIP5K1A/LPGAT1/CAPN2/ITPKB/LPIN1/TTC7A/INPP4A/SMPD4/PIKFYVE/INPP5D/MTMR14/PLD1/PIK3CA/LIPH/PCYT1A/PIGX/PIGZ/PI4K2B/NAAA/MTMR12/PIK3R1/MBOAT1/SLC44A4/PLA2G7/FIG4/SERINC1/SYNJ2/PDGFA/FAM126A/ACHE/PNPLA8/EFR3A/PIGO/SLC44A1/INPP5E/PNPLA7/IPMK/PTEN/INPP5F/INPP5A/PGAP2/DGKZ/PLAAT4/PLAAT3/PITPNM1/CHKA/ATM/ETNK1/OSBPL8/CHPT1/MTMR6/DGKH/PIP4P1/ABHD12B/SOCS4/MTMR10/PIGB/CDIPT/LPCAT2/PLA…	222
GO:0045017	glycerolipid biosynthetic process	188/9208	252/18722	9.99075e-17	3.96383e-14	2.55816e-14	FABP3/PIP5K1A/LPGAT1/CAPN2/ITPKB/LPIN1/TTC7A/INPP4A/PIKFYVE/INPP5D/MTMR14/PLD1/PIK3CA/LIPH/PCYT1A/PIGX/PIGZ/PI4K2B/FBXW7/PIK3R1/SLC44A4/FIG4/SYNJ2/PDGFA/AGMO/FAM126A/ACHE/MOGAT3/EFR3A/PIGO/SLC44A1/INPP5E/IPMK/PTEN/PLCE1/INPP5F/PGAP2/DGKZ/PITPNM1/CHKA/ATM/ETNK1/CHPT1/MTMR6/DGKH/SOCS4/PIGB/CDIPT/LPCAT2/PLA2G15/INPP5K/SREBF1/DGKE/MPPE1/IMPA2/ABHD3/C3/LDLR/ITPKC/PIGU/FITM2/PIGT/DPM1/SYNJ1/MTMR3/PISD/…	188
GO:0016311	dephosphorylation	286/9208	417/18722	4.18738e-16	1.56362e-13	1.00912e-13	PINK1/PPP1R8/EYA3/PTPRU/INPP5B/PLPP3/MTMR11/ENSA/GBA/SMG5/TIPRL/PPP2R5A/PTPN14/ROCK2/LPIN1/PPP1CB/PPM1B/CALM2/PPP4R3B/PPP3R1/DUSP11/INPP4A/PTPN18/PHOSPHO2/SLC39A10/INPP5D/PPP1R7/MTMR14/PRKCD/GSK3B/NCK1/PPM1L/DLG1/BOD1L1/PTPN13/PPP3CA/MTMR12/ITGA1/MEF2C/PPP2CA/DUSP22/PPP2R5D/NT5E/RNGTT/FIG4/PTPRK/SYNJ2/NT5C3A/PPIA/TNS3/STYXL1/PTPN12/PTPRN2/PPP1R3B/PPP3CC/PLPP5/IKBKB/PDP1/PLPP6/JAK2/APTX/SEMA4D/PTP…	286
GO:0043087	regulation of GTPase activity	245/9208	348/18722	4.46602e-16	1.57502e-13	1.01648e-13	DOCK7/EVI5/ARHGAP29/PIP5K1A/F11R/RABGAP1L/RGS1/DENND1B/PLXNA2/RAB3GAP2/SIPA1L2/GPR137B/ASAP2/MAP4K4/RAB3GAP1/ARHGAP15/ZC3H15/ALS2/DOCK10/CCL20/IQSEC1/TBC1D5/CBLB/GSK3B/PLXND1/ARHGEF26/ECT2/SPRY1/ELMOD2/RAPGEF2/RICTOR/IQGAP2/F2RL1/RASA1/RAPGEF6/TBC1D9B/NEDD9/TBC1D22B/MMUT/DYNLT1/SNX13/CCL26/MET/ARHGEF5/PTPRN2/PTK2B/ARFGEF1/ASAP1/RIC1/RGP1/SEMA4D/DAB2IP/RABGAP1/DENND1A/GAPVD1/SLC27A4/ARHGAP12/PRKG1…	245
GO:0010498	proteasomal protein catabolic process	328/9208	490/18722	6.84323e-16	2.28636e-13	1.47556e-13	SPSB1/PINK1/ZYG11B/GBA/KLHL20/COP1/EDEM3/ERLEC1/PSME4/PELI1/RNF103/UGGT1/UBXN4/UBR3/CUL3/CRBN/EDEM1/NGLY1/STT3B/TMF1/RYBP/GSK3B/ARMC8/SIAH2/TBL1XR1/RCHY1/DNAJB14/UBE2D3/ANAPC10/FBXW7/DAB2/TAF9/FEM1C/SH3RF2/CSNK1A1/RMND5B/MAPK9/HFE/PSMB8/PSMB9/UBR2/CD2AP/FBXO9/GCLC/UBE2J1/UFL1/FBXL4/HACE1/RNF217/ZFAND2A/FBXL18/ANKIB1/SMURF1/PSMC2/DNAJB9/KLHDC10/CUL1/TMUB1/NUB1/UBXN2B/RNF19A/DERL1/FBXL6/PLAA/TOPORS…	328
GO:0062197	cellular response to chemical stress	237/9208	337/18722	1.6487e-15	5.23296e-13	3.37722e-13	PINK1/PRDX1/SLC25A24/PARP1/MPV17/EPAS1/STK39/PDK1/ATF2/PRKRA/CAB39/ATG7/OXSR1/PRKCD/PDCD10/ECT2/PIK3CA/REST/PKD2/FBXW7/CASP3/ZNF622/PRKAA1/DHFR/FER/MAPK9/RIPK1/AIF1/FYN/PTPRK/MAP3K5/TNFAIP3/SOD2/PPIA/EGFR/VKORC1L1/PNPLA8/MET/AKR1B1/GSR/TP53INP1/OXR1/HSF1/SLC1A1/JAK2/FXN/ERCC6L2/SETX/AKR1C3/ALOX5/SIRT1/STOX1/MICU1/CHUK/MGMT/IL18BP/ATM/ETS1/YBX3/PTPN11/PXN/FOXO1/STK24/AKT1/PDE8A/STX4/TP53/MAPK7/SPH…	237
GO:0007249	I-kappaB kinase/NF-kappaB signaling	203/9208	281/18722	2.05798e-15	6.22097e-13	4.01486e-13	PINK1/WLS/BCL10/LAMTOR5/RHOC/ASH1L/INAVA/ROCK2/PPM1B/REL/PELI1/SLC20A1/TANK/STAT1/CFLAR/CASP10/CASP8/AZI2/ATP2C1/DHX36/ECT2/TFRC/TNIP2/TIFA/F2RL1/TICAM2/CXXC5/TNIP1/TRIM52/RIPK1/TRIM38/MAP3K7/UFL1/FYN/TNFAIP3/TAB2/CARD11/NOD1/TMED4/IKBKB/TLE1/TRIM14/DAB2IP/NEK6/OPTN/SIRT1/IFIT5/CHUK/TRIM5/TRIM22/ZDHHC13/TRAF6/TNFRSF1A/CD4/TBK1/ZDHHC17/NDFIP2/PELI2/PPM1A/AKT1/RORA/AKAP13/UBE2I/LITAF/NOD2/USP10/LGA…	203
GO:0031098	stress-activated protein kinase signaling cascade	181/9208	247/18722	7.21067e-15	2.08061e-12	1.34277e-12	PINK1/PRDX1/INAVA/MAPKAPK2/EIF2AK2/MAP4K3/MAP4K4/STK39/ATF2/ULK4/PDCD10/MECOM/MAP3K13/DLG1/ZNF622/HMGCR/F2RL1/PJA2/SH3RF2/MAPK9/DUSP22/RIPK1/VEGFA/MAP3K7/MAP3K5/EZR/MAP3K4/MTURN/NOD1/PPIA/CCM2/EGFR/MDFIC/KLHDC10/AKR1B1/HIPK2/PTK2B/IKBKB/RB1CC1/STK3/GADD45G/DAB2IP/PDCD4/HIPK3/TRAF6/SPI1/MAP4K2/FOXO1/RAP2A/DACT1/CCDC88C/AKT1/MAPK8IP3/NOD2/CYLD/MARVELD3/PAFAH1B1/GPS2/ADORA2B/NCOR1/LGALS9/TRAF4/MAP3K…	181
GO:0043122	regulation of I-kappaB kinase/NF-kappaB signaling	182/9208	249/18722	9.1705e-15	2.53106e-12	1.63348e-12	PINK1/WLS/BCL10/LAMTOR5/RHOC/ASH1L/INAVA/PPM1B/REL/PELI1/SLC20A1/TANK/STAT1/CFLAR/CASP10/CASP8/ATP2C1/DHX36/ECT2/TFRC/TNIP2/TIFA/F2RL1/TICAM2/CXXC5/TNIP1/TRIM52/RIPK1/TRIM38/MAP3K7/UFL1/FYN/TNFAIP3/TAB2/CARD11/NOD1/TMED4/IKBKB/TLE1/TRIM14/DAB2IP/NEK6/OPTN/SIRT1/IFIT5/CHUK/TRIM5/TRIM22/ZDHHC13/TRAF6/TNFRSF1A/CD4/TBK1/ZDHHC17/NDFIP2/PELI2/PPM1A/RORA/AKAP13/UBE2I/LITAF/NOD2/USP10/LGALS9/TRAF4/TRIM25…	182
GO:0072594	establishment of protein localization to organelle	284/9208	422/18722	2.23706e-14	5.78199e-12	3.73155e-12	PINK1/KPNA6/TXNIP/HAX1/LMNA/TPR/RAB3GAP2/SRP9/NUP133/TOMM20/RAB10/PEX13/PPP3R1/GCC2/RAB3GAP1/EDEM1/PRKCD/CBLB/HCLS1/KPNA1/PIK3R4/SRPRB/SEC62/ECT2/APOD/SRP72/PPP3CA/UBE2D3/FBXW7/NIPBL/NUP155/PRKAA1/PIK3R1/AP3B1/ZFYVE16/NEURL1B/NUP153/E2F3/RAB23/KPNA5/TNFAIP3/PEX3/ZFAND2A/MICALL2/VPS41/GLI3/CCT6A/PEX1/SMURF1/FIS1/PMPCB/IMMP2L/MDFIC/POT1/TNPO3/VPS37A/BNIP3L/TERF1/SNX16/JAK2/TOMM5/VPS13A/SYK/SEC61B/P…	284
GO:0051403	stress-activated MAPK cascade	175/9208	239/18722	2.27709e-14	5.78199e-12	3.73155e-12	PINK1/PRDX1/INAVA/MAPKAPK2/EIF2AK2/MAP4K3/MAP4K4/STK39/ATF2/ULK4/PDCD10/MECOM/MAP3K13/DLG1/ZNF622/HMGCR/F2RL1/PJA2/SH3RF2/MAPK9/DUSP22/RIPK1/VEGFA/MAP3K7/MAP3K5/EZR/MAP3K4/MTURN/NOD1/PPIA/CCM2/EGFR/MDFIC/KLHDC10/HIPK2/PTK2B/IKBKB/RB1CC1/STK3/GADD45G/DAB2IP/PDCD4/HIPK3/TRAF6/SPI1/MAP4K2/FOXO1/RAP2A/DACT1/AKT1/MAPK8IP3/NOD2/CYLD/MARVELD3/PAFAH1B1/GPS2/ADORA2B/NCOR1/LGALS9/TRAF4/MAP3K3/SPHK1/MAP2K7/…	175
GO:0051656	establishment of organelle localization	265/9208	390/18722	2.91311e-14	7.11248e-12	4.59022e-12	PINK1/PEF1/DOCK7/FNBP1L/GPSM2/SNAPIN/CD84/PREB/SPAST/EML4/LRPPRC/ACTR2/VAMP8/MYO7B/ITGA4/PARD3B/CUL3/MLPH/MLH1/TRAK1/MAP4/CHMP2B/TBC1D23/SPICE1/GATA2/NMD3/PDCD10/LSG1/DLG1/MAD2L1/SPRY1/AP3B1/FER/CEP120/SAR1B/DTNBP1/KIF13A/CENPQ/MYO6/LTV1/DYNLT1/EZR/SUN1/YKT6/WASL/COPG2/EXOC4/HOOK3/UBXN2B/RRS1/TERF1/GEM/YWHAZ/CHMP5/TESK1/AGTPBP1/SYK/PPP6C/STXBP1/TOR1A/PARD3/EXOC6/MAP4K2/CFL1/TCIRG1/NUMA1/RAB6A/GAB…	265
GO:0046486	glycerolipid metabolic process	266/9208	392/18722	3.3399e-14	7.85248e-12	5.0678e-12	FABP3/INPP5B/MTMR11/PIP5K1A/LPGAT1/CAPN2/ITPKB/LPIN1/TTC7A/INPP4A/INSIG2/SMPD4/PIKFYVE/INPP5D/MTMR14/MGLL/PLD1/PIK3CA/LIPH/PCYT1A/PIGX/PIGZ/PI4K2B/NAAA/FBXW7/MTMR12/PIK3R1/MBOAT1/SLC44A4/PLA2G7/FIG4/SERINC1/SYNJ2/PDGFA/AGMO/FAM126A/ACHE/MOGAT3/PNPLA8/INSIG1/EFR3A/PIGO/SLC44A1/INPP5E/PNPLA7/IPMK/SIRT1/PTEN/PLCE1/INPP5F/INPP5A/PGAP2/DGKZ/PLAAT4/PLAAT3/PITPNM1/CHKA/CPT1A/ATM/SORL1/ETNK1/OSBPL8/CHPT1…	266
GO:0006892	post-Golgi vesicle-mediated transport	88/9208	104/18722	4.15362e-14	9.41685e-12	6.0774e-12	VAMP3/EPS15/KLHL20/EXOC8/CNST/RAB10/PKDCC/PREPL/CCDC93/ATP2C1/GAK/EXOC1/EXOC2/KIF13A/VPS52/EXOC4/VPS13A/RAB14/OPTN/ANK3/EXOC6/SORL1/MON2/LAMP1/SCFD1/VTI1B/VPS13C/CORO7/GGA2/ANKFY1/LLGL1/RAB34/DNM2/AP2A1/KIF16B/SYS1/ARFGEF2/ARFRP1/GGA1/RP2/VPS35L/GGA3/GOPC/VPS54/EXOC6B/SPTBN1/VAMP2/BBS1/EHD3/BLZF1/BBS2/SCAMP3/MACF1/SORT1/AP3S2/GBF1/SNAP23/EXOC5/RABEP1/WIPI1/AP4M1/OSBPL5/SEC16A/SCAMP1/RNF215/SCAMP2…	88
GO:0006979	response to oxidative stress	297/9208	446/18722	4.48703e-14	9.74676e-12	6.29032e-12	PINK1/PRDX1/SLC25A24/TXNIP/CAPN2/PARP1/MPV17/SLC8A1/EPAS1/ERCC3/PDK1/ATF2/PRKRA/STAT1/ALS2/IDH1/ATG7/OXSR1/PRKCD/NDUFB4/PDCD10/ECT2/APOD/CD38/REST/PKD2/FBXW7/CASP3/ZNF622/PRKAA1/SELENOP/DHFR/FER/GPX3/MAPK9/RIPK1/AIF1/BAK1/GCLC/SESN1/FYN/PTPRK/MAP3K5/TNFAIP3/SOD2/NUDT1/PPIA/EGFR/VKORC1L1/PON2/PNPLA8/MET/PTK2B/RBPMS/GSR/TP53INP1/OXR1/HSF1/SLC1A1/JAK2/APTX/FXN/ERCC6L2/TOR1A/SETX/AKR1C3/ALOX5/SIRT1/S…	297
GO:0016032	viral process	279/9208	415/18722	4.60622e-14	9.74676e-12	6.29032e-12	TNFRSF14/KPNA6/EPS15/LAMTOR5/SETDB1/ADAR/IFI16/F11R/USF1/NR5A2/CD55/CD46/PROX1/ROCK2/EIF2AK2/VAMP8/MGAT4A/CCNT2/CXCR4/ITGAV/STAT1/PIKFYVE/ARL8B/ATG7/PDCD6IP/ZNF502/TASOR/CHMP2B/TMEM39A/GSK3B/PARP9/ZNF639/ST6GAL1/TFRC/REST/LARP7/CHD1/YTHDC2/TNIP1/NUP153/TRIM38/TRIM31/TAF11/SRPK1/DYNLT1/EIF3B/PPIA/EGFR/SRPK2/MDFIC/ZC3HAV1/CTSB/VPS37A/SLC52A2/RRAGA/CHMP5/CTSL/TRIM14/GSN/STOM/NOTCH1/NRP1/IFIT5/IDE/CT…	279
GO:0006661	phosphatidylinositol biosynthetic process	106/9208	131/18722	4.89515e-14	1.0024e-11	6.46924e-12	PIP5K1A/ITPKB/TTC7A/INPP4A/PIKFYVE/INPP5D/MTMR14/PIK3CA/PIGX/PIGZ/PI4K2B/PIK3R1/FIG4/SYNJ2/PDGFA/FAM126A/EFR3A/PIGO/INPP5E/IPMK/PTEN/INPP5F/PGAP2/PITPNM1/ATM/MTMR6/SOCS4/PIGB/CDIPT/INPP5K/DGKE/MPPE1/IMPA2/ITPKC/PIGU/PIGT/DPM1/SYNJ1/MTMR3/OCRL/MTM1/MTMR1/INPP4B/PI4KA/INPP1/PIGN/SOCS7/SOCS3/INPPL1/SACM1L/PIK3R2/PIGQ/FAM126B/PIK3C3/PGAP1/CISH/PIK3C2B/PIGS/SOCS1/FGF2/SOCS5/PIK3CB/HTR2B/HTR2A/SOCS6/GP…	106
GO:0032259	methylation	249/9208	364/18722	5.39858e-14	1.07094e-11	6.9116e-12	MTHFR/RLF/KDM4A/PRMT6/RBM15/SETDB1/TDRKH/ASH1L/LMNA/MAEL/RBBP5/PARP1/MTR/DNMT3A/THADA/CAMKMT/FBXO11/KDM3A/RIF1/METTL5/THUMPD3/SETD5/METTL6/NSUN3/TRMT10C/WDR5B/MECOM/PIK3CA/ZCCHC4/NSUN7/FAM47E/LARP7/METTL14/PRMT9/NSUN2/MTRR/ETF1/JARID2/TPMT/KDM1B/CMTR1/MTO1/PRDM1/INMT/AUTS2/KMT2E/CBLL1/BMT2/KMT2C/PCMTD1/TGS1/VIRMA/GRHL2/TRMT10B/CARNMT1/TRMO/EHMT1/NSUN6/SIRT1/HELLS/EEF1AKMT2/MGMT/PRMT3/METTL15/SPI1…	249
GO:0006479	protein methylation	138/9208	181/18722	6.43075e-14	1.17044e-11	7.5537e-12	MTHFR/RLF/KDM4A/PRMT6/SETDB1/ASH1L/LMNA/RBBP5/CAMKMT/FBXO11/KDM3A/RIF1/SETD5/WDR5B/MECOM/FAM47E/PRMT9/ETF1/JARID2/AUTS2/KMT2E/KMT2C/PCMTD1/EHMT1/SIRT1/EEF1AKMT2/PRMT3/KMT5B/RAB6A/EED/KMT2A/BTG1/SETD1B/KMT5A/SETDB2/PRMT5/SNW1/RTF1/CREBBP/EEF2KMT/CTCF/COPRS/MLLT6/DOT1L/PAF1/FBL/PRMT1/ZNF274/SNRPB/ZNF335/PCMTD2/N6AMT1/BCOR/OGT/ATRX/AASS/NNMT/PHF1/MTF2/PAXIP1/ARID4A/EZH1/HEMK1/SETD7/CXXC1/METTL18/ASH…	138
GO:0008213	protein alkylation	138/9208	181/18722	6.43075e-14	1.17044e-11	7.5537e-12	MTHFR/RLF/KDM4A/PRMT6/SETDB1/ASH1L/LMNA/RBBP5/CAMKMT/FBXO11/KDM3A/RIF1/SETD5/WDR5B/MECOM/FAM47E/PRMT9/ETF1/JARID2/AUTS2/KMT2E/KMT2C/PCMTD1/EHMT1/SIRT1/EEF1AKMT2/PRMT3/KMT5B/RAB6A/EED/KMT2A/BTG1/SETD1B/KMT5A/SETDB2/PRMT5/SNW1/RTF1/CREBBP/EEF2KMT/CTCF/COPRS/MLLT6/DOT1L/PAF1/FBL/PRMT1/ZNF274/SNRPB/ZNF335/PCMTD2/N6AMT1/BCOR/OGT/ATRX/AASS/NNMT/PHF1/MTF2/PAXIP1/ARID4A/EZH1/HEMK1/SETD7/CXXC1/METTL18/ASH…	138
GO:0046488	phosphatidylinositol metabolic process	124/9208	159/18722	6.45325e-14	1.17044e-11	7.5537e-12	INPP5B/MTMR11/PIP5K1A/LPGAT1/ITPKB/TTC7A/INPP4A/PIKFYVE/INPP5D/MTMR14/PIK3CA/PIGX/PIGZ/PI4K2B/MTMR12/PIK3R1/FIG4/SYNJ2/PDGFA/FAM126A/EFR3A/PIGO/INPP5E/IPMK/PTEN/INPP5F/INPP5A/PGAP2/PITPNM1/ATM/MTMR6/PIP4P1/SOCS4/MTMR10/PIGB/CDIPT/INPP5K/DGKE/MPPE1/IMPA2/ITPKC/PLCB1/PIGU/PLCG1/PIGT/DPM1/SYNJ1/MTMR3/OCRL/MTM1/MTMR1/INPP4B/PI4KA/INPP1/PIGN/SOCS7/SOCS3/PLCD1/INPPL1/CSF1R/SACM1L/PLEK/PIK3R2/MTMR9/PIGQ…	124
GO:0098876	vesicle-mediated transport to the plasma membrane	109/9208	136/18722	7.41729e-14	1.30791e-11	8.44096e-12	VAMP3/EPS15/SNX27/DENND1B/EXOC8/CNST/RAB10/PKDCC/PREPL/CCDC93/ATP2C1/ACAP2/EXOC1/KIAA1109/EXOC2/KIF13A/VPS52/MICALL2/VPS50/LMTK2/EXOC4/SLC1A1/RAB14/DENND1A/OPTN/ANK3/VPS26A/EXOC6/INPP5F/ARHGAP1/STX3/EHD1/VPS51/SORL1/ARF6/VPS39/GGA2/VPS53/LLGL1/RAB34/RAB11B/DNM2/RAB8A/SYS1/ARFGEF2/ATP9A/ARFRP1/VPS26C/GGA1/SNX12/VPS35L/ARL4C/GGA3/ANKRD27/GOPC/EXOC6B/STX6/SPTBN1/VAMP2/BBS1/EHD3/PTPN23/SNX4/BLZF1/BBS…	109
GO:0043414	macromolecule methylation	220/9208	316/18722	9.33668e-14	1.60187e-11	1.03381e-11	MTHFR/RLF/KDM4A/PRMT6/RBM15/SETDB1/TDRKH/ASH1L/LMNA/MAEL/RBBP5/PARP1/DNMT3A/THADA/CAMKMT/FBXO11/KDM3A/RIF1/METTL5/THUMPD3/SETD5/METTL6/NSUN3/TRMT10C/WDR5B/MECOM/PIK3CA/ZCCHC4/FAM47E/LARP7/METTL14/PRMT9/NSUN2/MTRR/ETF1/JARID2/KDM1B/CMTR1/MTO1/AUTS2/KMT2E/CBLL1/KMT2C/PCMTD1/TGS1/VIRMA/GRHL2/TRMT10B/TRMO/EHMT1/NSUN6/SIRT1/HELLS/EEF1AKMT2/MGMT/PRMT3/METTL15/SPI1/KMT5B/RAB6A/EED/PIWIL4/KMT2A/BTG1/SETD…	220
GO:0006260	DNA replication	186/9208	260/18722	1.40775e-13	2.35169e-11	1.51772e-11	RBBP4/DTL/LPIN1/REV1/RBMS1/ORC2/USP37/ING5/ATG7/ZBTB38/ATR/BOD1L1/ZGRF1/POLK/PPP2CA/PURA/BRPF3/POLH/MMS22L/REV3L/MCM9/FBXO5/RPA3/EGFR/SRPK2/TERF1/CCNE2/DSCC1/RMI1/CDK9/TTF1/DNA2/WAPL/SMC3/E2F8/FAM111B/FAM111A/FEN1/POLD3/PRIM1/CDK2AP1/BRCA2/OBI1/BAZ1A/TERF2/RFWD3/GINS2/TP53/ATAD5/ZNF830/SLFN11/THOC1/METTL4/NFIX/WIZ/PPP2R1A/MGME1/DTD1/SAMHD1/TSPYL2/ATRX/SIN3A/WRN/GINS3/POLI/SSRP1/GEN1/KAT7/PRIM2/RF…	186
GO:0043123	positive regulation of I-kappaB kinase/NF-kappaB signaling	140/9208	186/18722	2.49685e-13	4.06411e-11	2.62287e-11	PINK1/WLS/BCL10/LAMTOR5/RHOC/INAVA/REL/PELI1/SLC20A1/CFLAR/CASP10/CASP8/ATP2C1/DHX36/ECT2/TFRC/TNIP2/TIFA/F2RL1/TICAM2/CXXC5/TRIM52/RIPK1/TRIM38/MAP3K7/FYN/TAB2/CARD11/NOD1/TMED4/IKBKB/TRIM14/NEK6/IFIT5/CHUK/TRIM5/TRIM22/ZDHHC13/TRAF6/TNFRSF1A/CD4/TBK1/ZDHHC17/NDFIP2/PELI2/PPM1A/AKAP13/UBE2I/LITAF/NOD2/LGALS9/TRIM25/MAP3K3/SECTM1/VAPA/RBCK1/TGM2/HMOX1/TAB3/PIM2/TSPAN6/IRAK4/GOLT1B/ALPK1/TIRAP/TNF…	140
GO:0034599	cellular response to oxidative stress	202/9208	288/18722	3.05022e-13	4.84069e-11	3.12406e-11	PINK1/PRDX1/SLC25A24/PARP1/MPV17/EPAS1/PDK1/ATF2/PRKRA/ATG7/PRKCD/PDCD10/ECT2/REST/PKD2/FBXW7/ZNF622/PRKAA1/DHFR/FER/MAPK9/RIPK1/AIF1/FYN/PTPRK/MAP3K5/TNFAIP3/SOD2/PPIA/EGFR/VKORC1L1/PNPLA8/MET/GSR/TP53INP1/OXR1/HSF1/SLC1A1/JAK2/FXN/ERCC6L2/SETX/AKR1C3/ALOX5/SIRT1/CHUK/MGMT/IL18BP/ETS1/PTPN11/PXN/FOXO1/STK24/AKT1/PDE8A/STX4/TP53/MAPK7/SPHK1/PRDX2/KLF2/SIRT2/SRXN1/SIRPA/SLC4A11/MAP1LC3A/SRC/CHD6/S…	202
GO:0046777	protein autophosphorylation	165/9208	227/18722	3.61413e-13	5.59574e-11	3.61135e-11	PINK1/CLK2/UHMK1/MAPKAPK2/NEK2/EIF2AK2/CALM2/AAK1/STK39/STK17B/CLK1/PIKFYVE/OXSR1/GSK3B/ATR/RAP2B/MAP3K13/FER/STK10/CLK4/RIPK1/PIM1/VEGFA/FYN/ENPP1/PDGFA/GPNMB/EGFR/LMTK2/TRIM24/PTK2B/JAK2/TESK1/SYK/WNK2/NEK6/SLK/GRK5/FGFR2/HTATIP2/MARK2/PAK1/ATM/SIK2/IRAK3/FLT1/RAP2A/STK24/CALM1/VRK1/AKT1/TRPM7/CLK3/PEAK1/EEF2K/NLK/MAP3K3/AATK/PRKD2/RASSF2/HCK/SRC/STK4/DYRK1A/PIM3/PIM2/RAP2C/MOB1B/MAPK3/PDGFD/YE…	165
GO:0046578	regulation of Ras protein signal transduction	141/9208	189/18722	6.76601e-13	1.02263e-10	6.59983e-11	SSX2IP/F11R/RALGPS2/ABL2/ITPKB/STAMBP/MAP4K4/ALS2/CUL3/IQSEC1/SPRY1/ERBIN/F2RL1/RASA1/DYNLT1/CYTH3/AUTS2/MET/ARFGEF1/DENND3/KANK1/DENND4C/ABCA1/DAB2IP/DENND1A/RALGPS1/NOTCH1/NRP1/PLCE1/SHOC2/MADD/ARRB1/ARHGAP42/RDX/ARHGDIB/STARD13/KBTBD6/SPRY2/RASA3/ARF6/DENND4A/AKAP13/FLCN/CYTH1/TIMP2/MAPRE2/ARHGEF18/DNM2/MYO9B/CADM4/APOE/ARHGAP35/ARFGEF2/CYTH4/SGSM3/OGT/CCDC125/ARFGEF3/KIF14/ARHGEF3/RAF1/ARHGAP…	141
GO:0010506	regulation of autophagy	218/9208	317/18722	8.75518e-13	1.29251e-10	8.34153e-11	PINK1/RRAGC/KDM4A/LEPR/HAX1/GBA/IFI16/ABL2/RAB3GAP2/EXOC8/GPR137B/FEZ2/BCL2L11/RAB3GAP1/ITPR1/ATG7/TMEM39A/GSK3B/PIK3CA/EXOC1/MFSD8/FBXW7/CASP3/DAP/PRKAA1/ATP6V0E1/TRIM38/MAP3K7/UFL1/SESN1/TAB2/NOD1/MET/EXOC4/RHEB/BNIP3L/TP53INP1/RRAGA/C9orf72/DCAF12/TRIM14/ATP6V1G1/GOLGA2/OPTN/SIRT1/VPS26A/TRIM5/TRIM22/CTTN/SESN3/ATM/PAFAH1B2/DNM1L/TBK1/ATP6V0A2/FOXO1/SCFD1/SNX6/AKT1/NEDD4/VPS13C/ATP6V0C/CLEC16A…	218
GO:0140014	mitotic nuclear division	200/9208	287/18722	1.07437e-12	1.55002e-10	1.00034e-10	POGZ/TPR/NEK2/NSL1/SPAST/EML4/SGO2/CUL3/DIS3L2/KIF15/CHMP2B/SPICE1/STAG1/SMC4/MAD2L1/TENT4A/NIPBL/KIF2A/PHIP/FBXO5/HOXA13/CDK13/NCAPG2/UBXN2B/RRS1/DSCC1/CHMP5/CDC14B/NEK6/GOLGA2/FBXW5/KIF20B/SLF2/SMC3/BCCIP/LRP5/NUMA1/ANAPC15/ATM/ANAPC5/KNTC1/KMT5A/PDS5B/RGCC/BORA/PIBF1/PCID2/PRMT5/TOGARAM1/UBE2I/PKMYT1/NDE1/KIF22/CHMP1A/TOM1L2/TUBG1/SPHK1/ANAPC11/MISP/AKAP8L/SIRT2/NSFL1C/KIF3B/KLHL22/NCAPH2/KIF4…	200
GO:0001701	in utero embryonic development	246/9208	367/18722	2.37471e-12	3.34992e-10	2.16196e-10	INPP5B/YBX1/TENT5C/ELF3/NEK2/FLVCR1/VASH2/CAPN2/KIDINS220/NCOA1/BIRC6/EPAS1/BCL2L11/EPB41L5/PTPN18/ACVR1/SP3/CIR1/ATF2/CASP8/ALS2/TTLL4/IHH/CUL3/TGFBR2/SLC25A20/GATA2/MBNL1/HES1/MSX1/SMIM14/YTHDC1/PKD2/PLK4/NSUN2/CERT1/FOXC1/VEGFA/PRDM1/LATS1/TWIST1/GLI3/CCM2/ZP3/PLOD3/NCAPG2/CHD7/STK3/GRHL2/PTCH1/TGFBR1/NOTCH1/BMPR1A/SH3PXD2A/FGFR2/ASCL2/ADM/E2F8/TRAF6/C2CD3/YAP1/ST14/YBX3/CHST11/CDX2/BRCA2/N4BP…	246
GO:0071900	regulation of protein serine/threonine kinase activity	241/9208	359/18722	3.11756e-12	4.30224e-10	2.77656e-10	SFN/CKS1B/GBA/ATP2B4/PROX1/ADAM17/MAPRE3/SLC8A1/CALM2/CCNT2/ALS2/BMPR2/CAB39/PPARG/KAT2B/PRKCD/PDCD10/MAP3K13/CCNG2/PKD2/SPRY1/RAPGEF2/CASP3/RICTOR/HMGCR/CCNH/CCNI2/PPP2CA/DTNBP1/STK38/VEGFA/MAP3K7/CD24/MAP3K5/TNFAIP3/LATS1/MAP3K4/PDGFA/EGFR/ARHGEF5/PRKAG2/PTK2B/CCNE2/STK3/CDKN2A/CDKN2B/TESK1/CKS2/SYK/DAB2IP/SIRT1/BMPR1A/PTEN/PDCD4/BCCIP/ADAM8/HIPK3/TRAF6/PTPRJ/MAP4K2/LRP5/CCND1/PAK1/FZD4/CHORDC1…	241
GO:0032869	cellular response to insulin stimulus	148/9208	203/18722	3.98591e-12	5.32775e-10	3.4384e-10	SLC25A33/USF1/PARP1/LPIN1/RAB10/RHOQ/INSIG2/STAT1/CFLAR/PPARG/KAT2B/PRKCD/GSK3B/NCK1/PIK3CA/PPAT/PRKAA1/PIK3R1/FER/GCLC/PHIP/ENPP1/BAIAP2L1/INSIG1/KANK1/DENND4C/SLC27A4/SIRT1/EIF4EBP2/PTEN/IDE/SORBS1/PDE3B/ESRRA/PAK1/SESN3/SIK2/SORL1/SP1/OSBPL8/APPL2/PTPN11/FOXO1/IRS2/RAB15/AKT1/CYFIP1/RAB8B/PKM/EEF2K/BCAR1/ZDHHC7/INPP5K/SREBF1/GRB2/RAB12/PTPN2/RAB8A/TRIB3/SOGA1/SRC/PTPN1/OGT/KL/TSC2/FUT7/APC/SOC…	148
GO:0022411	cellular component disassembly	289/9208	443/18722	4.02855e-12	5.32775e-10	3.4384e-10	PINK1/C1QA/C1QC/CAPZA1/CTSS/SNAPIN/HAX1/ADAM15/GBA/UFC1/CAMSAP2/EXOC8/LPIN1/SPAST/MTIF2/CAPG/VAMP8/MAP4K4/FAP/ATG7/IQSEC1/CHMP2B/ATG3/TMEM39A/GSK3B/UBA5/PIK3CA/GAK/MFSD8/FBXW7/KIF2A/PIK3R1/GFM2/F2RL1/ETF1/CARMIL1/SNX14/UFL1/MICAL1/SCAF8/SCIN/FIS1/SMARCD3/BNIP3L/RB1CC1/HSF1/CHMP5/CTSV/TGFBR1/STX17/GSN/MRRF/NEK6/GOLGA2/GLE1/SPTAN1/SETX/CAMSAP1/OPTN/ADD3/ADAM8/SWAP70/ATG13/STX5/PLAAT3/MARK2/CFL1/SPT…	289
GO:0046700	heterocycle catabolic process	290/9208	445/18722	4.43805e-12	5.74954e-10	3.71061e-10	PPP1R8/YBX1/TUT4/MAGOH/DPYD/TENT5C/SMG5/RC3H1/MAPKAPK2/ANGEL2/ROCK2/NBAS/PUM2/LRPPRC/CNOT11/POLR2D/CNOT9/DIS3L2/MLH1/PRKCD/MBD4/XRN1/DHX36/NCBP2/CNOT6L/NUDT9/METTL14/PDE5A/EXOSC9/NSUN2/TENT4A/PAIP1/MTREX/PDE4D/TENT2/NUDT12/DCP2/PHAX/ETF1/CNOT8/CNOT6/ENPP4/NT5E/ENPP1/PDE10A/NUDT1/ZC3HAV1/YTHDF3/PDE7A/HSF1/EXOSC3/GDA/TUT7/SECISBP2/RC3H2/REXO4/ENTPD8/PRPF18/VIM/DNA2/SUPV3L1/ZSWIM8/CPEB3/AMPD3/PATL1/…	290
GO:0010563	negative regulation of phosphorus metabolic process	288/9208	442/18722	5.4048e-12	6.86193e-10	4.42852e-10	SFN/PPP1R8/PLPP3/ENSA/ADAR/GBA/TIPRL/PPP2R5A/PARP1/ROCK2/SLC8A1/CALM2/PLGLB2/PPARG/KAT2B/PRKCD/CBLB/GSK3B/PARP14/NCK1/BOD1L1/PTPN13/SPRY1/CASP3/SNX25/NNT/PDE4D/OCLN/HMGCR/PPP2CA/DUSP22/DTNBP1/BAK1/STK38/PPP2R5D/MICAL1/ENPP1/TNFAIP3/LATS1/PDGFA/TWIST1/PPIA/IGFBP3/MLXIPL/STYXL1/PRKAG2/NCAPG2/IKBKB/CDKN2A/CDKN2B/C9orf72/TESK1/GNAQ/SEMA4D/DAB2IP/PPP1R26/MASTL/PARD3/SIRT1/PTEN/PDCD4/INPP5F/SWAP70/HIPK…	288
GO:0044270	cellular nitrogen compound catabolic process	293/9208	451/18722	5.9018e-12	7.30903e-10	4.71706e-10	PPP1R8/YBX1/TUT4/MAGOH/DPYD/TENT5C/SMG5/RC3H1/MAPKAPK2/ANGEL2/ROCK2/NBAS/PUM2/LRPPRC/CNOT11/POLR2D/CNOT9/DIS3L2/MLH1/PRKCD/MBD4/XRN1/DHX36/NCBP2/CNOT6L/NUDT9/METTL14/PDE5A/EXOSC9/NSUN2/TENT4A/PAIP1/MTREX/PDE4D/TENT2/NUDT12/DCP2/PHAX/ETF1/CNOT8/CNOT6/ENPP4/NT5E/ENPP1/PDE10A/NUDT1/ZC3HAV1/YTHDF3/PDE7A/HSF1/EXOSC3/GDA/TUT7/SECISBP2/RC3H2/REXO4/ENTPD8/PRPF18/VIM/DNA2/SUPV3L1/ZSWIM8/CPEB3/AMPD3/PATL1/…	293
GO:0016482	cytosolic transport	126/9208	168/18722	5.98723e-12	7.30903e-10	4.71706e-10	VAMP3/EPS15/EVI5/KLHL20/HEATR5B/PREPL/ACTR2/GCC2/PIKFYVE/ARL8B/TBC1D5/TBC1D23/DNAJC13/RAB6B/GAK/ARFIP1/DAB2/SNX2/VPS52/EZR/SNX8/YKT6/LMTK2/HOOK3/SNX16/RIC1/RGP1/VPS13A/RAB14/VPS26A/SYT7/STX5/VPS51/RAB6A/RDX/VPS11/SORL1/MON2/EEA1/CLN5/LAMP1/HEATR5A/SNX6/VTI1B/TMEM87A/VPS13C/SNX1/CORO7/EMP2/TBC1D10B/AKTIP/CES1/VPS53/SGSM2/ANKFY1/MYO1D/SPAG9/TANC2/AP2A1/KIF16B/SRC/SYS1/ATP9A/ARFRP1/MAPK1/TBC1D10A/GG…	126
GO:0070085	glycosylation	170/9208	240/18722	6.13078e-12	7.34306e-10	4.73903e-10	KRTCAP2/GBA/EDEM3/B3GNT2/GFPT1/MGAT4A/UGGT1/GALNT5/STT3B/TRAK1/EOGT/ALG1L/B3GNT5/ST6GAL1/PIGZ/OSTC/GALNT7/ST8SIA4/UBE2J1/NUS1/C1GALT1/PLOD3/GALNT11/ARFGEF1/EXT1/B4GALT1/GBA2/GCNT1/GALNT12/GOLGA2/OGA/B3GAT3/VEGFB/FUT4/ALG9/STT3A/ST3GAL4/TMTC2/GALNT4/B3GLCT/COG3/CLN5/UGGT2/TMTC4/ENTPD5/TRIP11/NUDT14/PIGB/GCNT3/PMM2/COG7/MPDU1/ST6GALNAC1/NPC1/B3GNT3/DPY19L3/POFUT1/B4GALT5/DPM1/LARGE1/PMM1/ALG12/OGT/…	170
GO:0007034	vacuolar transport	119/9208	157/18722	6.81343e-12	8.00956e-10	5.16917e-10	PINK1/SNX27/SNAPIN/LYST/GCC2/ALS2/ARL8B/TRAK1/CHMP2B/DTX3L/PIK3R4/GAK/AP3B1/ZFYVE16/KIF13A/VPS52/TMEM106B/VPS41/SMURF1/VPS37A/LEPROTL1/HOOK3/SNX16/DENND3/C9orf72/CHMP5/VPS13A/STAM/NCOA4/VPS51/VPS11/SORL1/SCYL2/CDX2/NDFIP2/LAMP1/VTI1B/VPS39/NEDD4/VPS13C/CLEC16A/AKTIP/CHMP1A/VPS53/ANKFY1/GRN/RAB12/NPC1/TMEM50B/HMGXB4/LAMP2/MTM1/MGRN1/GGA3/VPS54/VPS36/MON1B/NAGPA/RHOB/SLC46A3/EHD3/SLC15A4/LRRK2/VAMP…	119
GO:0045936	negative regulation of phosphate metabolic process	287/9208	441/18722	7.24231e-12	8.35894e-10	5.39466e-10	SFN/PPP1R8/PLPP3/ENSA/ADAR/GBA/TIPRL/PPP2R5A/PARP1/ROCK2/SLC8A1/CALM2/PLGLB2/PPARG/KAT2B/PRKCD/CBLB/GSK3B/PARP14/NCK1/BOD1L1/PTPN13/SPRY1/CASP3/SNX25/NNT/PDE4D/OCLN/HMGCR/PPP2CA/DUSP22/DTNBP1/BAK1/STK38/PPP2R5D/MICAL1/ENPP1/TNFAIP3/LATS1/PDGFA/TWIST1/PPIA/IGFBP3/MLXIPL/STYXL1/PRKAG2/NCAPG2/IKBKB/CDKN2A/CDKN2B/C9orf72/TESK1/GNAQ/SEMA4D/DAB2IP/PPP1R26/MASTL/PARD3/SIRT1/PTEN/PDCD4/INPP5F/SWAP70/HIPK…	287
GO:0032868	response to insulin	184/9208	264/18722	8.40722e-12	9.53019e-10	6.15055e-10	SLC25A33/SRSF4/FABP3/USF1/PARP1/LPIN1/RAB10/RHOQ/INSIG2/STAT1/CFLAR/PPARG/KAT2B/EPM2AIP1/PRKCD/GSK3B/NCK1/PIK3CA/PPAT/PRKAA1/PIK3R1/FER/GCLC/PHIP/ENPP1/KBTBD2/BAIAP2L1/INSIG1/GGH/KANK1/DENND4C/GCNT1/SLC27A4/SIRT1/EIF4EBP2/PTEN/IDE/SORBS1/ADM/PDE3B/ESRRA/PAK1/SESN3/SIK2/SORL1/SP1/OSBPL8/APPL2/PTPN11/FOXO1/IRS2/RAB15/AKT1/CYFIP1/VPS13C/RAB8B/PKM/EEF2K/HSD11B2/BCAR1/ZDHHC7/INPP5K/SREBF1/GRB2/RAB12/P…	184
GO:0007254	JNK cascade	125/9208	167/18722	9.20607e-12	1.02527e-09	6.61681e-10	PINK1/MAP4K3/MAP4K4/ATF2/ULK4/MECOM/MAP3K13/ZNF622/F2RL1/PJA2/SH3RF2/MAPK9/DUSP22/RIPK1/MAP3K7/MAP3K5/MTURN/NOD1/EGFR/MDFIC/HIPK2/PTK2B/RB1CC1/STK3/GADD45G/DAB2IP/PDCD4/HIPK3/TRAF6/MAP4K2/RAP2A/DACT1/AKT1/MAPK8IP3/NOD2/CYLD/MARVELD3/PAFAH1B1/GPS2/ADORA2B/NCOR1/TRAF4/MAP2K7/SIRPA/RASSF2/PLCB1/ITCH/CRKL/ARHGEF6/IRAK4/SFRP2/SH3RF1/ZMYND11/TIRAP/AXIN1/PTGER4/TAOK2/MINK1/MAPK8/MYD88/MAP3K11/TAOK1/LRRK…	125
GO:0006486	protein glycosylation	161/9208	226/18722	1.05501e-11	1.13511e-09	7.32575e-10	KRTCAP2/EDEM3/B3GNT2/GFPT1/MGAT4A/UGGT1/GALNT5/STT3B/TRAK1/EOGT/ALG1L/B3GNT5/ST6GAL1/OSTC/GALNT7/ST8SIA4/UBE2J1/NUS1/C1GALT1/PLOD3/GALNT11/ARFGEF1/EXT1/B4GALT1/GCNT1/GALNT12/GOLGA2/OGA/B3GAT3/VEGFB/FUT4/ALG9/STT3A/ST3GAL4/TMTC2/GALNT4/B3GLCT/COG3/UGGT2/TMTC4/ENTPD5/TRIP11/NUDT14/GCNT3/PMM2/COG7/MPDU1/ST6GALNAC1/NPC1/B3GNT3/DPY19L3/POFUT1/B4GALT5/DPM1/LARGE1/PMM1/ALG12/OGT/C1GALT1C1/TMTC3/FUT7/GBG…	161
GO:0043413	macromolecule glycosylation	161/9208	226/18722	1.05501e-11	1.13511e-09	7.32575e-10	KRTCAP2/EDEM3/B3GNT2/GFPT1/MGAT4A/UGGT1/GALNT5/STT3B/TRAK1/EOGT/ALG1L/B3GNT5/ST6GAL1/OSTC/GALNT7/ST8SIA4/UBE2J1/NUS1/C1GALT1/PLOD3/GALNT11/ARFGEF1/EXT1/B4GALT1/GCNT1/GALNT12/GOLGA2/OGA/B3GAT3/VEGFB/FUT4/ALG9/STT3A/ST3GAL4/TMTC2/GALNT4/B3GLCT/COG3/UGGT2/TMTC4/ENTPD5/TRIP11/NUDT14/GCNT3/PMM2/COG7/MPDU1/ST6GALNAC1/NPC1/B3GNT3/DPY19L3/POFUT1/B4GALT5/DPM1/LARGE1/PMM1/ALG12/OGT/C1GALT1C1/TMTC3/FUT7/GBG…	161
GO:0034655	nucleobase-containing compound catabolic process	267/9208	407/18722	1.07437e-11	1.13668e-09	7.33585e-10	PPP1R8/YBX1/TUT4/MAGOH/DPYD/TENT5C/SMG5/RC3H1/MAPKAPK2/ANGEL2/ROCK2/NBAS/PUM2/LRPPRC/CNOT11/POLR2D/CNOT9/DIS3L2/MLH1/PRKCD/MBD4/XRN1/DHX36/NCBP2/CNOT6L/NUDT9/METTL14/PDE5A/EXOSC9/NSUN2/TENT4A/PAIP1/MTREX/PDE4D/TENT2/NUDT12/DCP2/PHAX/ETF1/CNOT8/CNOT6/ENPP4/NT5E/ENPP1/PDE10A/NUDT1/ZC3HAV1/YTHDF3/PDE7A/HSF1/EXOSC3/GDA/TUT7/SECISBP2/RC3H2/REXO4/ENTPD8/PRPF18/VIM/DNA2/SUPV3L1/ZSWIM8/CPEB3/AMPD3/PATL1/…	267
GO:0000075	cell cycle checkpoint signaling	126/9208	169/18722	1.21437e-11	1.26374e-09	8.15588e-10	TIPRL/TPR/DTL/PROX1/ATF2/ATR/MAD2L1/NSUN2/RAD1/UIMC1/SOX4/RINT1/CASP2/CDC14B/DNA2/RAD9A/CCND1/ANAPC15/ATM/USP28/PTPN11/KNTC1/PCID2/CUL4A/WDR76/RFWD3/TP53/ZNF830/CDK5RAP3/THOC1/DOT1L/FZR1/E2F1/KLHL22/BRCC3/GIGYF2/APC/GEN1/BRSK1/DUSP1/TAOK2/TAOK1/CRY1/HORMAD1/NDC80/TRIM39/ZW10/MUS81/HUS1/CDK5RAP2/CDC5L/CHFR/CDK1/FBXO4/NAE1/SYF2/BRIP1/TTK/CCNB1/NEK11/MAP3K20/TP53BP1/MDC1/MUC1/PLK2/BABAM2/CDC45/MDM2/…	126
GO:0006605	protein targeting	213/9208	314/18722	1.25493e-11	1.28489e-09	8.29237e-10	PINK1/HAX1/SRP9/TOMM20/PEX13/GCC2/PIKFYVE/EDEM1/TRAK1/ATG3/PIK3R4/SRPRB/SEC62/SRP72/UBE2D3/FBXW7/PRKAA1/ERBIN/AP3B1/ZFYVE16/SIL1/FYN/PEX3/ZDHHC14/ZFAND2A/MICALL2/VPS41/RABGEF1/PEX1/SMURF1/FIS1/PMPCB/IMMP2L/TCAF1/VPS37A/BNIP3L/KIF13B/SNX16/YWHAZ/SLC1A1/ZDHHC21/TOMM5/VPS13A/SEC61B/STOM/PMPCA/PARD3/TIMM23/NCOA4/ANK3/ATG13/PAK1/VPS11/SORL1/PEX5/AP4S1/SRP54/LTBP2/RAB27A/NEDD4/VPS13C/RAB8B/ARL6IP1/LONP…	213
GO:0032386	regulation of intracellular transport	226/9208	337/18722	1.71771e-11	1.7308e-09	1.11702e-09	PINK1/SFN/HAX1/UHMK1/TPR/PTPN14/ARV1/PREB/ERLEC1/GCC2/SP100/EDEM1/PRKCD/GSK3B/HCLS1/DNAJC13/PDCD10/ECT2/APOD/NCBP2/UBE2D3/SEC24B/FBXW7/ARFIP1/NSUN2/DAB2/PRKAA1/PIK3R1/SAR1B/WWC1/NUP153/RAB23/UBE2J1/FYN/NUS1/SLC35D3/EZR/MICALL2/GLI3/FIS1/RINT1/MDFIC/TCAF1/INSIG1/BNIP3L/SLC1A1/JAK2/STOM/ANK3/KIF20B/NOLC1/INPP5F/ATG13/ARHGAP1/B3GAT3/EHD1/NUMA1/PAK1/RDX/VPS11/SORL1/PPP1R12A/PTPN11/NUP58/UFM1/LCP1/LAM…	226
GO:0044772	mitotic cell cycle phase transition	276/9208	424/18722	1.76113e-11	1.74682e-09	1.12735e-09	ENSA/TPR/CDC73/DTL/ADAM17/E2F6/SPAST/CALM2/ERCC3/ACVR1/USP37/CUL3/DLG1/PPAT/CCNG2/PKD2/PPP3CA/MAD2L1/PLRG1/CCNI2/UIMC1/TMEM14B/E2F3/SOX4/AIF1/LATS1/FBXO5/GPNMB/EGFR/ZNF655/KMT2E/RINT1/CASP2/CUL1/SMARCD3/CCNE2/TAF2/FBXL6/CDKN2A/CDKN2B/CKS2/CDC14B/NEK6/PPP6C/MASTL/CUL2/STOX1/PTEN/USP47/CDK2AP2/CCND1/ANAPC15/PPME1/CUL5/ATM/RDX/APPL2/ANAPC5/KNTC1/LATS2/RGCC/FBXL3/PCID2/CUL4A/DACT1/RAD51B/CALM1/AKT1/P…	276
GO:0042176	regulation of protein catabolic process	257/9208	391/18722	1.92628e-11	1.88123e-09	1.2141e-09	PINK1/ZYG11B/EFNA1/GBA/COP1/MDM4/DTL/SERPINE2/ATG7/TMF1/RYBP/CBLB/GSK3B/TIPARP/RCHY1/MAD2L1/MFSD8/FBXW7/DAB2/TAF9/HMGCR/SH3RF2/CSNK1A1/MAPK9/MYLIP/HFE/GCLC/UFL1/HACE1/FYN/RNF217/TNFAIP3/LATS1/EZR/ZFAND2A/EGFR/CYP51A1/ANKIB1/SMURF1/PSMC2/HIPK2/NUB1/PTK2B/RNF19A/RIC1/RGP1/AGTPBP1/RAD23B/PTPN3/DAB2IP/PTEN/IDE/ADAM8/UBXN1/STX5/RDX/VPS11/SORL1/IRAK3/FOXO1/MYCBP2/PSMC6/STYX/SOCS4/DACT1/PSMC1/AKT1/UBE3A…	257
GO:0016571	histone methylation	108/9208	141/18722	2.04124e-11	1.9633e-09	1.26707e-09	MTHFR/RLF/KDM4A/PRMT6/SETDB1/ASH1L/LMNA/RBBP5/KDM3A/RIF1/SETD5/WDR5B/MECOM/FAM47E/JARID2/AUTS2/KMT2E/KMT2C/EHMT1/SIRT1/KMT5B/EED/KMT2A/SETD1B/KMT5A/SETDB2/PRMT5/SNW1/RTF1/CREBBP/CTCF/COPRS/MLLT6/DOT1L/PAF1/FBL/PRMT1/ZNF274/ZNF335/N6AMT1/BCOR/OGT/ATRX/AASS/NNMT/PHF1/MTF2/PAXIP1/ARID4A/EZH1/SETD7/CXXC1/ASH2L/SETD3/CTR9/CHTOP/TET3/PRDM16/DYDC1/KPNA7/SETD6/DYDC2/EZH2/SMARCB1/MECP2/RNF20/TET1/CARM1/PR…	108
GO:0006470	protein dephosphorylation	193/9208	281/18722	2.10354e-11	1.99303e-09	1.28625e-09	PINK1/PPP1R8/EYA3/PTPRU/ENSA/GBA/TIPRL/PPP2R5A/PTPN14/ROCK2/PPP1CB/PPM1B/CALM2/PPP4R3B/PPP3R1/DUSP11/PTPN18/SLC39A10/PPP1R7/MTMR14/PRKCD/GSK3B/NCK1/PPM1L/DLG1/BOD1L1/PTPN13/PPP3CA/ITGA1/PPP2CA/DUSP22/PPP2R5D/RNGTT/PTPRK/PPIA/STYXL1/PTPN12/PTPRN2/PPP1R3B/PPP3CC/IKBKB/PDP1/JAK2/PTPDC1/CDC14B/PTPN3/PPP6C/MASTL/PPP3CB/CAMK2G/MINPP1/PTEN/DUSP5/SWAP70/PTPRJ/PPP6R3/PPP2R1B/NCKAP1L/PPP1R12A/PTPN11/MTMR6/…	193
GO:0006302	double-strand break repair	175/9208	251/18722	2.58616e-11	2.41425e-09	1.5581e-09	EYA3/PARP1/SMC6/ACTR2/RIF1/NHEJ1/TRIP12/MLH1/WDR48/PARP9/DTX3L/HMCES/RNF168/HMGB2/TENT4A/NIPBL/UIMC1/TDP2/MMS22L/REV3L/MCM9/AP5Z1/RPA3/TWIST1/FIGNL1/POT1/MCMDC2/HSF1/APTX/RMI1/SETX/DNA2/SHLD2/SLF2/MGMT/FEN1/KDM2A/KMT5B/RNF169/ATM/ARID2/BRCA2/RAD51B/NUDT16L1/NSMCE1/PPP4C/RFWD3/GINS2/SPIRE2/TP53/MCM8/SAMHD1/FANCB/BRCC3/WDR70/WRN/ACTR8/SLF1/XRCC2/GEN1/SPIRE1/RAD50/RECQL/ACTR5/SMARCAL1/PALB2/ATP23/RN…	175
GO:0045732	positive regulation of protein catabolic process	163/9208	231/18722	2.72459e-11	2.50662e-09	1.61771e-09	ZYG11B/GBA/COP1/DTL/ATG7/CBLB/GSK3B/TIPARP/RCHY1/FBXW7/DAB2/SH3RF2/CSNK1A1/MAPK9/MYLIP/GCLC/HACE1/RNF217/TNFAIP3/EZR/ZFAND2A/ANKIB1/SMURF1/PSMC2/NUB1/PTK2B/RNF19A/AGTPBP1/DAB2IP/PTEN/IDE/ADAM8/STX5/RDX/VPS11/SORL1/FOXO1/PSMC6/SOCS4/DACT1/PSMC1/AKT1/NEDD4/SNX1/PIAS1/RNF40/TNFSF12/SMURF2/SUMO2/CSNK1D/SMAD7/NEDD4L/FZR1/LDLR/DDA1/SIRT2/APOE/TRIB3/CSNK2A1/ITCH/PTTG1IP/RNF185/GGA1/CSNK1E/SGSM3/FMR1/GGA…	163
GO:0042770	signal transduction in response to DNA damage	127/9208	172/18722	3.13675e-11	2.84459e-09	1.83582e-09	TIPRL/MDM4/DTL/ATF2/SP100/ATR/MSX1/RAD1/UIMC1/SOX4/MYO6/TWIST1/RINT1/HIPK2/CASP2/NDRG1/CDC14B/SIRT1/RAD9A/CCND1/ATM/USP28/PTPN11/KMT5A/BRCA2/CUL4A/WDR76/RFWD3/USP10/TP53/ZNF830/CDK5RAP3/GRB2/THOC1/DOT1L/FZR1/E2F1/DYRK1A/PTTG1IP/ATRX/BRCC3/GIGYF2/ZNF385A/PAXIP1/CD74/SPRED2/BRSK1/TAOK2/ABL1/TAOK1/CRY1/PYHIN1/BCL3/KAT5/TRIM39/CD44/MUS81/PLA2R1/BATF/HUS1/CDC5L/CDK1/FBXO4/SYF2/BRIP1/NEK11/MAP3K20/TP53…	127
GO:0007032	endosome organization	69/9208	82/18722	4.06485e-11	3.63432e-09	2.3455e-09	VAMP4/EXOC8/TMEM127/STAM2/ALS2/PDCD6IP/CHMP2B/DNAJC13/PI4K2B/SNX10/VPS37A/HOOK3/CHMP5/STAM/VPS11/EEA1/WASHC4/USP8/RAB27A/AKTIP/CHMP1A/PLEKHF1/ARFGEF2/RAB22A/SYNJ1/VPS36/STX6/PHETA2/VPS33B/PIK3C3/PLEKHJ1/ANXA8/AQP11/TMCC1/CHMP1B/MVB12A/HOOK1/VTA1/VPS37D/VPS18/RAB7A/SCARB2/LAMTOR1/HGS/RNF26/CLCN3/CHMP4B/VPS28/RILP/SNF8/VPS37C/DNM1/CHMP7/LAPTM4B/CHMP4C/ALS2CL/CORO1C/VPS4B/HOOK2/PI4K2A/CHMP6/CHMP4A/T…	69
GO:0042326	negative regulation of phosphorylation	252/9208	385/18722	5.76219e-11	5.08033e-09	3.27872e-09	SFN/PLPP3/ADAR/GBA/PPP2R5A/SLC8A1/CALM2/PLGLB2/PPARG/KAT2B/PRKCD/CBLB/PARP14/NCK1/PTPN13/SPRY1/CASP3/SNX25/NNT/PDE4D/OCLN/HMGCR/PPP2CA/DUSP22/DTNBP1/BAK1/STK38/PPP2R5D/MICAL1/ENPP1/TNFAIP3/LATS1/TWIST1/PPIA/IGFBP3/MLXIPL/PRKAG2/NCAPG2/CDKN2A/CDKN2B/C9orf72/TESK1/GNAQ/SEMA4D/DAB2IP/PARD3/SIRT1/PTEN/PDCD4/INPP5F/HIPK3/PTPRJ/LRP5/ARRB1/CHORDC1/SORL1/GPRC5A/IRAK3/LATS2/PIBF1/SPRY2/DNAJC3/IRS2/SNX6/SO…	252
GO:0006401	RNA catabolic process	190/9208	278/18722	5.87233e-11	5.10651e-09	3.29562e-09	PPP1R8/YBX1/TUT4/MAGOH/TENT5C/SMG5/RC3H1/MAPKAPK2/ANGEL2/ROCK2/NBAS/PUM2/LRPPRC/CNOT11/POLR2D/CNOT9/DIS3L2/MLH1/PRKCD/XRN1/DHX36/NCBP2/CNOT6L/METTL14/EXOSC9/NSUN2/TENT4A/PAIP1/MTREX/TENT2/NUDT12/DCP2/PHAX/ETF1/CNOT8/CNOT6/ZC3HAV1/YTHDF3/EXOSC3/TUT7/SECISBP2/RC3H2/PRPF18/VIM/DNA2/SUPV3L1/ZSWIM8/CPEB3/PATL1/FEN1/RNASEH2C/ATM/RBM7/SIDT2/YBX3/ZCCHC8/PAN3/DIS3/PCID2/AKT1/ISG20/CARHSP1/TNRC6A/TENT4B/FT…	190
GO:0034504	protein localization to nucleus	197/9208	290/18722	6.05041e-11	5.18299e-09	3.34497e-09	KPNA6/GBP2/LAMTOR5/TXNIP/LMNA/TOR1AIP2/TOR1AIP1/TPR/UTP25/PARP1/NUP133/PPP3R1/PIKFYVE/SP100/PRKCD/CBLB/GSK3B/HCLS1/KPNA1/PARP9/DTX3L/NMD3/ECT2/APOD/TFRC/MSX1/PPP3CA/LARP7/DCLK2/PLRG1/NUP155/PIK3R1/NUP153/E2F3/CD2AP/RAB23/FYN/KPNA5/LATS1/SYNE1/SUN1/GLI3/CCT6A/MDFIC/TNPO3/RRS1/JAK2/TOPORS/TESK1/SYK/XPA/TOR1B/TOR1A/NOTCH1/LZTS2/NOLC1/YAP1/IPO8/NUP107/OSBPL8/APPL2/LATS2/NUP58/UFM1/KPNA3/AKT1/SNUPN/HE…	197
GO:1901653	cellular response to peptide	237/9208	359/18722	6.12357e-11	5.18299e-09	3.34497e-09	SLC25A33/AGTRAP/VCAM1/USF1/PARP1/ROCK2/LPIN1/RAB10/RHOQ/BCL2L11/INSIG2/ITGA4/STAT1/CFLAR/CREB1/PPARG/KAT2B/PRKCD/GSK3B/NCK1/PIK3CA/KLF3/PPAT/PRKAA1/PIK3R1/FER/GCLC/PHIP/FYN/ENPP1/NOD1/BAIAP2L1/FIS1/AKR1B1/INSIG1/LEPROTL1/HSF1/KANK1/JAK2/DENND4C/CHMP5/SLC27A4/VIM/SIRT1/EIF4EBP2/PTEN/IDE/SORBS1/PDE3B/ESRRA/PAK1/SESN3/SIK2/SORL1/SP1/OSBPL8/APPL2/PTPN11/PXN/FOXO1/KLF5/IRS2/SNX6/RAB15/LGMN/AKT1/CYFIP1…	237
GO:0001933	negative regulation of protein phosphorylation	227/9208	342/18722	7.11791e-11	5.94533e-09	3.83697e-09	SFN/PLPP3/ADAR/GBA/SLC8A1/CALM2/PPARG/KAT2B/PRKCD/CBLB/PARP14/NCK1/PTPN13/SPRY1/CASP3/SNX25/NNT/PDE4D/OCLN/HMGCR/PPP2CA/DUSP22/DTNBP1/BAK1/STK38/PPP2R5D/MICAL1/ENPP1/TNFAIP3/LATS1/TWIST1/PPIA/IGFBP3/MLXIPL/PRKAG2/NCAPG2/CDKN2A/CDKN2B/C9orf72/TESK1/GNAQ/SEMA4D/DAB2IP/PARD3/SIRT1/PTEN/PDCD4/INPP5F/HIPK3/PTPRJ/LRP5/ARRB1/CHORDC1/SORL1/GPRC5A/IRAK3/LATS2/PIBF1/SPRY2/DNAJC3/SNX6/SOCS4/CALM1/AKT1/NR2F2…	227
GO:0048285	organelle fission	310/9208	488/18722	7.36931e-11	6.07537e-09	3.92089e-09	PINK1/POGZ/TDRKH/MAEL/TPR/ASPM/NEK2/NSL1/SPAST/EML4/ACTR2/BCL2L11/SGO2/CUL3/DIS3L2/PPARG/MLH1/KIF15/CHMP2B/SPICE1/STAG1/SMC4/MSX1/MAD2L1/TENT4A/RAD1/NIPBL/KIF2A/AP3B1/UBR2/PHIP/FBXO5/SUN1/HOXA13/CDK13/FIGNL1/ZSCAN21/STAG3/FIS1/NCAPG2/UBXN2B/RRS1/TERF1/CCNE2/DSCC1/CHMP5/RMI1/CKS2/CDC14B/NEK6/GOLGA2/FBXW5/KIF20B/SLF2/SMC3/BCCIP/C11orf80/LRP5/NUMA1/ANAPC15/ATM/DNM1L/STAT2/ANAPC5/KNTC1/KMT5A/BRCA2/PD…	310
GO:0031589	cell-substrate adhesion	239/9208	363/18722	7.58272e-11	6.17117e-09	3.98272e-09	VAMP3/GBP1/VCAM1/PIP5K1A/ADAM15/EFNA1/THBS3/NID1/ROCK2/MAP4K4/BCL2L11/MERTK/EPB41L5/ITGA4/ITGAV/COL8A1/CCDC80/GSK3B/APOD/CCL28/ITGA1/PIK3R1/EDIL3/RASA1/FER/SPOCK1/DUSP22/NEDD9/CARMIL1/VEGFA/PTPRK/MICALL2/AGR2/EPDR1/MKLN1/DOCK5/PTK2B/KANK1/JAK2/CDKN2A/TESK1/TMEM8B/NOTCH1/NRP1/SPOCK2/PLAU/PTEN/SORBS1/LDB1/SLK/COL17A1/DOCK1/HSD17B12/MDK/PTPRJ/LPXN/FERMT3/CTTN/FZD4/PTPN11/PXN/ITGBL1/ARHGEF7/NID2/FMN1…	239
GO:0019439	aromatic compound catabolic process	298/9208	467/18722	8.24811e-11	6.62772e-09	4.27737e-09	PPP1R8/YBX1/TUT4/MAGOH/DPYD/TENT5C/SMG5/RC3H1/MAPKAPK2/ANGEL2/EPHX1/ROCK2/NBAS/PUM2/LRPPRC/CNOT11/POLR2D/CNOT9/DIS3L2/MLH1/ACAA1/PRKCD/MBD4/XRN1/DHX36/NCBP2/CNOT6L/NUDT9/METTL14/PDE5A/EXOSC9/NSUN2/TENT4A/PAIP1/MTREX/PDE4D/TENT2/NUDT12/DCP2/PHAX/ETF1/CNOT8/CNOT6/ENPP4/NT5E/ENPP1/MOXD1/PDE10A/NUDT1/PON2/ZC3HAV1/YTHDF3/PDE7A/HSF1/EXOSC3/GDA/TUT7/SECISBP2/RC3H2/REXO4/ENTPD8/PRPF18/VIM/DNA2/SUPV3L1/ZS…	298
GO:0071496	cellular response to external stimulus	214/9208	320/18722	8.74969e-11	6.94288e-09	4.48076e-09	RRAGC/BCL10/VCAM1/GBA/IFI16/F11R/USF1/NCOA1/EIF2AK2/MAP3K2/ITGA4/CASP8/BMPR2/ATG7/PIK3R4/DAP/PRKAA1/MAP3K1/FNIP1/CPEB4/HFE/AIF1/BAK1/PIM1/GCLC/SESN1/MAP3K5/NUDT1/MIOS/VPS41/EGFR/TBL2/BMT2/TRIM24/CASP2/AOC1/PRKAG2/GSDMD/RRAGA/CDKN2B/AQP3/CTSV/AKR1C3/SIRT1/FADS1/SIPA1/FOLR1/SESN3/SIK2/TNFRSF1A/DNM1L/SLC38A2/VDR/PTPN11/FOXO1/STK24/SNW1/AKT1/CLEC16A/TNRC6A/RIPOR1/MAP1LC3B/CYBA/TP53/FLCN/SREBF1/MED1/C…	214
GO:0070302	regulation of stress-activated protein kinase signaling cascade	140/9208	195/18722	9.4634e-11	7.4165e-09	4.78643e-09	PINK1/PRDX1/INAVA/EIF2AK2/MAP4K4/STK39/ULK4/PDCD10/MECOM/DLG1/ZNF622/HMGCR/F2RL1/PJA2/SH3RF2/DUSP22/RIPK1/VEGFA/MAP3K5/EZR/MAP3K4/MTURN/NOD1/PPIA/EGFR/MDFIC/KLHDC10/HIPK2/PTK2B/RB1CC1/STK3/GADD45G/DAB2IP/PDCD4/HIPK3/TRAF6/SPI1/MAP4K2/FOXO1/RAP2A/DACT1/AKT1/MAPK8IP3/NOD2/CYLD/MARVELD3/PAFAH1B1/GPS2/NCOR1/TRAF4/MAP3K3/SPHK1/PRMT1/SIRPA/RASSF2/PLCB1/ITCH/MAPK1/MID1/MAPK3/SFRP2/SH3RF1/ZMYND11/ARL6IP5…	140
GO:0042110	T cell activation	308/9208	487/18722	1.76227e-10	1.36425e-08	8.80455e-09	TNFRSF14/CTPS1/LEPR/BCL10/VCAM1/CD2/GBA/CD84/FCER1G/TNFSF4/RC3H1/CD55/CD46/ITPKB/ADAM17/SOS1/PELI1/SP3/ATF2/CASP8/IHH/NHEJ1/AZI2/TGFBR2/FOXP1/NFKBIZ/CBLB/CD47/HHLA2/NCK1/PIK3CA/HES1/TFRC/DLG1/PPP3CA/CASP3/F2RL1/AP3B1/HAVCR2/DOCK2/CD83/SOX4/HFE/BTN3A1/AIF1/RUNX2/PRDM1/CD24/FYN/PTPRK/LFNG/CARD11/GPNMB/GLI3/ZP3/FGL2/KIF13B/CHD7/IL7/PAG1/CD274/CTSL/SYK/GSN/RC3H2/MAP3K8/PPP3CB/ADAM8/TRAF6/MDK/SPI1/TCI…	308
GO:0007059	chromosome segregation	228/9208	346/18722	1.8299e-10	1.39954e-08	9.03229e-09	POGZ/MAEL/TPR/ARL8A/NEK2/NSL1/SMC6/PUM2/EML4/ACTR2/SPC25/SGO2/CUL3/DIS3L2/HJURP/ARL8B/RAD18/MLH1/CHMP2B/SPICE1/STAG1/SMC4/ECT2/MAD2L1/FBXW7/TENT4A/NIPBL/NR3C1/SRPK1/CENPQ/LATS1/FBXO5/SUN1/STAG3/NCAPG2/RRS1/TERF1/GEM/CCNE2/DSCC1/CHMP5/RMI1/NEK6/WAPL/SLF2/SMC3/FEN1/NUMA1/ANAPC15/ATM/ANAPC5/KNTC1/KMT5A/PDS5B/SETDB2/PIBF1/PCID2/KNL1/UBE2I/NDE1/KIF22/CTCF/CHMP1A/TUBG1/TLK2/ANAPC11/RIOK3/AKAP8L/SIRT2/P…	228
GO:0043547	positive regulation of GTPase activity	175/9208	255/18722	1.98902e-10	1.50313e-08	9.70081e-09	DOCK7/EVI5/ARHGAP29/PIP5K1A/F11R/RABGAP1L/RGS1/DENND1B/SIPA1L2/ASAP2/MAP4K4/RAB3GAP1/ZC3H15/ALS2/DOCK10/CCL20/IQSEC1/TBC1D5/GSK3B/ARHGEF26/ECT2/ELMOD2/RAPGEF2/F2RL1/RASA1/RAPGEF6/TBC1D9B/NEDD9/TBC1D22B/MMUT/SNX13/CCL26/ARHGEF5/PTK2B/ASAP1/RIC1/RGP1/SEMA4D/RABGAP1/DENND1A/SLC27A4/RAB11FIP2/RGS10/SIPA1/ARAP1/PICALM/ARHGAP42/TBC1D15/DOCK9/ARHGEF7/MYO9A/TBC1D2B/TBC1D10B/SGSM2/RAP1GAP2/TAX1BP3/FLCN/CC…	175
GO:0019058	viral life cycle	211/9208	317/18722	2.25796e-10	1.6863e-08	1.0883e-08	TNFRSF14/KPNA6/EPS15/LAMTOR5/SETDB1/ADAR/IFI16/F11R/NR5A2/CD55/CD46/PROX1/ROCK2/EIF2AK2/VAMP8/CXCR4/ITGAV/PIKFYVE/ARL8B/PDCD6IP/ZNF502/TASOR/CHMP2B/TMEM39A/ZNF639/TFRC/YTHDC2/TNIP1/NUP153/TRIM38/TRIM31/SRPK1/DYNLT1/PPIA/EGFR/SRPK2/ZC3HAV1/CTSB/VPS37A/SLC52A2/CHMP5/CTSL/TRIM14/GSN/STOM/NOTCH1/NRP1/IFIT5/IDE/CTBP2/TRIM5/TRIM22/FAM111A/RAB1B/TMPRSS4/DDX6/CD4/RESF1/EEA1/MPHOSPH8/KPNA3/EFNB2/LAMP1/CCN…	211
GO:0006261	DNA-dependent DNA replication	112/9208	151/18722	2.84969e-10	2.10347e-08	1.35753e-08	ORC2/ATG7/ATR/BOD1L1/ZGRF1/PURA/MMS22L/REV3L/MCM9/FBXO5/SRPK2/TERF1/CCNE2/DSCC1/CDK9/DNA2/E2F8/FAM111A/FEN1/POLD3/PRIM1/CDK2AP1/BRCA2/BAZ1A/TERF2/RFWD3/ZNF830/SLFN11/THOC1/METTL4/WIZ/MGME1/SAMHD1/ATRX/WRN/GINS3/GEN1/KAT7/PRIM2/RFC3/LIG1/RECQL/SMARCAL1/RPA1/DBF4B/BCL6/PCNA/RECQL5/ZNF365/RPAIN/DBF4/MCMBP/CDC45/ETAA1/TOPBP1/BLM/MCM2/WDHD1/E2F7/ORC4/POLD4/RFC2/NOC3L/GINS1/INO80/DACH1/CIZ1/HELB/GMNN/O…	112
GO:0022604	regulation of cell morphogenesis	206/9208	309/18722	2.9827e-10	2.16794e-08	1.39914e-08	EPB41/GBP1/RHOC/PLEKHO1/F11R/PLXNA2/ITSN2/CDC42EP3/RHOQ/ACTR2/CXCR4/ARHGAP15/RND3/FMNL2/PRPF40A/SS18L2/PLXND1/DHX36/MAP3K13/TBCCD1/DLG1/SHROOM3/HEXB/RASA1/SPARC/NEDD9/CARMIL1/VEGFA/PHIP/FYN/EZR/DBNL/CLDN4/SMURF1/CUX1/MKLN1/DOCK5/PTK2B/KANK1/PLAA/TESK1/SEMA4D/CAMSAP1/NRP1/DNMBP/PDZD8/ZRANB1/DOCK1/MDK/MARK2/CFL1/CORO1B/ARAP1/FZD4/RDX/DNM1L/FMNL3/PLXNC1/FGD6/ARHGEF7/CYFIP1/MYO9A/ARPIN/EEF2K/CFDP1/PA…	206
GO:0032872	regulation of stress-activated MAPK cascade	137/9208	192/18722	3.00534e-10	2.16794e-08	1.39914e-08	PINK1/PRDX1/INAVA/EIF2AK2/MAP4K4/STK39/ULK4/PDCD10/MECOM/DLG1/ZNF622/HMGCR/F2RL1/PJA2/SH3RF2/DUSP22/RIPK1/VEGFA/MAP3K5/EZR/MAP3K4/MTURN/NOD1/PPIA/EGFR/MDFIC/KLHDC10/HIPK2/PTK2B/RB1CC1/STK3/GADD45G/DAB2IP/PDCD4/HIPK3/TRAF6/SPI1/MAP4K2/FOXO1/RAP2A/DACT1/AKT1/MAPK8IP3/NOD2/CYLD/MARVELD3/PAFAH1B1/GPS2/NCOR1/TRAF4/MAP3K3/SPHK1/PRMT1/SIRPA/RASSF2/PLCB1/ITCH/MAPK1/MID1/MAPK3/SFRP2/SH3RF1/ZMYND11/ARL6IP5…	137
GO:0045785	positive regulation of cell adhesion	279/9208	437/18722	3.04525e-10	2.17205e-08	1.40179e-08	TNFRSF14/PTPRU/PLPP3/BCL10/VCAM1/F11R/TNFSF4/CD55/CD46/ITPKB/NID1/MAP4K4/EPB41L5/ITGA4/ITGAV/IHH/TGFBR2/COL8A1/NFKBIZ/CD47/HHLA2/CCDC80/GSK3B/NCK1/PIK3CA/HES1/TFRC/PPP3CA/CCL28/AP3B1/EDIL3/HAVCR2/NEDD9/CD83/SOX4/CARMIL1/AIF1/VEGFA/CD24/FYN/CARD11/CYTH3/AGR2/GLI3/ZP3/PODXL/DOCK5/PTK2B/IL7/JAK2/CD274/TESK1/SYK/EPB41L4B/MAP3K8/NRP1/ALOX5/ANK3/SPOCK2/LDB1/DOCK1/ADAM8/TRAF6/HSD17B12/MDK/PTPRJ/STX3/FUT…	279
GO:0007346	regulation of mitotic cell cycle	290/9208	457/18722	3.5637e-10	2.5136e-08	1.62221e-08	CKS1B/TPR/CDC73/NEK7/NEK2/DTL/ANGEL2/ADAM17/ERCC3/ATF2/CUL3/HES1/DLG1/PKD2/MAD2L1/PLRG1/YTHDC2/UIMC1/FOXC1/TMEM14B/SOX4/AIF1/PHIP/FBXO5/RPA3/GPNMB/HOXA13/CDK13/EGFR/ZNF655/KMT2E/RINT1/CASP2/SMARCD3/HSF1/CDKN2B/TMEM8B/CKS2/PTCH1/CDC14B/PTPN3/NEK6/FBXW5/SIRT1/STOX1/PTEN/KIF20B/USP47/OVOL1/RAD9A/CDK2AP2/LRP5/CCND1/ANAPC15/ATM/RDX/BTG1/APPL2/PTPN11/ANAPC5/KNTC1/BRCA2/RGCC/BORA/PCID2/CUL4A/PRMT5/DACT1…	290
GO:0030098	lymphocyte differentiation	243/9208	374/18722	3.70663e-10	2.58568e-08	1.66873e-08	LEPR/VCAM1/CD2/GBA/GON4L/FCER1G/TNFSF4/RC3H1/CD46/ITPKB/IRF2BP2/ADAM17/SOS1/MERTK/SP3/ATF2/ITGA4/IHH/NHEJ1/DOCK10/INPP5D/TGFBR2/FOXP1/NFKBIZ/PIK3R1/AP3B1/FNIP1/DOCK2/CD83/SOX4/BAK1/RUNX2/PRDM1/PTPRK/LFNG/CARD11/GLI3/IKZF1/FGL2/DNAJB9/PTK2B/CHD7/IL7/CDH17/CTSL/SYK/NFIL3/RC3H2/LRRC8A/KLF6/PPP3CB/ADAM8/MDK/SPI1/PTPRJ/TCIRG1/ATM/IL18/CD4/NCKAP1L/GPR183/PCID2/ZBTB1/BCL11B/RORA/IRF8/GPS2/TP53/LGALS9/RA…	243
GO:0000209	protein polyubiquitination	163/9208	236/18722	3.86943e-10	2.66991e-08	1.72309e-08	RNF115/KLHL20/RC3H1/DTL/FBXO28/PELI1/NMI/CUL3/TRIP12/DTX3L/RNF168/UBE2D3/ANAPC10/TRIM38/UBE2J1/HACE1/RNF217/TNFAIP3/SHPRH/UBE2D4/PPIA/ANKIB1/SMURF1/CUL1/UBE3C/RNF19A/PLAA/TOPORS/UBE2R2/TRIM14/RC3H2/UBE2D1/TRIM5/TRIM22/TRIM3/TRAF6/UBE2L6/UBE4A/ANAPC5/RNF6/NHLRC3/KBTBD6/TPP2/PELI2/UBE3A/NEDD4/UBE2Q2/BFAR/RNF40/NOD2/AKTIP/AMFR/GPS2/NPEPPS/SPOP/SMURF2/ANAPC11/NEDD4L/FZR1/DDA1/RBCK1/ITCH/UBE2L3/MGRN1/…	163
GO:0090150	establishment of protein localization to membrane	177/9208	260/18722	4.30674e-10	2.9397e-08	1.89721e-08	VAMP3/RAB3GAP2/SRP9/CNST/RAB10/PKDCC/PREPL/RAB3GAP1/GORASP2/PIKFYVE/RFTN1/NECTIN3/ATG3/ATP2C1/SEC62/SRP72/AP3B1/SIL1/KIF13A/CD24/FYN/PEX3/ZDHHC14/EGFR/RABGEF1/FIS1/BRAF/TCAF1/VPS37A/EMC2/SLC1A1/ZDHHC21/SEC61B/STOM/OPTN/PARD3/ANK3/ATAD1/STX3/PAK1/PEX5/SRP54/CALM1/RAB8B/ARL6IP1/GGA2/ZDHHC7/INPP5K/RAB34/NPC1/RAB11B/RAB8A/SYS1/ARFRP1/GET1/GGA1/GDI1/GGA3/GOPC/SPTBN1/USP17L2/BAG6/TIMM8A/EMC7/VAMP2/RAB3…	177
GO:0048872	homeostasis of number of cells	184/9208	272/18722	4.37434e-10	2.95408e-08	1.90649e-08	PRDX1/BCL10/ADAR/GBA/RC3H1/FLVCR1/ITPKB/ABCB10/FH/ADAM17/SOS1/EPAS1/BCL2L11/MERTK/SP3/STAT1/DOCK10/INPP5D/WDR48/SLC25A38/ALAS1/HCLS1/GATA2/UBA5/HMGB2/CASP3/AP3B1/MEF2C/SMAD5/TMEM14C/SOX4/BAK1/VEGFA/UFL1/L3MBTL3/TNFAIP3/CARD11/HOXA5/IKZF1/KMT2E/BPGM/HIPK2/NCAPG2/IL7/EXT1/JAK2/LRRC19/RC3H2/NOTCH1/PPP3CB/LIPA/LDB1/SPI1/TCIRG1/ETS1/NCKAP1L/PTPN11/GPR183/RCOR1/AKT1/IREB2/LGALS9/MED1/CDK5RAP3/JMJD6/RAC…	184
GO:0000070	mitotic sister chromatid segregation	122/9208	168/18722	4.60951e-10	3.08012e-08	1.98783e-08	POGZ/TPR/NEK2/NSL1/EML4/SGO2/CUL3/DIS3L2/CHMP2B/SMC4/MAD2L1/TENT4A/NIPBL/FBXO5/NCAPG2/RRS1/DSCC1/CHMP5/NEK6/SLF2/SMC3/NUMA1/ANAPC15/ATM/ANAPC5/KNTC1/KMT5A/PDS5B/PIBF1/PCID2/KIF22/CHMP1A/TUBG1/ANAPC11/AKAP8L/KLHL22/NCAPH2/KIF4A/ATRX/NAA10/KIF14/DSN1/SLF1/APC/GEN1/DUSP1/HNRNPU/SMC1A/KIFC1/NUDC/SPAG5/NDC80/HASPIN/ZW10/MIS12/NSMCE2/CDC16/HECW2/CDK5RAP2/CHMP1B/CENPC/CHAMP1/MAP10/TTK/CCNB1/PTTG1/SMC2/N…	122
GO:1903131	mononuclear cell differentiation	272/9208	426/18722	5.01666e-10	3.31726e-08	2.14088e-08	LEPR/VCAM1/CD2/GBA/GON4L/IFI16/FCER1G/TNFSF4/RC3H1/CD46/BATF3/ITPKB/IRF2BP2/ADAM17/SOS1/MERTK/SP3/ATF2/ITGA4/IHH/NHEJ1/DOCK10/INPP5D/PPARG/AZI2/TGFBR2/FOXP1/NFKBIZ/PIK3R1/F2RL1/AP3B1/FNIP1/DOCK2/CD83/SOX4/BAK1/VEGFA/RUNX2/PRDM1/PTPRK/LFNG/CARD11/GLI3/IKZF1/FGL2/DNAJB9/TMEM176B/TMEM176A/PTK2B/CHD7/IL7/CDH17/CTSL/SYK/NFIL3/RC3H2/LRRC8A/KLF6/PPP3CB/ADAM8/IRF7/TRAF6/MDK/SPI1/PTPRJ/BATF2/TCIRG1/ATM/IL…	272
GO:1990778	protein localization to cell periphery	219/9208	333/18722	5.45234e-10	3.56819e-08	2.30282e-08	VAMP3/EPB41/GBP1/GPSM2/PIP5K1A/F11R/ATP2B4/PPP2R5A/CNST/ROCK2/RAB10/PKDCC/PREPL/RHOQ/TTC7A/ASB3/VAMP8/GORASP2/ARL13B/NECTIN3/ATP2C1/ATP1B3/PLS1/DLG1/GAK/RAPGEF2/FYB1/DAB2/PIK3R1/RAPGEF6/KIF13A/EPB41L2/STX7/EZR/AGR2/FAM126A/EGFR/SMURF1/IKBKB/EFR3A/SLC1A1/DENND4C/PTCH1/STXBP1/OPTN/ANK3/TSPAN14/SORBS1/RAB11FIP2/LIN7C/STX3/EHD1/PACS1/NUMA1/PICALM/RDX/TNFRSF1A/RAP2A/ARF6/LGALS3/RAB15/VTI1B/AKT1/ADAM10…	219
GO:0070482	response to oxygen levels	227/9208	347/18722	5.53484e-10	3.58522e-08	2.31381e-08	AGTRAP/MTHFR/PINK1/VCAM1/ADAM15/LMNA/USF1/MDM4/CAPN2/EGLN1/ADAM17/ROCK2/DNMT3A/SLC8A1/EPAS1/ERCC3/CXCR4/PDK1/CFLAR/CREB1/ITPR1/VHL/ATG7/TGFBR2/TERC/CD38/REST/CASP3/PRKAA1/PAM/BNIP1/CPEB4/VEGFA/CYB5R4/CD24/SOD2/TWIST1/TBL2/FIS1/HIPK2/BNIP3L/PTK2B/PLAT/NDRG1/HSF1/SLC1A1/AQP3/ATP6V1G1/NOTCH1/SIRT1/STOX1/PLAU/PTEN/PDLIM1/ADAM8/ASCL2/ADM/VEGFB/PAK1/HYOU1/ETS1/ITPR2/DNM1L/APAF1/ATP6V0A2/FOXO1/RGCC/SCFD…	227
GO:0006402	mRNA catabolic process	160/9208	232/18722	6.65922e-10	4.26997e-08	2.75574e-08	YBX1/TUT4/MAGOH/TENT5C/SMG5/RC3H1/MAPKAPK2/ANGEL2/ROCK2/NBAS/PUM2/CNOT11/POLR2D/CNOT9/DIS3L2/MLH1/PRKCD/XRN1/DHX36/NCBP2/CNOT6L/METTL14/EXOSC9/TENT4A/PAIP1/TENT2/NUDT12/DCP2/ETF1/CNOT8/CNOT6/ZC3HAV1/YTHDF3/EXOSC3/TUT7/SECISBP2/RC3H2/PRPF18/VIM/SUPV3L1/CPEB3/PATL1/ATM/YBX3/PAN3/DIS3/PCID2/AKT1/CARHSP1/TNRC6A/TENT4B/FTO/FXR2/TOB1/PRKCA/TNRC6C/EIF4A3/HNRNPM/ZFP36/XRN2/E2F1/GTPBP1/RBM10/FMR1/AGO4/EXO…	160
GO:0033044	regulation of chromosome organization	133/9208	187/18722	7.7241e-10	4.90326e-08	3.16444e-08	SETDB1/SMG5/TPR/NEK7/NEK2/PARP1/CUL3/TASOR/XRN1/ATR/DHX36/MAD2L1/DCP2/SENP6/FBXO5/MAP3K4/CCT6A/POT1/HMBOX1/TERF1/NEK6/WAPL/SLF2/FEN1/NUMA1/ANAPC15/ATM/RESF1/PPHLN1/ANAPC5/KNTC1/MPHOSPH8/SETDB2/PCID2/TENT4B/CTCF/TERF2/TEN1/ANAPC11/MAP2K7/SRC/KLHL22/MAPK1/MORC2/ATRX/NAA10/MAPK3/SLF1/APC/ACD/GEN1/DUSP1/ATF7IP/HNRNPU/CENPV/RAD50/MCPH1/NDC80/XRCC1/ZW10/SMG6/HDAC8/GNL3/NSMCE2/CDC16/HECW2/CDK5RAP2/HNRNP…	133
GO:0033157	regulation of intracellular protein transport	158/9208	229/18722	8.08267e-10	5.08008e-08	3.27856e-08	PINK1/SFN/HAX1/UHMK1/TPR/PTPN14/ERLEC1/GCC2/SP100/EDEM1/PRKCD/GSK3B/HCLS1/PDCD10/ECT2/APOD/UBE2D3/FBXW7/PRKAA1/PIK3R1/SAR1B/RAB23/UBE2J1/FYN/SLC35D3/MICALL2/GLI3/FIS1/MDFIC/TCAF1/INSIG1/BNIP3L/SLC1A1/JAK2/STOM/ANK3/KIF20B/NOLC1/ATG13/B3GAT3/PAK1/VPS11/SORL1/PTPN11/NUP58/UFM1/LCP1/CTDSPL2/RIPOR1/YWHAE/INPP5K/DERL2/SREBF1/JUP/NPEPPS/PTPN1/UBE2L3/MAPK1/RANGAP1/SREBF2/GDI1/KIF5B/YOD1/SIAH3/PRKACA/USP…	158
GO:0051222	positive regulation of protein transport	201/9208	303/18722	9.28646e-10	5.77946e-08	3.72992e-08	PINK1/SFN/WLS/TPR/CNST/EDEM1/PRKCD/GSK3B/HCLS1/ATP2C1/PDCD10/ECT2/CD38/EXOC1/UBE2D3/FBXW7/PRKAA1/PIK3R1/F2RL1/SAR1B/SOX4/CD2AP/FYN/SLC35D3/EZR/MICALL2/GLI3/PPIA/EGFR/SRI/ACHE/FIS1/TCAF1/ARHGEF5/JAK2/STOM/LRRC8A/FRMD4A/ANK3/PPP3CB/GLUD1/KIF20B/RBP4/ADAM8/ATG13/OSBP/B3GAT3/PAK1/VPS11/C2CD2L/SORL1/DNM1L/PDX1/IRS2/ARF6/CTDSPL2/ABAT/STX4/RIPOR1/YWHAE/MYO18A/JUP/NPEPPS/IER3IP1/KCNN4/GIPR/SRC/UBE2L3/MAP…	201
GO:0018209	peptidyl-serine modification	221/9208	338/18722	9.98393e-10	6.1532e-08	3.97112e-08	PINK1/MAST2/DOCK7/HIPK1/HAX1/UHMK1/ATP2B4/MAPKAPK2/PARP1/ROCK2/STK39/CLK1/PIKFYVE/CNOT9/CAB39/TGFBR2/PRKCD/GSK3B/HCLS1/NCK1/ATR/PDCD10/PIK3CA/MAP3K13/TFRC/DCLK2/FNIP2/RICTOR/PRKAA1/PDE4D/CSNK1G3/FNIP1/CSNK1A1/MAPK9/RIPK1/BAK1/STK38/VEGFA/SGK1/LATS1/EGFR/MLXIPL/AKAP9/LMTK2/SRPK2/HIPK2/BRAF/IKBKB/SLC1A1/SYK/TGFBR1/NEK6/PKN3/MASTL/STOX1/SPOCK2/PTEN/CHUK/INPP5F/HIPK3/MARK2/PAK1/ATM/DYRK4/STK38L/TBK1/…	221
GO:1904951	positive regulation of establishment of protein localization	210/9208	319/18722	1.07987e-09	6.59137e-08	4.25391e-08	PINK1/SFN/WLS/TPR/CNST/EDEM1/PRKCD/GSK3B/HCLS1/ATP2C1/PDCD10/ECT2/CD38/EXOC1/UBE2D3/FBXW7/PRKAA1/PIK3R1/F2RL1/CEP120/SAR1B/SOX4/CD2AP/FYN/SLC35D3/EZR/MICALL2/GLI3/PPIA/EGFR/CCT6A/SRI/ACHE/FIS1/TCAF1/ARHGEF5/JAK2/STOM/LRRC8A/FRMD4A/ANK3/PPP3CB/GLUD1/KIF20B/RBP4/ADAM8/ATG13/OSBP/B3GAT3/PAK1/CEP295/VPS11/C2CD2L/SORL1/DNM1L/CENPJ/PDX1/IRS2/ARF6/CTDSPL2/ABAT/STX4/RIPOR1/YWHAE/MYO18A/JUP/NPEPPS/IER3IP1…	210
GO:0097193	intrinsic apoptotic signaling pathway	192/9208	288/18722	1.18874e-09	7.11898e-08	4.59441e-08	PINK1/SFN/HIPK1/IFI16/MAEL/PHLDA3/TP53BP2/PARP1/BCL2L11/PDK1/PRKRA/CUL3/ACKR3/ITPR1/MLH1/PRKCD/NCK1/PDCD10/MSX1/FBXW7/FNIP2/CASP3/ZNF622/PIK3R1/TAF9/BAK1/CD24/MAP3K5/IL20RA/PERP/SOD2/PPIA/FIGNL1/STYXL1/FIS1/ARMC10/HIPK2/CASP2/CUL1/JAK2/TOPORS/CREB3/DAB2IP/CUL2/SIRT1/HELLS/USP47/CREB3L1/DDIAS/CUL5/ATM/USP28/HYOU1/TNFRSF1A/YBX3/DNM1L/DYRK2/APAF1/PDX1/BRCA2/STK24/CUL4A/SNW1/AKT1/SIAH1/CYLD/WWOX/ATP2…	192
GO:1903311	regulation of mRNA metabolic process	192/9208	288/18722	1.18874e-09	7.11898e-08	4.59441e-08	SRSF4/YBX1/TUT4/MAGOH/RBM15/TENT5C/SF3B4/RC3H1/CDC73/MAPKAPK2/ANGEL2/ROCK2/NBAS/PUM2/POLR2D/CWC22/DIS3L2/MLH1/PRKCD/MBNL1/DHX36/NCBP2/REST/YTHDC1/CNOT6L/LARP7/METTL14/EXOSC9/TENT4A/PAIP1/DCP2/CNOT8/CNOT6/SRPK1/QKI/SRPK2/ZC3HAV1/YTHDF3/VIRMA/KHDRBS3/HSF1/SMU1/EXOSC3/TUT7/SECISBP2/RC3H2/CDK9/VIM/CPEB3/PATL1/CPSF7/RBM7/YBX3/PAN3/DIS3/PCID2/RBM25/SNW1/AKT1/SLTM/CARHSP1/TNRC6A/RNF40/TENT4B/FTO/NUDT21/…	192
GO:0007015	actin filament organization	279/9208	441/18722	1.20823e-09	7.1615e-08	4.62185e-08	CAPZA1/RHOC/HAX1/F11R/PROX1/ENAH/ROCK2/CDC42EP3/ACTR2/ALMS1/TMSB10/CAPG/MYO7B/RND3/ABI2/CUL3/NAA80/PRKCD/CD47/HCLS1/NCK1/PLS1/PIK3CA/DLG1/SHROOM3/ARFIP1/FHDC1/FAT1/RICTOR/PIK3R1/IQGAP2/F2RL1/RASA1/FER/CYFIP2/NEDD9/PHACTR1/CARMIL1/AIF1/CD2AP/MYO6/MICAL1/MARCKS/LATS1/EZR/MICALL2/SCIN/ELMO1/DBNL/COBL/ELN/LIMK1/CCL26/BAIAP2L1/MET/WASL/CALD1/ARHGEF5/PTK2B/ARFGEF1/KANK1/JAK2/C9orf72/TESK1/GBA2/TGFBR1/G…	279
GO:0045860	positive regulation of protein kinase activity	248/9208	386/18722	1.22227e-09	7.1615e-08	4.62185e-08	PINK1/CKS1B/EFNA1/ATP2B4/PROX1/ALKAL2/ADAM17/MAPRE3/CALM2/CCNT2/ALS2/BMPR2/CAB39/TGFBR2/PRKCD/PDCD10/ECT2/PIK3CA/MAP3K13/DLG1/PKD2/FBXW7/RAPGEF2/PRLR/RICTOR/PPP2CA/LCP2/NEDD9/VEGFA/MAP3K7/CD24/MAP3K5/TAB2/MAP3K4/PDGFA/PPIA/EGFR/PILRB/ARHGEF5/PRKAG2/PTK2B/STK3/SLC1A1/JAK2/CKS2/SYK/TNFSF15/DAB2IP/ABI1/SIRT1/STOX1/BMPR1A/ADAM8/TRAF6/MADD/MARK2/MAP4K2/CCND1/PAK1/FZD4/IL18/CD4/GPRC5A/DAZAP2/NCKAP1L/OS…	248
GO:1903829	positive regulation of cellular protein localization	185/9208	276/18722	1.22968e-09	7.1615e-08	4.62185e-08	PINK1/EPB41/GPSM2/LAMTOR5/TPR/ATP2B4/PARP1/GPR137B/CNST/ROCK2/PRKCD/GSK3B/HCLS1/PARP9/DTX3L/ATP2C1/PLS1/NMD3/ECT2/TFRC/DLG1/UBE2D3/LARP7/FBXW7/PRKAA1/PIK3R1/CD2AP/CENPQ/FYN/EPB41L2/EZR/MICALL2/AGR2/GLI3/EGFR/CCT6A/FIS1/TCAF1/JAK2/TESK1/ABHD17B/STOM/ANK3/SORBS1/RAB11FIP2/ATG13/STX3/NUMA1/PAK1/YAP1/RDX/VPS11/SORL1/BICD1/ARF6/LGALS3/AKT1/PTPN9/ABHD17C/STX4/GAS8/JUP/NPEPPS/CDK5RAP3/SRC/UBE2L3/MAPK1/L…	185
GO:1901361	organic cyclic compound catabolic process	309/9208	495/18722	1.32764e-09	7.66171e-08	4.94468e-08	PPP1R8/YBX1/TUT4/MAGOH/DPYD/TENT5C/SMG5/RC3H1/MAPKAPK2/ANGEL2/ROCK2/NBAS/PUM2/LRPPRC/CNOT11/POLR2D/CNOT9/DIS3L2/MLH1/ACAA1/PRKCD/MBD4/XRN1/DHX36/NCBP2/CNOT6L/HSD17B11/NUDT9/SPP1/METTL14/PDE5A/EXOSC9/NSUN2/TENT4A/PAIP1/MTREX/PDE4D/TENT2/NUDT12/DCP2/PHAX/ETF1/CNOT8/CNOT6/ENPP4/NT5E/ENPP1/MOXD1/PDE10A/NUDT1/ZC3HAV1/YTHDF3/PDE7A/HSF1/EXOSC3/GDA/TUT7/SECISBP2/RC3H2/REXO4/ENTPD8/PRPF18/VIM/DNA2/SUPV3L1…	309
GO:0030099	myeloid cell differentiation	245/9208	381/18722	1.36311e-09	7.79554e-08	5.03105e-08	C1QC/PRMT6/RBM15/HAX1/ADAR/GBA/IFI16/CDC73/BATF3/FLVCR1/LBR/PARP1/ITPKB/ABCB10/GPR137B/EPAS1/MEIS1/SP3/STAT1/CASP8/CREB1/INPP5D/FARP2/PPARG/TGFBR2/SLC25A38/SNRK/ALAS1/FOXP1/HCLS1/GATA2/UBA5/TFRC/FBXW7/HMGB2/CASP3/PIK3R1/F2RL1/AP3B1/MEF2C/SMAD5/RIPK1/TMEM14C/VEGFA/UFL1/L3MBTL3/SCIN/SNX10/HOXA5/HOXA9/MTURN/PURB/IKZF1/KMT2E/BPGM/CNOT4/HIPK2/NCAPG2/PTK2B/KAT6A/HSF1/JAK2/CDKN2B/ABI1/SIRT1/PRXL2A/LDB1/…	245
GO:0007033	vacuole organization	128/9208	180/18722	1.6291e-09	9.23352e-08	5.95908e-08	PINK1/STX12/PPT1/SNAPIN/GBA/RAB3GAP2/LYST/FEZ2/RAB3GAP1/ATF2/PIKFYVE/ARL8B/ATG7/CHMP2B/ATG3/TMEM39A/MFSD8/RAB33B/HEXB/AP3B1/ATP10B/RAB23/FIG4/TMEM106B/SMURF1/HOOK3/RB1CC1/UBXN2B/TP53INP1/EXT1/C9orf72/CHMP5/STX17/ABCA1/RAB14/HPS1/TMEM41B/ATG13/SYT7/RAB1B/TCIRG1/VPS11/IFT88/CLN5/SCFD1/SPG11/AKTIP/MBTPS1/MAP1LC3B/SMCR8/RAB34/GRN/VMP1/TRAPPC8/NSFL1C/MAP1LC3A/TP53INP2/MTMR3/ATP6AP2/WDR45/MTM1/ATG2A/TP…	128
GO:0018022	peptidyl-lysine methylation	98/9208	131/18722	1.67438e-09	9.40614e-08	6.07049e-08	RLF/KDM4A/PRMT6/SETDB1/ASH1L/LMNA/RBBP5/CAMKMT/KDM3A/RIF1/SETD5/WDR5B/MECOM/JARID2/AUTS2/KMT2E/KMT2C/EHMT1/SIRT1/EEF1AKMT2/KMT5B/EED/KMT2A/SETD1B/KMT5A/SETDB2/SNW1/RTF1/EEF2KMT/MLLT6/DOT1L/ZNF274/ZNF335/N6AMT1/BCOR/OGT/ATRX/NNMT/PHF1/MTF2/PAXIP1/ARID4A/EZH1/SETD7/CXXC1/METTL18/ASH2L/METTL21C/SETD3/CTR9/TET3/PRDM16/DYDC1/KPNA7/SETD6/DYDC2/EZH2/SMARCB1/MECP2/GATA3/IWS1/EHMT2/ZNF304/SMAD4/TET2/METTL…	98
GO:0002221	pattern recognition receptor signaling pathway	123/9208	172/18722	1.92316e-09	1.0709e-07	6.91131e-08	BCL10/CTSS/INAVA/MAPKAPK2/PUM2/PELI1/NMI/RFTN1/TNIP2/TIFA/OTULIN/ERBIN/F2RL1/AP3B1/PJA2/TICAM2/CD14/TNIP1/HAVCR2/MAP3K7/TNFAIP3/TRIL/NOD1/LY96/LRRC19/DDX58/DAB2IP/PIK3AP1/RAB11FIP2/IRF7/TRAF6/SLC15A3/USP15/IRAK3/APPL2/NOD2/CYLD/CYBA/ARRB2/C1QBP/GPS2/IFI35/CD300A/SEC14L1/NPLOC4/RIOK3/PTPRS/ZCCHC3/ITCH/GRAMD4/TSPAN6/IRAK4/NINJ1/CD300LF/NR1H3/CAV1/ALPK1/USP17L2/SLC15A2/TIRAP/IRF1/SLC15A4/LACC1/MYD88…	123
GO:2001020	regulation of response to DNA damage stimulus	151/9208	219/18722	2.04841e-09	1.13073e-07	7.29742e-08	EYA3/USP1/PARP1/ACTR2/NPAS2/RIF1/TRIP12/ACKR3/WDR48/PRKCD/PARP9/DTX3L/ATR/RNF168/MSX1/TAF9/UIMC1/POLH/FBXO5/TWIST1/FIGNL1/EGFR/POT1/HSF1/CDK9/SIRT1/SHLD2/SLF2/MGMT/USP47/KMT5B/FAM168A/RNF169/DDIAS/ATM/ARID2/KMT5A/CUL4A/WDR76/NUDT16L1/NSMCE1/PPP4C/TERF2/RFWD3/SPIRE2/FXR2/TP53/THOC1/DYRK1A/PTTG1IP/FANCB/TAF9B/FMR1/BRCC3/ING2/SFRP2/MCL1/ZNF385A/PAXIP1/SLF1/CD74/SPRED2/KAT7/NSMCE4A/SPIRE1/ABL1/CRY1/P…	151
GO:0007098	centrosome cycle	97/9208	130/18722	2.56784e-09	1.40523e-07	9.069e-08	SSX2IP/NEK2/ROCK2/ALMS1/KAT2B/PDCD6IP/CHMP2B/SPICE1/HAUS3/PKD2/PLK4/CEP72/CEP120/UBXN2B/HAUS6/CHMP5/GOLGA2/ODF2/FBXW5/SIRT1/C2CD3/CHORDC1/CEP295/PPP1R12A/POC1B/CENPJ/BRCA2/NDE1/CCP110/CHMP1A/CHD3/HAUS1/HAUS5/NSFL1C/KIF3B/XRCC2/GEN1/BRSK1/DEUP1/SDCCAG8/CROCC/MCPH1/NDC80/MARK4/RBM14/PARD6B/UXT/UVRAG/CDK5RAP2/CHMP1B/CDK1/HAUS2/CKAP5/PLK2/PARD6A/TUBE1/SGO1/PCM1/CDK2/CEP295NL/NIN/CNTLN/KIF11/SAC3D1/CE…	97
GO:0035967	cellular response to topologically incorrect protein	88/9208	116/18722	3.43171e-09	1.86192e-07	1.20164e-07	HSPA6/ABCB10/EIF2AK2/ERLEC1/BCL2L11/UGGT1/CUL3/NGLY1/NCK1/DNAJB14/PIK3R1/ATF6B/BAK1/UFL1/AGR2/HERPUD2/TBL2/DNAJB9/DERL1/HSF1/CREB3/DAB2IP/TOR1A/OPTN/DNAJB12/CREB3L1/CCND1/UGGT2/TMTC4/BFAR/AMFR/MBTPS1/DERL2/CDK5RAP3/PTPN2/PTPN1/HSPA13/RNF185/EP300/YOD1/BAG6/RHBDD2/DERL3/AUP1/ATXN3/ERMP1/EIF2S1/SELENOS/HDAC6/UBE2W/QRICH1/NFE2L2/TM7SF3/FICD/VAPB/DNAJC18/HSPB8/TMEM33/ERN2/ERO1A/XBP1/HERPUD1/SDF2L1/AT…	88
GO:0031669	cellular response to nutrient levels	148/9208	215/18722	3.52065e-09	1.89227e-07	1.22123e-07	RRAGC/GBA/IFI16/USF1/NCOA1/EIF2AK2/BMPR2/ATG7/PIK3R4/DAP/PRKAA1/FNIP1/CPEB4/HFE/PIM1/SESN1/MAP3K5/MIOS/VPS41/TBL2/BMT2/TRIM24/AOC1/PRKAG2/RRAGA/CDKN2B/AQP3/CTSV/AKR1C3/SIRT1/FADS1/FOLR1/SESN3/SIK2/DNM1L/SLC38A2/VDR/FOXO1/STK24/SNW1/CLEC16A/TNRC6A/RIPOR1/MAP1LC3B/TP53/FLCN/SREBF1/MED1/COL1A1/RPTOR/MAP1LC3A/MAPK1/GAS2L1/MTMR3/DEPDC5/HMOX1/SREBF2/PPARA/WDR45/LAMP2/MAPK3/NUAK2/WRN/FOXA2/TSC1/BRSK1/KR…	148
GO:0034976	response to endoplasmic reticulum stress	172/9208	256/18722	3.54727e-09	1.89227e-07	1.22123e-07	UFC1/TMCO1/EDEM3/EIF2AK2/ERLEC1/RNF103/BCL2L11/UGGT1/UBXN4/GORASP2/ITPR1/EDEM1/NGLY1/STT3B/GSK3B/UBA5/NCK1/DNAJB14/PIK3R1/CERT1/ATG10/ATF6B/BAK1/UBE2J1/UFL1/MAP3K5/AGR2/HERPUD2/TBL2/DNAJB9/TMUB1/DERL1/CREB3/SEC61B/ECPAS/DAB2IP/TOR1A/ALOX5/NRBF2/SIRT1/DNAJB12/ERLIN1/CREB3L1/UBXN1/CCND1/UBE4A/HYOU1/PDX1/UFM1/DNAJC3/UGGT2/TMTC4/PSMC6/SEL1L/PDIA3/BFAR/AMFR/MBTPS1/ATP2A3/DERL2/TP53/TMUB2/CDK5RAP3/TRIM…	172
GO:0018105	peptidyl-serine phosphorylation	206/9208	315/18722	3.57723e-09	1.89235e-07	1.22128e-07	PINK1/MAST2/DOCK7/HIPK1/HAX1/UHMK1/ATP2B4/MAPKAPK2/ROCK2/STK39/CLK1/PIKFYVE/CNOT9/CAB39/TGFBR2/PRKCD/GSK3B/HCLS1/NCK1/ATR/PDCD10/PIK3CA/MAP3K13/TFRC/DCLK2/FNIP2/RICTOR/PRKAA1/PDE4D/CSNK1G3/FNIP1/CSNK1A1/MAPK9/RIPK1/BAK1/STK38/VEGFA/SGK1/LATS1/EGFR/MLXIPL/AKAP9/LMTK2/SRPK2/HIPK2/BRAF/IKBKB/SLC1A1/SYK/TGFBR1/NEK6/PKN3/MASTL/STOX1/PTEN/CHUK/INPP5F/HIPK3/MARK2/PAK1/ATM/DYRK4/STK38L/TBK1/DYRK2/LATS2/S…	206
GO:0072659	protein localization to plasma membrane	188/9208	284/18722	4.13501e-09	2.16934e-07	1.40004e-07	VAMP3/GBP1/PIP5K1A/F11R/ATP2B4/PPP2R5A/CNST/ROCK2/RAB10/PKDCC/PREPL/RHOQ/TTC7A/ASB3/VAMP8/GORASP2/NECTIN3/ATP2C1/ATP1B3/PLS1/DLG1/GAK/RAPGEF2/FYB1/DAB2/PIK3R1/RAPGEF6/KIF13A/STX7/EZR/AGR2/FAM126A/EGFR/SMURF1/IKBKB/EFR3A/DENND4C/PTCH1/STXBP1/OPTN/ANK3/TSPAN14/SORBS1/RAB11FIP2/STX3/EHD1/PACS1/PICALM/RDX/TNFRSF1A/RAP2A/ARF6/LGALS3/RAB15/VTI1B/AKT1/RAB8B/PTPN9/EMP2/GGA2/STX4/ATP2C2/ZDHHC7/INPP5K/RAB3…	188
GO:0051235	maintenance of location	212/9208	326/18722	4.33655e-09	2.25643e-07	1.45624e-07	PINK1/GPSM2/GBA/SOAT1/ASPM/LDAH/ASXL2/SLC8A1/CALM2/TMSB10/INSIG2/ITGAV/SP100/ITPR1/PPARG/OSBPL11/TBCCD1/TAPT1/CXCL9/CXCL10/PKD2/FBXW7/PDE4D/HEXB/ENPP1/LATS1/SYNE1/SUN1/SCIN/SRI/AKAP9/MEST/INSIG1/MSR1/PTK2B/CHD7/SQLE/TTC39B/TOPORS/VPS13A/ABCA1/TMEM38B/GSN/ANK3/SIRT1/SRGN/EHD1/CPT1A/SORL1/CD4/ITPR2/OSBPL8/ATP7B/RASA3/CALM1/AKT1/VPS13C/FTO/CES1/CYBA/PAFAH1B1/SREBF1/PTPN2/C3/APOE/ASXL1/PLCG1/FITM2/MO…	212
GO:0000819	sister chromatid segregation	140/9208	202/18722	4.59946e-09	2.37377e-07	1.53197e-07	POGZ/TPR/NEK2/NSL1/EML4/SGO2/CUL3/DIS3L2/CHMP2B/STAG1/SMC4/MAD2L1/FBXW7/TENT4A/NIPBL/LATS1/FBXO5/STAG3/NCAPG2/RRS1/DSCC1/CHMP5/NEK6/WAPL/SLF2/SMC3/FEN1/NUMA1/ANAPC15/ATM/ANAPC5/KNTC1/KMT5A/PDS5B/PIBF1/PCID2/KIF22/CTCF/CHMP1A/TUBG1/ANAPC11/AKAP8L/KLHL22/NCAPH2/KIF4A/ATRX/STAG2/NAA10/KIF14/DSN1/SLF1/APC/GEN1/DUSP1/HNRNPU/SMC1A/KIFC1/NUDC/SPAG5/HORMAD1/NDC80/HASPIN/ZW10/MIS12/HDAC8/NSMCE2/CDC16/HECW…	140
GO:0051017	actin filament bundle assembly	113/9208	157/18722	4.72189e-09	2.4173e-07	1.56007e-07	RHOC/F11R/ROCK2/ALMS1/CUL3/CD47/PLS1/FHDC1/PIK3R1/NEDD9/PHACTR1/CARMIL1/AIF1/MICAL1/MARCKS/EZR/ELN/LIMK1/BAIAP2L1/MET/CALD1/ARHGEF5/PTK2B/TESK1/TGFBR1/NRP1/PDLIM1/SORBS1/SWAP70/CORO1B/ARAP1/ARRB1/PAK1/RDX/LIMA1/PXN/RGCC/LCP1/EVL/TJP1/SPIRE2/INPP5K/ACTG1/ARHGEF18/RHPN2/SRC/SDC4/BAIAP2L2/ARHGAP6/CLASP1/PLS3/ROCK1/AIF1L/TSC1/PPM1F/PTGER4/DPYSL3/SPIRE1/ABL1/NF2/PLEK/PAWR/ADD1/TPM1/WAS/PAK2/TGFB3/ITGB…	113
GO:1901987	regulation of cell cycle phase transition	248/9208	390/18722	5.0441e-09	2.56159e-07	1.65319e-07	TIPRL/TPR/CDC73/ATP2B4/DTL/PROX1/ADAM17/ERCC3/ATF2/CUL3/ATR/DLG1/PKD2/MAD2L1/FBXW7/PLRG1/NSUN2/RAD1/UIMC1/TMEM14B/SOX4/AIF1/FBXO5/GPNMB/EGFR/ZNF655/KMT2E/RINT1/CASP2/SMARCD3/CDKN2B/CDC14B/NEK6/DNA2/STOX1/PTEN/USP47/OVOL1/RAD9A/CDK2AP2/CCND1/ANAPC15/ATM/RDX/USP28/APPL2/PTPN11/ANAPC5/KNTC1/RGCC/PCID2/CUL4A/DACT1/RAD51B/AKT1/WDR76/BRD7/RFWD3/TP53/ATAD5/ZNF830/SLFN11/CDK5RAP3/RPTOR/ANAPC11/THOC1/DOT1…	248
GO:0033674	positive regulation of kinase activity	291/9208	467/18722	5.19797e-09	2.61879e-07	1.6901e-07	PINK1/BCL10/CKS1B/EFNA1/ATP2B4/PROX1/ALKAL2/ADAM17/MAPRE3/CALM2/MERTK/CCNT2/ALS2/BMPR2/CAB39/TGFBR2/PRKCD/PIK3R4/PDCD10/ECT2/PIK3CA/MAP3K13/DLG1/PKD2/FBXW7/RAPGEF2/ZNF622/PRLR/RICTOR/PPP2CA/LCP2/NEDD9/VEGFA/MAP3K7/CD24/MAP3K5/TAB2/MAP3K4/PDGFA/PPIA/EGFR/LMTK2/PILRB/MET/ARHGEF5/PRKAG2/PTK2B/STK3/SLC1A1/JAK2/CKS2/SYK/TNFSF15/DAB2IP/ABI1/SIRT1/STOX1/BMPR1A/FGFR2/ADAM8/TRAF6/DGKZ/MADD/MARK2/MAP4K2/CC…	291
GO:0007051	spindle organization	129/9208	184/18722	5.97143e-09	2.98477e-07	1.9263e-07	GPSM2/TPR/ASPM/NEK7/NEK2/MAPRE3/SPAST/SPC25/MLH1/KIF15/MAP4/CHMP2B/SPICE1/STAG1/DLG1/HAUS3/CEP72/TPPP/KIF2A/TRIM36/CEP120/TUBB/SENP6/FBXO5/EZR/TACC1/HAUS6/CHMP5/NEK6/GOLGA2/LZTS2/SMC3/BCCIP/NUMA1/CENPJ/BORA/PIBF1/TUBGCP3/TOGARAM1/GOLGA8B/CHMP1A/CHD3/NCOR1/TUBG1/CSNK1D/MAPRE2/HAUS1/MISP/HAUS5/KIZ/KIF3B/LIMK2/SUN2/KIF4A/ATRX/STAG2/CLASP1/ABRAXAS2/HNRNPU/SMC1A/TUBGCP6/KIFC1/NUDC/SBDS/GNAI1/INTS13/SP…	129
GO:0048284	organelle fusion	103/9208	141/18722	6.04587e-09	2.99837e-07	1.93507e-07	VAMP3/STX12/SNAPIN/VAMP4/VAMP8/PIKFYVE/ARL8B/CHMP2B/STX19/TFRC/BNIP1/BAK1/STX7/VPS41/STX1A/RCC1L/SAMD9/FIS1/CHCHD3/VCPIP1/STX17/STXBP1/SYT13/STX3/SYT7/STX5/VPS11/DNM1L/EEA1/RUBCNL/VTI1B/VPS39/SPG11/RAB8B/PRRT2/STX4/ANKFY1/RAB34/GOSR2/SPHK1/RAB8A/SNAP29/TSNARE1/KIF5B/ANKRD27/SEPTIN8/USP30/STX6/YIPF5/USO1/STX16/VAMP2/TMEM175/AFG3L2/OPA1/CAV2/C2CD5/VAMP7/TGFBRAP1/CHP1/SYT11/SLAMF1/VPS8/NKD2/RAB39A/M…	103
GO:0000280	nuclear division	275/9208	439/18722	6.55762e-09	3.22696e-07	2.0826e-07	POGZ/TDRKH/MAEL/TPR/ASPM/NEK2/NSL1/SPAST/EML4/ACTR2/BCL2L11/SGO2/CUL3/DIS3L2/MLH1/KIF15/CHMP2B/SPICE1/STAG1/SMC4/MSX1/MAD2L1/TENT4A/RAD1/NIPBL/KIF2A/UBR2/PHIP/FBXO5/SUN1/HOXA13/CDK13/FIGNL1/ZSCAN21/STAG3/NCAPG2/UBXN2B/RRS1/TERF1/CCNE2/DSCC1/CHMP5/RMI1/CKS2/CDC14B/NEK6/GOLGA2/FBXW5/KIF20B/SLF2/SMC3/BCCIP/C11orf80/LRP5/NUMA1/ANAPC15/ATM/ANAPC5/KNTC1/KMT5A/BRCA2/PDS5B/RGCC/BORA/PIBF1/PCID2/PRMT5/TOG…	275
GO:0061572	actin filament bundle organization	115/9208	161/18722	7.14439e-09	3.48866e-07	2.2515e-07	RHOC/F11R/ROCK2/ALMS1/CUL3/CD47/PLS1/FHDC1/PIK3R1/NEDD9/PHACTR1/CARMIL1/AIF1/MICAL1/MARCKS/EZR/ELN/LIMK1/BAIAP2L1/MET/CALD1/ARHGEF5/PTK2B/TESK1/TGFBR1/NRP1/PDLIM1/SORBS1/SWAP70/CORO1B/ARAP1/ARRB1/PAK1/RDX/LIMA1/PXN/RGCC/LCP1/EVL/TJP1/SPIRE2/INPP5K/ACTG1/ARHGEF18/RHPN2/SRC/SDC4/BAIAP2L2/ARHGAP6/CLASP1/PLS3/ROCK1/AIF1L/TSC1/PPM1F/PTGER4/DPYSL3/SPIRE1/ABL1/NF2/PLEK/PAWR/ADD1/TPM1/WAS/PAK2/TGFB3/ITGB…	115
GO:0031023	microtubule organizing center organization	104/9208	143/18722	7.63053e-09	3.6976e-07	2.38634e-07	SSX2IP/NEK2/ROCK2/ALMS1/GCC2/KAT2B/PDCD6IP/CHMP2B/SPICE1/HAUS3/PKD2/PLK4/CEP72/CEP120/UBXN2B/MPDZ/HAUS6/CHMP5/GOLGA2/ODF2/FBXW5/SIRT1/C2CD3/CHORDC1/CEP295/PPP1R12A/POC1B/CENPJ/BRCA2/NDE1/CCP110/CHMP1A/PAFAH1B1/CHD3/HAUS1/HAUS5/NSFL1C/KIF3B/CLASP1/XRCC2/GEN1/BRSK1/DEUP1/SDCCAG8/CROCC/MCPH1/NDC80/MARK4/RBM14/PARD6B/UXT/UVRAG/CDK5RAP2/CHMP1B/CDK1/HAUS2/CKAP5/PLK2/PARD6A/TUBE1/SGO1/PCM1/CDK2/CEP295NL…	104
GO:0010212	response to ionizing radiation	107/9208	148/18722	8.02601e-09	3.85978e-07	2.49101e-07	EYA3/VCAM1/CLK2/IFI16/COP1/PARP1/DNMT3A/TANK/NHEJ1/ATR/ECT2/RNF168/CXCL10/CASP3/RAD1/NIPBL/PRKAA1/UIMC1/BAK1/BRAT1/FIGNL1/HSF1/INIP/SIRT1/MGMT/RAD9A/CCND1/YAP1/ATM/USP28/BRCA2/RFWD3/CYBA/TP53/TLK2/GRB2/DNM2/BRCC3/SFRP2/WRN/ITGB6/PAXIP1/XRCC2/RHOB/HAMP/CYP2R1/RNF8/CBL/XRCC4/KAT5/TNKS1BP1/ALAD/HUS1/FBXO4/XRRA1/THBD/CRYAB/MAP3K20/TSPYL5/TP53BP1/GATA3/BABAM2/DCLRE1C/MDM2/INTS7/TMEM109/TOPBP1/CHEK2/BL…	107
GO:0034470	ncRNA processing	250/9208	395/18722	8.24595e-09	3.93573e-07	2.54003e-07	TUT4/ADAR/UTP25/RRP15/THADA/DDX18/METTL5/PRKRA/TYW5/TRNT1/THUMPD3/METTL6/DPH3/KAT2B/NSUN3/TRMT10C/ZCCHC4/GAR1/LARP7/EXOSC9/SMAD1/NSUN2/BRIX1/MTREX/UTP15/SRFBP1/CDKAL1/RRP36/MTO1/MDN1/ADAT2/TYW1/PUS7/DUS4L/CHD7/RRS1/INTS8/DCAF13/RCL1/TRMT10B/EXOSC3/TUT7/TRMO/REXO4/NSUN6/RPP30/EXOSC1/NOLC1/TRUB1/METTL15/TRPT1/INTS4/PUS3/ZCCHC8/DIS3/ISG20/THUMPD1/TENT4B/ADAT1/MPHOSPH6/UTP18/EIF4A3/RIOK3/SMAD2/TRMT1/…	250
GO:0071902	positive regulation of protein serine/threonine kinase activity	138/9208	200/18722	9.28698e-09	4.37002e-07	2.8203e-07	CKS1B/ATP2B4/PROX1/ADAM17/MAPRE3/CALM2/CCNT2/ALS2/BMPR2/CAB39/PDCD10/MAP3K13/PKD2/RAPGEF2/RICTOR/PPP2CA/VEGFA/MAP3K7/CD24/MAP3K5/MAP3K4/PDGFA/EGFR/ARHGEF5/PTK2B/STK3/CKS2/SYK/DAB2IP/SIRT1/BMPR1A/ADAM8/TRAF6/MAP4K2/CCND1/PAK1/FZD4/DAZAP2/FLT1/RGCC/SPRY2/CALM1/CCNK/AKT1/AKAP13/NOD2/RPTOR/MAP2K7/CDK5RAP1/SRC/STK4/PTPN1/PDGFD/FZD10/DIPK2A/FZD5/PDGFC/CSF1R/FLT3/MAP3K11/TAOK1/FGFR1/LRRK2/FGD2/CCNT1/TRA…	138
GO:0002263	cell activation involved in immune response	184/9208	279/18722	9.29352e-09	4.37002e-07	2.8203e-07	CD84/FCER1G/TNFSF4/RC3H1/CD46/EXO1/VAMP8/NMI/RIF1/DOCK10/MLH1/FOXP1/NFKBIZ/GATA2/HMCES/TFRC/RNF168/F2RL1/FER/HAVCR2/DOCK2/LFNG/FGL2/PTK2B/CDH17/EXOSC3/SYK/RC3H2/STXBP1/SHLD2/SWAP70/MDK/SPI1/KMT5B/GAB2/IL18/NCKAP1L/LCP1/GPR183/LAMP1/LGALS3/RAB27A/RORA/DNASE1/STX4/IRF8/FOXF1/TNFSF13/TP53/LGALS9/RARA/IFI35/GRN/CD300A/THOC1/SMAD7/STXBP2/RELB/HMOX1/ATP7A/CCR6/DOCK11/SBNO2/PAXIP1/CD80/CD86/MSH6/TSC1/CD…	184
GO:0050900	leukocyte migration	235/9208	369/18722	1.04347e-08	4.87055e-07	3.14333e-07	TNFRSF14/VCAM1/GBA/F11R/FCER1G/MIA3/LYST/ADAM17/SOS1/IL1R1/CXCR4/STK39/ITGA4/PIKFYVE/CCL20/HRH1/OXSR1/CD47/APOD/CXCL1/CXCL2/CXCL9/CXCL10/AIMP1/CCL28/ITGA1/F2RL1/FER/STK10/AIF1/VEGFA/PLA2G7/FYN/PPIA/CCL26/ZP3/WASL/PTK2B/EXT1/B4GALT1/CREB3/GCNT1/SYK/ALOX5/ADAM8/SWAP70/MDK/SPI1/VEGFB/FUT4/JAML/ST3GAL4/C3AR1/DNM1L/NCKAP1L/FLT1/LRCH1/GPR183/SRP54/LGALS3/LGMN/AKT1/ADAM10/NOD2/CKLF/CXCL16/C1QBP/TMEM102/…	235
GO:0022406	membrane docking	68/9208	86/18722	1.06563e-08	4.9377e-07	3.18667e-07	VAMP3/STX12/VCAM1/RAB10/VAMP8/STX19/STX7/EZR/YKT6/STX1A/MOSPD3/EXOC4/ESYT2/STX17/STXBP1/PDZD8/CTBP2/STX3/STX5/SYTL2/VPS11/RAB15/VTI1B/CALM1/RAB8B/STX4/VMP1/RAB12/STXBP2/RAB8A/SNAP29/TSNARE1/STX6/ROCK1/USO1/CEP290/STX16/RAB3IP/PLEK/CEP83/CAV2/CHP1/MSN/PSEN2/SYT1/STXBP3/KCNB1/VAPB/PPFIA3/CFTR/RABEPK/VPS18/NDRG4/RAB7A/STX11/SNPH/UNC13B/ICAM1/RAB3D/STX2/SCFD2/NSF/RAB13/STX10/PEX16/ESYT1/RALB/CLN3	68
GO:0071375	cellular response to peptide hormone stimulus	190/9208	290/18722	1.15827e-08	5.32806e-07	3.4386e-07	SLC25A33/AGTRAP/USF1/PARP1/ROCK2/LPIN1/RAB10/RHOQ/INSIG2/STAT1/CFLAR/CREB1/PPARG/KAT2B/PRKCD/GSK3B/NCK1/PIK3CA/PPAT/PRKAA1/PIK3R1/FER/GCLC/PHIP/FYN/ENPP1/BAIAP2L1/INSIG1/LEPROTL1/HSF1/KANK1/JAK2/DENND4C/SLC27A4/SIRT1/EIF4EBP2/PTEN/IDE/SORBS1/PDE3B/ESRRA/PAK1/SESN3/SIK2/SORL1/SP1/OSBPL8/APPL2/PTPN11/PXN/FOXO1/IRS2/RAB15/AKT1/CYFIP1/RAB8B/PKM/EEF2K/BCAR1/ZDHHC7/CYBA/INPP5K/SREBF1/GRB2/RAB12/PTPN2/R…	190
GO:0006913	nucleocytoplasmic transport	196/9208	301/18722	1.41198e-08	6.39464e-07	4.12695e-07	SFN/KPNA6/TXNIP/LMNA/SMG5/UHMK1/TPR/PTPN14/NUP133/PPP3R1/POLR2D/AGFG1/SP100/PRKCD/CBLB/GSK3B/HCLS1/KPNA1/NMD3/ECT2/LSG1/APOD/NCBP2/FYTTD1/YTHDC1/PPP3CA/NSUN2/NUP155/PIK3R1/PHAX/NUP153/E2F3/XPO5/RAB23/KPNA5/LTV1/GLI3/SMURF1/MDFIC/TNPO3/NUP205/RRS1/JAK2/SYK/GLE1/NOTCH1/LZTS2/NOLC1/HTATIP2/NUP160/NXF1/IPO8/SARNP/NUP107/PPP1R12A/WASHC4/APPL2/PTPN11/NUP58/UFM1/KPNA3/PCID2/STYX/AKT1/CTDSPL2/NEDD4/SNUPN…	196
GO:0051169	nuclear transport	196/9208	301/18722	1.41198e-08	6.39464e-07	4.12695e-07	SFN/KPNA6/TXNIP/LMNA/SMG5/UHMK1/TPR/PTPN14/NUP133/PPP3R1/POLR2D/AGFG1/SP100/PRKCD/CBLB/GSK3B/HCLS1/KPNA1/NMD3/ECT2/LSG1/APOD/NCBP2/FYTTD1/YTHDC1/PPP3CA/NSUN2/NUP155/PIK3R1/PHAX/NUP153/E2F3/XPO5/RAB23/KPNA5/LTV1/GLI3/SMURF1/MDFIC/TNPO3/NUP205/RRS1/JAK2/SYK/GLE1/NOTCH1/LZTS2/NOLC1/HTATIP2/NUP160/NXF1/IPO8/SARNP/NUP107/PPP1R12A/WASHC4/APPL2/PTPN11/NUP58/UFM1/KPNA3/PCID2/STYX/AKT1/CTDSPL2/NEDD4/SNUPN…	196
GO:0010821	regulation of mitochondrion organization	104/9208	144/18722	1.42036e-08	6.39464e-07	4.12695e-07	PINK1/PRMT6/HAX1/LMNA/SLC35F6/BCL2L11/PPARG/GSK3B/TFRC/FBXW7/BAK1/TMEM14A/GCLC/FIS1/BNIP3L/FXN/STOX1/GHITM/CTTN/DNM1L/STAT2/AKT1/VPS13C/ZNF205/MPV17L/ARRB2/TMEM102/TP53/FLCN/SREBF1/RHOT1/PISD/FBXO7/PLA2G6/EP300/SREBF2/HIP1R/USP30/TSC2/FZD5/DDHD2/CAMKK2/TNFSF10/SPIRE1/MAPK8/OPA1/LRRK2/MOAP1/HDAC6/GZMB/BMF/MUL1/PID1/MFF/DDHD1/TREM2/TSPO/HGF/KDR/C11orf65/TIGAR/CSNK2A2/PPIF/HTRA2/BBC3/PMAIP1/BCL2L1/F…	104
GO:0035966	response to topologically incorrect protein	113/9208	159/18722	1.53048e-08	6.84188e-07	4.41558e-07	HSPA6/EDEM3/ABCB10/EIF2AK2/ERLEC1/BCL2L11/UGGT1/UBXN4/CUL3/EDEM1/NGLY1/STT3B/NCK1/DNAJB14/PIK3R1/CREBRF/ATF6B/BAK1/UFL1/AGR2/HERPUD2/TBL2/DNAJB9/DERL1/HSF1/CREB3/DAB2IP/TOR1B/TOR1A/OPTN/DNAJB12/CREB3L1/CCND1/SERPINH1/KBTBD6/DNAJC3/UGGT2/TMTC4/BFAR/AMFR/MBTPS1/DERL2/CDK5RAP3/PTPN2/COMP/PTPN1/HSPA13/RNF185/EP300/YOD1/BAG6/RHBDD2/DERL3/AUP1/ATXN3/ERMP1/DNAJC4/EIF2S1/EDEM2/SELENOS/HDAC6/UBE2W/QRICH1/…	113
GO:1901988	negative regulation of cell cycle phase transition	166/9208	249/18722	1.54805e-08	6.87203e-07	4.43504e-07	TIPRL/TPR/CDC73/DTL/PROX1/ATF2/ATR/DLG1/PKD2/MAD2L1/NSUN2/RAD1/UIMC1/SOX4/FBXO5/GPNMB/ZNF655/RINT1/CASP2/CDKN2B/CDC14B/DNA2/PTEN/USP47/OVOL1/RAD9A/CDK2AP2/CCND1/ANAPC15/ATM/USP28/PTPN11/KNTC1/RGCC/PCID2/CUL4A/DACT1/WDR76/BRD7/RFWD3/TP53/ZNF830/SLFN11/CDK5RAP3/THOC1/DOT1L/FZR1/E2F1/RBL1/KLHL22/FBXO7/BRCC3/RBL2/GIGYF2/APC/GEN1/BRSK1/DUSP1/FHL1/TAOK2/SUSD2/TAOK1/GPR132/CRY1/HORMAD1/NDC80/C10orf99/TR…	166
GO:0034968	histone lysine methylation	86/9208	115/18722	1.69888e-08	7.48923e-07	4.83337e-07	RLF/KDM4A/PRMT6/SETDB1/ASH1L/LMNA/RBBP5/KDM3A/RIF1/SETD5/WDR5B/MECOM/JARID2/AUTS2/KMT2E/KMT2C/EHMT1/SIRT1/KMT5B/EED/KMT2A/SETD1B/KMT5A/SETDB2/SNW1/RTF1/MLLT6/DOT1L/ZNF274/ZNF335/N6AMT1/BCOR/OGT/ATRX/NNMT/PHF1/MTF2/PAXIP1/ARID4A/EZH1/SETD7/CXXC1/ASH2L/SETD3/CTR9/TET3/PRDM16/DYDC1/KPNA7/SETD6/DYDC2/EZH2/SMARCB1/MECP2/GATA3/IWS1/EHMT2/ZNF304/SMAD4/TET2/SUPT6H/SETD1A/SUV39H2/NSD3/SMYD2/SUZ12/SUV39H1/…	86
GO:0031647	regulation of protein stability	194/9208	298/18722	1.71758e-08	7.51944e-07	4.85286e-07	PINK1/STX12/PLPP3/EFNA1/LMNA/CDC73/TMEM183A/MDM4/UTP25/AAK1/PRKRA/CREB1/CUL3/VHL/CRTAP/PRKCD/ATP1B3/PDCD10/TNIP2/MSX1/NAA15/FBXW7/CASP3/PIK3R1/TAF9/CCNH/MYLIP/SOX4/PIM1/CCT6A/TRIM24/STK3/DERL1/CDC37L1/APTX/BAG1/GNAQ/GSN/STXBP1/SIRT1/PTEN/USP47/CTNND1/USP28/VPS11/NAA16/COG3/SUGT1/FBXL3/LAMP1/DACT1/SEL1L/CCDC88C/USP8/MAPK8IP3/CREBBP/COG7/SIAH1/TP53/SREBF1/NLK/GRN/SMAD7/NEDD4L/CDC37/WIZ/IFI30/RASSF2…	194
GO:0016055	Wnt signaling pathway	276/9208	444/18722	1.79011e-08	7.78331e-07	5.02315e-07	PTPRU/RNF220/PLPP3/WLS/VANGL2/CDC73/ASPM/STRN/PPM1B/USP34/ZEB2/CUL3/RBMS3/LRRFIP2/GSK3B/KPNA1/AMOTL2/SIAH2/TBL1XR1/PKD2/OTULIN/DAB2/PRKAA1/CSNK1G3/PPP2CA/CSNK1A1/SOX4/TBX18/CD24/TNFAIP3/LATS1/GLI3/EGFR/BCL7B/FZD1/SMURF1/HBP1/MDFIC/ZNF703/ADGRA2/STK3/CTHRC1/EXT1/KANK1/GNAQ/TLE1/SPIN1/WNK2/DAB2IP/NOTCH1/FZD8/BICC1/PTEN/LZTS2/LDB1/GRK5/FGFR2/ZRANB1/USP47/MDK/CTNND1/MARK2/LRP5/CCND1/FOLR1/TSKU/FZD4/Y…	276
GO:0051607	defense response to virus	175/9208	265/18722	1.83567e-08	7.83861e-07	5.05885e-07	ATAD3A/TTC4/GBP3/GBP1/ADAR/IFI16/AIM2/LYST/PUM2/EIF2AK2/PPM1B/VAMP8/STAT1/ATG7/PARP9/DTX3L/DHX36/EXOC1/CXCL9/CXCL10/AIMP1/ELMOD2/IRF2/F2RL1/TRIM52/TNFAIP3/NT5C3A/FGL2/ZC3HAV1/BNIP3L/DDX58/IFIT2/IFIT5/IRF7/TRIM5/TRIM22/STAT2/USP15/TBK1/DNAJC3/ISG20/ITGAX/NLRC5/MLKL/NCBP3/C1QBP/NLRP1/SLFN11/AKAP1/SEC14L1/NPLOC4/RIOK3/ZNF175/ZCCHC3/POLR3F/ITCH/SAMHD1/SERINC3/MX1/TSPAN6/SIN3A/APOBEC3G/ZMYND11/USP17L2…	175
GO:0140546	defense response to symbiont	175/9208	265/18722	1.83567e-08	7.83861e-07	5.05885e-07	ATAD3A/TTC4/GBP3/GBP1/ADAR/IFI16/AIM2/LYST/PUM2/EIF2AK2/PPM1B/VAMP8/STAT1/ATG7/PARP9/DTX3L/DHX36/EXOC1/CXCL9/CXCL10/AIMP1/ELMOD2/IRF2/F2RL1/TRIM52/TNFAIP3/NT5C3A/FGL2/ZC3HAV1/BNIP3L/DDX58/IFIT2/IFIT5/IRF7/TRIM5/TRIM22/STAT2/USP15/TBK1/DNAJC3/ISG20/ITGAX/NLRC5/MLKL/NCBP3/C1QBP/NLRP1/SLFN11/AKAP1/SEC14L1/NPLOC4/RIOK3/ZNF175/ZCCHC3/POLR3F/ITCH/SAMHD1/SERINC3/MX1/TSPAN6/SIN3A/APOBEC3G/ZMYND11/USP17L2…	175
GO:0009267	cellular response to starvation	111/9208	156/18722	1.83988e-08	7.83861e-07	5.05885e-07	RRAGC/GBA/IFI16/EIF2AK2/BMPR2/ATG7/PIK3R4/DAP/PRKAA1/FNIP1/CPEB4/HFE/SESN1/MAP3K5/MIOS/VPS41/TBL2/BMT2/AOC1/PRKAG2/RRAGA/CTSV/AKR1C3/SIRT1/FADS1/SESN3/SIK2/SLC38A2/FOXO1/STK24/CLEC16A/TNRC6A/RIPOR1/MAP1LC3B/TP53/FLCN/SREBF1/RPTOR/MAP1LC3A/MAPK1/GAS2L1/MTMR3/DEPDC5/SREBF2/PPARA/WDR45/LAMP2/MAPK3/NUAK2/WRN/BRSK1/KRT20/WDR59/EIF2S1/MAPK8/PDK4/RNF152/STK26/ATG5/JUN/LRRK2/TFEB/PIK3C3/WIPI2/NUPR2/UCP2/…	111
GO:0031668	cellular response to extracellular stimulus	164/9208	246/18722	1.88595e-08	7.96734e-07	5.14192e-07	RRAGC/VCAM1/GBA/IFI16/USF1/NCOA1/EIF2AK2/ITGA4/BMPR2/ATG7/PIK3R4/DAP/PRKAA1/FNIP1/CPEB4/HFE/AIF1/PIM1/SESN1/MAP3K5/NUDT1/MIOS/VPS41/TBL2/BMT2/TRIM24/AOC1/PRKAG2/GSDMD/RRAGA/CDKN2B/AQP3/CTSV/AKR1C3/SIRT1/FADS1/SIPA1/FOLR1/SESN3/SIK2/DNM1L/SLC38A2/VDR/FOXO1/STK24/SNW1/CLEC16A/TNRC6A/RIPOR1/MAP1LC3B/TP53/FLCN/SREBF1/MED1/COL1A1/RPTOR/ARHGAP35/MAP1LC3A/MAPK1/GAS2L1/MTMR3/DEPDC5/HMOX1/SREBF2/PPARA/WDR…	164
GO:0198738	cell-cell signaling by wnt	277/9208	446/18722	1.9024e-08	7.96734e-07	5.14192e-07	PTPRU/RNF220/PLPP3/WLS/VANGL2/CDC73/ASPM/STRN/PPM1B/USP34/ZEB2/CUL3/RBMS3/LRRFIP2/GSK3B/KPNA1/AMOTL2/SIAH2/TBL1XR1/PKD2/OTULIN/DAB2/PRKAA1/CSNK1G3/PPP2CA/CSNK1A1/SOX4/TBX18/CD24/TNFAIP3/LATS1/GLI3/EGFR/BCL7B/FZD1/SMURF1/HBP1/MDFIC/ZNF703/ADGRA2/STK3/CTHRC1/EXT1/KANK1/GNAQ/TLE1/SPIN1/WNK2/DAB2IP/NOTCH1/FZD8/BICC1/PTEN/LZTS2/LDB1/GRK5/FGFR2/ZRANB1/USP47/MDK/CTNND1/MARK2/LRP5/CCND1/FOLR1/TSKU/FZD4/Y…	277
GO:0046328	regulation of JNK cascade	97/9208	133/18722	1.90774e-08	7.96734e-07	5.14192e-07	PINK1/MAP4K4/ULK4/MECOM/ZNF622/F2RL1/PJA2/SH3RF2/DUSP22/RIPK1/MAP3K5/MTURN/NOD1/EGFR/MDFIC/HIPK2/PTK2B/RB1CC1/STK3/GADD45G/DAB2IP/PDCD4/HIPK3/TRAF6/MAP4K2/RAP2A/DACT1/AKT1/MAPK8IP3/NOD2/CYLD/MARVELD3/PAFAH1B1/GPS2/NCOR1/TRAF4/SIRPA/RASSF2/PLCB1/ITCH/SFRP2/SH3RF1/ZMYND11/TIRAP/AXIN1/TAOK2/MINK1/MYD88/MAP3K11/TAOK1/TRAF2/SLAMF1/WNT5A/CARD9/MAP3K10/RIPK2/TRAF1/RASGRP1/MBIP/DUSP10/PTPN22/MAPK8IP1/PER…	97
GO:0009100	glycoprotein metabolic process	244/9208	387/18722	2.03583e-08	8.4467e-07	5.45129e-07	HS2ST1/KRTCAP2/FAM20B/SOAT1/EDEM3/B3GNT2/GFPT1/RNF103/MGAT4A/UGGT1/GALNT5/BMPR2/IHH/ITM2C/GPC1/EDEM1/NGLY1/STT3B/TRAK1/EOGT/ALG1L/B3GNT5/ST6GAL1/OSTC/GALNT7/AGA/ST8SIA4/TNIP1/UBE2J1/DSE/NUS1/C1GALT1/PLOD3/CHPF2/GALNT11/ARFGEF1/EXT1/B4GALT1/GCNT1/CTSL/GALNT12/GOLGA2/SPOCK2/OGA/B3GAT3/VEGFB/RAB1B/FUT4/ALG9/STT3A/ST3GAL4/TMTC2/GALNT4/CHST11/B3GLCT/COG3/UGGT2/TMTC4/ENTPD5/TRIP11/NUDT14/GANC/GCNT3/GLC…	244
GO:0044380	protein localization to cytoskeleton	49/9208	58/18722	2.19706e-08	9.05647e-07	5.84482e-07	CEP350/MAPRE3/CRIPT/GSK3B/CCDC14/CEP72/SNX10/NUDCD3/HOOK3/UBXN2B/ABHD17B/KIF20B/NUMA1/C2CD3/BICD1/NEDD1/PIBF1/ABHD17C/CSNK1D/MAPRE2/NSFL1C/GAS2L1/MID1/APC/HNRNPU/CEP83/SPAG5/MCPH1/FAM83H/MARK4/HTR2A/DIAPH1/KLHL21/CHAMP1/TTK/PARD6A/DISC1/PCM1/MAP1A/CEP192/MID2/GOLGB1/TTBK2/BBS4/STIL/FAM83D/KIAA0753/DCTN2/AURKA	49
GO:0032456	endocytic recycling	59/9208	73/18722	2.25215e-08	9.22365e-07	5.95272e-07	EPS15/SNX27/DENND1B/CCDC93/ACAP2/KIAA1109/VPS52/MICALL2/VPS50/LMTK2/RAB14/DENND1A/VPS26A/INPP5F/ARHGAP1/EHD1/VPS51/SORL1/ARF6/VPS39/VPS53/RAB11B/RAB8A/ATP9A/VPS26C/SNX12/VPS35L/ARL4C/GGA3/ANKRD27/STX6/EHD3/PTPN23/SNX4/RAB17/ARHGAP44/ANKRD50/GRIP1/SNX17/AKAP5/ENTR1/NDRG4/RAB7A/GRIP2/RAB11FIP3/RAB11FIP4/EIPR1/EHD2/EPG5/NSG1/SNF8/EHD4/MICALL1/GRIPAP1/RAB13/RAB35/CMTM6/ZDHHC2/SCRIB	59
GO:0043543	protein acylation	162/9208	243/18722	2.29764e-08	9.34961e-07	6.03401e-07	CRTC2/TAF5L/NCOA1/PPM1B/HAT1/ATF2/ING5/SETD5/KAT2B/NAA80/GSK3B/GATA2/MSL2/NAA15/PRKAA1/TAF9/SOX4/ATAT1/BRPF3/MAP3K7/ZDHHC14/PHF14/TWIST1/OGDH/AUTS2/TRRAP/ING3/KAT6A/DSCC1/PHF20L1/ZDHHC21/NAA35/SIRT1/KAT6B/LDB1/ZDHHC13/SPI1/NAA40/ARRB1/CEP295/KMT2A/BLOC1S1/ZDHHC17/BRCA2/FOXO1/NAA16/PPM1A/DLST/CREBBP/SRCAP/KAT8/BRD7/CTCF/ZDHHC7/FLCN/KANSL1/NAT9/SPHK1/NCOA3/DIP2A/EP300/BRD1/OGT/NAA10/SIN3A/MAPK3/TAF…	162
GO:0051052	regulation of DNA metabolic process	228/9208	359/18722	2.42537e-08	9.80652e-07	6.32889e-07	EYA3/RLF/USP1/SMG5/TNFSF4/NEK7/NEK2/PARP1/MPV17/ACTR2/NPAS2/RIF1/BMPR2/TRIP12/MLH1/WDR48/PRKCD/KPNA1/PARP9/DTX3L/HMCES/XRN1/ATR/DHX36/PIK3CA/TFRC/RNF168/SUB1/DCP2/UIMC1/KDM1B/POLH/MAP3K4/TWIST1/FIGNL1/EGFR/CCT6A/POT1/PTK2B/HMBOX1/TERF1/GRHL2/DSCC1/HSF1/EXOSC3/CDK9/SIRT1/STOX1/SHLD2/SLF2/MGMT/SPI1/KMT5B/FAM168A/RNF169/ATM/KMT2A/ARID2/MPHOSPH8/PARP4/RGCC/CUL4A/PRMT5/AKT1/NUDT16L1/PPP4C/TENT4B/TERF2…	228
GO:0052126	movement in host environment	122/9208	175/18722	2.59035e-08	1.04073e-06	6.71663e-07	TNFRSF14/EPS15/F11R/CD55/CD46/VAMP8/CXCR4/ITGAV/PIKFYVE/ARL8B/ZNF502/CHMP2B/ZNF639/TFRC/EXOC2/NUP153/TRIM38/TRIM31/FUCA2/DYNLT1/PPIA/EGFR/CTSB/SLC52A2/CTSL/TRIM14/GSN/NRP1/IDE/TRIM5/TRIM22/TMPRSS4/CD4/KPNA3/EFNB2/LAMP1/LGALS9/TRIM25/EXOC7/VAPA/NPC1/LDLR/NECTIN2/ITCH/SRC/TMPRSS2/ITGB6/CAV1/CD80/CD86/CD74/NECTIN1/AXL/CAV2/CLDN1/SLC20A2/CBL/SLAMF1/CD209/TYRO3/CXADR/CLEC5A/HTR2A/TRIM59/CR1/TRIM27/SLC…	122
GO:0036293	response to decreased oxygen levels	207/9208	322/18722	2.62245e-08	1.047e-06	6.7571e-07	AGTRAP/MTHFR/PINK1/VCAM1/ADAM15/LMNA/USF1/MDM4/CAPN2/EGLN1/ADAM17/ROCK2/DNMT3A/SLC8A1/EPAS1/ERCC3/CXCR4/PDK1/CFLAR/CREB1/ITPR1/VHL/TGFBR2/TERC/CD38/REST/CASP3/PRKAA1/PAM/BNIP1/CPEB4/VEGFA/CD24/SOD2/TWIST1/TBL2/FIS1/HIPK2/BNIP3L/PTK2B/PLAT/NDRG1/HSF1/SLC1A1/AQP3/NOTCH1/SIRT1/STOX1/PLAU/PTEN/PDLIM1/ADAM8/ASCL2/ADM/VEGFB/PAK1/HYOU1/ETS1/ITPR2/DNM1L/APAF1/RGCC/SCFD1/EGLN3/AKT1/BNIP2/RORA/CREBBP/ABAT/…	207
GO:0051090	regulation of DNA-binding transcription factor activity	273/9208	440/18722	2.75136e-08	1.0916e-06	7.04494e-07	PINK1/PLPP3/BCL10/LAMTOR5/CRTC2/AIM2/TNFSF4/PROX1/EGLN1/EIF2AK2/PELI1/ANXA4/ATF2/CFLAR/CARF/SP100/BHLHE40/PPARG/HCLS1/C3orf33/MAP3K13/HES1/TFRC/PKD2/PPP3CA/DAP/OTULIN/ERBIN/FER/PURA/HAVCR2/MAPK9/TRIM52/RIPK1/TRIM38/TRIM31/PIM1/VEGFA/MAP3K7/UFL1/ENPP1/SGK1/TNFAIP3/CARD11/TWIST1/TAX1BP1/MTURN/NOD1/PPIA/SRI/FZD1/BUD31/HIPK2/ARHGEF5/IKBKB/STK3/TRAPPC9/HSF1/JAK2/CDKN2A/DDX58/SYK/PTCH1/TRIM14/DAB2IP/AR…	273
GO:0010948	negative regulation of cell cycle process	191/9208	294/18722	2.79357e-08	1.10146e-06	7.10858e-07	TIPRL/TPR/CDC73/NEK2/DTL/PROX1/ATF2/KAT2B/ATR/DLG1/PKD2/MAD2L1/NSUN2/RAD1/UIMC1/SOX4/FBXO5/GPNMB/ZNF655/RINT1/CASP2/TERF1/CDKN2B/CDC14B/DAB2IP/DNA2/WAPL/PTEN/USP47/E2F8/OVOL1/RAD9A/CDK2AP2/CCND1/ANAPC15/ATM/USP28/PTPN11/KNTC1/RGCC/PCID2/CUL4A/DACT1/WDR76/CCP110/BRD7/TERF2/RFWD3/TP53/TOM1L2/ZNF830/SLFN11/CDK5RAP3/PRKAR1A/THOC1/DOT1L/FZR1/E2F1/RBL1/KLHL22/FBXO7/ATRX/NAA10/BRCC3/RBL2/GIGYF2/APC/GEN1…	191
GO:2001233	regulation of apoptotic signaling pathway	226/9208	356/18722	2.93634e-08	1.15061e-06	7.42575e-07	PINK1/EYA3/BCL10/LMNA/PARP1/SLC35F6/BIRC6/BCL2L11/ACVR1/PRKRA/ITGAV/CFLAR/SP100/ITM2C/ACKR3/ING5/PRKCD/GSK3B/NCK1/SIAH2/MSX1/FBXW7/HMGB2/TAF9/MAPK9/RIPK1/TMEM14A/GCLC/PHIP/FYN/IL20RA/TNFAIP3/SOD2/PPIA/FIGNL1/STYXL1/FIS1/ARMC10/CASP2/RB1CC1/IL7/STK3/CAAP1/CREB3/FXN/TGFBR1/DAB2IP/NRP1/SIRT1/GHITM/PTEN/HELLS/USP47/CREB3L1/MADD/CTTN/DDIAS/YAP1/PPP2R1B/HYOU1/YBX3/DNM1L/PDX1/LGALS3/AKT1/PDIA3/MPV17L/ST…	226
GO:0007266	Rho protein signal transduction	99/9208	137/18722	2.99863e-08	1.16781e-06	7.53675e-07	ARHGAP29/F11R/ABL2/ROCK2/CDC42EP3/CUL3/F2RL1/LIMK1/MET/KANK1/ABCA1/NRP1/CHUK/ARHGAP1/CFL1/ARRB1/ARHGAP42/ARHGEF12/ARHGDIB/STARD13/ARHGAP5/AKAP13/RIPOR1/TAX1BP3/FLCN/GNA13/ARHGEF18/MYO9B/APOE/ARHGAP35/CELSR1/ARHGAP6/CCDC125/ARHGAP4/ARHGEF3/ROCK1/RAF1/RHOU/RHOB/EPS8L1/SCAI/ARHGEF28/EPS8L2/GPR18/ABL1/GNA12/ADGRG1/COL3A1/LPAR6/OPHN1/GPR20/CDC42SE1/WAS/GPR35/FLOT1/F2RL2/BCL6/GPR65/RTN4R/ARHGEF2/RASIP1…	99
GO:0043405	regulation of MAP kinase activity	123/9208	177/18722	3.05842e-08	1.18383e-06	7.64017e-07	GBA/PPARG/PRKCD/PDCD10/MAP3K13/SPRY1/HMGCR/DTNBP1/STK38/VEGFA/MAP3K7/CD24/MAP3K5/MAP3K4/PDGFA/EGFR/ARHGEF5/PTK2B/SYK/DAB2IP/PDCD4/ADAM8/HIPK3/TRAF6/PTPRJ/MAP4K2/PAK1/FZD4/SORL1/IRAK3/FLT1/SPRY2/AKAP13/NOD2/INPP5K/CDK5RAP3/CD300A/MAP2K7/APOE/TRIB3/SRC/PTPN1/SFRP2/PDGFD/FZD10/CAV1/FZD5/PDGFC/DUSP1/FLT3/MAP3K11/FGFR1/LAX1/LRRK2/FGD2/TRAF2/FGF18/FGF2/AGT/RGS2/DVL3/LYN/PIK3R5/WNT5A/PIK3CB/TLR6/ROR2/KS…	123
GO:0002366	leukocyte activation involved in immune response	180/9208	275/18722	3.09496e-08	1.19071e-06	7.68458e-07	CD84/FCER1G/TNFSF4/RC3H1/CD46/EXO1/VAMP8/NMI/RIF1/DOCK10/MLH1/FOXP1/NFKBIZ/GATA2/HMCES/TFRC/RNF168/F2RL1/FER/HAVCR2/DOCK2/LFNG/FGL2/PTK2B/CDH17/EXOSC3/SYK/RC3H2/STXBP1/SHLD2/SWAP70/MDK/SPI1/KMT5B/GAB2/IL18/NCKAP1L/LCP1/GPR183/LAMP1/LGALS3/RAB27A/RORA/DNASE1/STX4/IRF8/FOXF1/TNFSF13/TP53/LGALS9/RARA/IFI35/GRN/CD300A/THOC1/SMAD7/STXBP2/RELB/HMOX1/ATP7A/CCR6/DOCK11/SBNO2/PAXIP1/CD80/CD86/MSH6/TSC1/CD…	180
GO:1903320	regulation of protein modification by small protein conjugation or removal	161/9208	242/18722	3.14575e-08	1.20297e-06	7.76364e-07	PINK1/PEF1/BCL10/INAVA/EPAS1/PELI1/NMI/TANK/CUL3/TRIP12/PER2/WDR48/CBLB/DTX3L/SIAH2/RCHY1/MAD2L1/FBXW7/ARRDC3/SH3RF2/TNIP1/MAPK9/SOX4/GCLC/UFL1/FYN/TNFAIP3/FBXO5/AIMP2/PPIA/LIMK1/DERL1/PLAA/TOPORS/CDC14B/TGFBR1/CDK9/UBE2D1/PTEN/PRMT3/TRAF6/UBXN1/ARRB1/DCUN1D5/MYCBP2/NDFIP2/SPRY2/AKT1/UBE3A/PIAS1/UBE2I/RNF40/N4BP1/NOD2/ARRB2/GPS2/CDK5RAP3/SPHK1/SMAD7/FZR1/TRIB3/ITCH/PTTG1IP/UBE2L3/OGT/IVNS1ABP/RAS…	161
GO:0009615	response to virus	232/9208	367/18722	3.26439e-08	1.24086e-06	8.00819e-07	ATAD3A/TTC4/GBP3/GBP1/LAMTOR5/ADAR/IFI16/AIM2/TNFSF4/BATF3/LYST/LGALS8/PUM2/EIF2AK2/PPM1B/VAMP8/CXCR4/NMI/ATF2/PRKRA/STAT1/ATG7/PARP9/DTX3L/DHX36/EXOC1/CXCL9/CXCL10/AIMP1/ELMOD2/IRF2/F2RL1/TRIM52/IFNGR1/TNFAIP3/NT5C3A/FGL2/ZC3HAV1/BNIP3L/IKBKB/EXT1/DDX58/IFIT2/IFIT5/CHUK/IRF7/TRIM5/TRIM22/CFL1/STAT2/USP15/TBK1/IRAK3/DNAJC3/DUOX2/ISG20/ITGAX/NLRC5/MLKL/NCBP3/C1QBP/NLRP1/LGALS9/SLFN11/CCL5/AKAP1/SE…	232
GO:0045786	negative regulation of cell cycle	242/9208	385/18722	3.4143e-08	1.29012e-06	8.3261e-07	TIPRL/TPR/CDC73/NEK2/DTL/ANGEL2/PROX1/TP53BP2/ATF2/KAT2B/ATR/DLG1/PKD2/MAD2L1/HPGD/CASP3/NSUN2/RAD1/YTHDC2/UIMC1/FOXC1/SOX4/PTPRK/TNFAIP3/LATS1/FBXO5/GPNMB/EGFR/ZNF655/RINT1/THAP5/CASP2/TERF1/CDKN2A/CDKN2B/CDC14B/PTPN3/DAB2IP/DNA2/WAPL/PTEN/PDCD4/USP47/E2F8/PLAAT3/SIPA1/OVOL1/RAD9A/CDK2AP2/CCND1/ANAPC15/ATM/USP28/BTG1/PTPN11/KNTC1/LATS2/RGCC/PCID2/CUL4A/DACT1/WDR76/NR2F2/CCP110/BRD7/TERF2/RFWD3/C…	242
GO:0072698	protein localization to microtubule cytoskeleton	46/9208	54/18722	3.52652e-08	1.32464e-06	8.54888e-07	CEP350/MAPRE3/CRIPT/GSK3B/CCDC14/CEP72/SNX10/NUDCD3/HOOK3/UBXN2B/ABHD17B/KIF20B/NUMA1/C2CD3/BICD1/NEDD1/PIBF1/ABHD17C/CSNK1D/MAPRE2/NSFL1C/GAS2L1/MID1/APC/HNRNPU/CEP83/SPAG5/MCPH1/MARK4/DIAPH1/CHAMP1/TTK/PARD6A/DISC1/PCM1/MAP1A/CEP192/MID2/GOLGB1/TTBK2/BBS4/STIL/FAM83D/KIAA0753/DCTN2/AURKA	46
GO:0030522	intracellular receptor signaling pathway	174/9208	265/18722	3.74084e-08	1.39687e-06	9.01507e-07	NR5A2/INAVA/PARP1/PUM2/NCOA1/ASXL2/LBH/KDM3A/CNOT9/PPARG/NR2C2/NR1D2/TMF1/FOXP1/UBA5/TIFA/OTULIN/DAB2/ERBIN/NR3C1/RXRB/PIM1/MAP3K7/UFL1/TNFAIP3/LATS1/AHR/TWIST1/TRIM24/JAK2/KDM4C/DDX58/AKR1C3/NCOA4/SIRT1/CTBP2/IRF7/TRAF6/SLC15A3/ESRRA/PAK1/YAP1/VPS11/VDR/CALCOCO1/USP15/NCOR2/RNF6/UFM1/STRN3/SNW1/UBE3A/NEDD4/RORA/TRIP4/NR2F2/NOD2/CYLD/C1QBP/GPS2/NCOR1/SREBF1/MED1/RARA/SEC14L1/NPLOC4/RIOK3/SAFB2/SM…	174
GO:0008360	regulation of cell shape	109/9208	154/18722	3.9116e-08	1.4521e-06	9.37147e-07	EPB41/RHOC/PLEKHO1/F11R/PLXNA2/CDC42EP3/RHOQ/ARHGAP15/RND3/FMNL2/PRPF40A/PLXND1/TBCCD1/DLG1/SHROOM3/HEXB/RASA1/VEGFA/PHIP/FYN/EZR/MKLN1/PTK2B/SEMA4D/DNMBP/MARK2/ARAP1/RDX/FMNL3/PLXNC1/FGD6/CYFIP1/CFDP1/FMNL1/RAC3/ARHGEF18/ARHGAP35/MYH14/HCK/PARVB/BRWD3/ARHGAP18/FGD4/RHOU/RHOB/CSF1R/TAOK2/PLXNA3/WASF3/TPM1/FGD2/MSN/CDC42SE1/EPB41L3/STRIP2/SH3KBP1/WDPCP/CORO1A/CDC42EP2/CFAP410/DIAPH1/LPAR1/FN1/CCL3…	109
GO:0001881	receptor recycling	31/9208	33/18722	3.95605e-08	1.46006e-06	9.42285e-07	VAMP3/EPS15/ALS2/LMTK2/ACHE/CHMP5/OPTN/INPP5F/ARAP1/SORL1/RAB11B/KIF16B/ARFGEF2/PHETA2/EHD3/PLEKHJ1/ECE1/TRAT1/REP15/SNCA/ANXA2/LAMTOR1/AP1AR/PSEN1/NSG1/RAMP3/TBC1D16/NSF/RAB29/PCSK9/SCRIB	31
GO:1902903	regulation of supramolecular fiber organization	240/9208	382/18722	4.12192e-08	1.51248e-06	9.76118e-07	CAPZA1/RHOC/HAX1/F11R/PFDN2/CAMSAP2/PROX1/ROCK2/MAPRE3/SPAST/CDC42EP3/ACTR2/ALMS1/TMSB10/CAPG/ABI2/NAA80/PRKCD/CD47/HCLS1/NCK1/PIK3CA/DLG1/ARFIP1/RICTOR/PIK3R1/OCLN/IQGAP2/F2RL1/RASA1/FER/CYFIP2/CARMIL1/LATS1/SCIN/DBNL/ELN/LIMK1/CCL26/AKAP9/BAIAP2L1/MET/WASL/ARHGEF5/PTK2B/ARFGEF1/KANK1/C9orf72/TESK1/GBA2/TGFBR1/GSN/SPTAN1/CAMSAP1/NRP1/ADD3/SWAP70/SPTBN2/CORO1B/CTTN/NUMA1/ARAP1/FCHSD2/PAK1/RDX/LIM…	240
GO:0090174	organelle membrane fusion	82/9208	110/18722	4.65238e-08	1.69732e-06	1.09541e-06	VAMP3/STX12/SNAPIN/VAMP4/VAMP8/PIKFYVE/ARL8B/CHMP2B/STX19/BNIP1/STX7/VPS41/STX1A/RCC1L/SAMD9/VCPIP1/STX17/STXBP1/SYT13/STX3/SYT7/STX5/VPS11/EEA1/RUBCNL/VTI1B/VPS39/SPG11/RAB8B/PRRT2/STX4/ANKFY1/RAB34/GOSR2/SPHK1/RAB8A/SNAP29/TSNARE1/KIF5B/ANKRD27/SEPTIN8/STX6/YIPF5/USO1/STX16/VAMP2/TMEM175/CAV2/C2CD5/VAMP7/TGFBRAP1/CHP1/SYT11/SLAMF1/VPS8/NKD2/RAB39A/MFN1/CORO1A/SYT1/UVRAG/SNAP23/SNCA/RAB7A/VAV3/S…	82
GO:0031570	DNA integrity checkpoint signaling	90/9208	123/18722	4.7604e-08	1.7268e-06	1.11444e-06	TIPRL/DTL/ATF2/ATR/RAD1/UIMC1/SOX4/RINT1/CASP2/CDC14B/DNA2/RAD9A/CCND1/ATM/USP28/PTPN11/CUL4A/WDR76/RFWD3/TP53/ZNF830/CDK5RAP3/THOC1/DOT1L/FZR1/E2F1/BRCC3/GIGYF2/BRSK1/TAOK2/TAOK1/CRY1/TRIM39/MUS81/HUS1/CDC5L/CDK1/FBXO4/NAE1/SYF2/BRIP1/NEK11/MAP3K20/TP53BP1/MDC1/MUC1/PLK2/BABAM2/CDC45/MDM2/ETAA1/INTS7/TOPBP1/CHEK2/BLM/GTSE1/CDK2/PML/RPA2/CLSPN/FBXO6/FBXO31/CRADD/ERCC6/RPA4/MRE11/NBN/CDKN1A/FOXO4/…	90
GO:0000077	DNA damage checkpoint signaling	85/9208	115/18722	5.17191e-08	1.86541e-06	1.20389e-06	TIPRL/DTL/ATF2/ATR/RAD1/UIMC1/SOX4/RINT1/CASP2/CDC14B/RAD9A/CCND1/ATM/USP28/PTPN11/CUL4A/WDR76/RFWD3/TP53/ZNF830/CDK5RAP3/THOC1/DOT1L/FZR1/E2F1/BRCC3/GIGYF2/BRSK1/TAOK2/TAOK1/CRY1/TRIM39/MUS81/HUS1/CDC5L/CDK1/FBXO4/SYF2/BRIP1/NEK11/MAP3K20/TP53BP1/MDC1/MUC1/PLK2/BABAM2/MDM2/ETAA1/INTS7/TOPBP1/CHEK2/BLM/GTSE1/CDK2/PML/RPA2/CLSPN/FBXO6/FBXO31/CRADD/ERCC6/RPA4/MRE11/NBN/CDKN1A/FOXO4/FEM1B/MAPK14/CEP…	85
GO:0010639	negative regulation of organelle organization	220/9208	347/18722	5.20692e-08	1.86743e-06	1.20519e-06	PINK1/CAPZA1/LMNA/F11R/TPR/CAMSAP2/PARP1/SLC35F6/FEZ2/TMSB10/CAPG/PPARG/KAT2B/MAP4/PRKCD/TMEM39A/XRN1/PIK3CA/TFRC/MAD2L1/RAD1/PIK3R1/DCP2/CARMIL1/TMEM14A/GCLC/FBXO5/SCIN/STYXL1/MET/POT1/ARFGEF1/TERF1/KANK1/TESK1/FXN/GSN/SPTAN1/CAMSAP1/GHITM/WAPL/ADD3/SWAP70/SPTBN2/CORO1B/ANAPC15/ARAP1/YAP1/ATM/RDX/DNM1L/LIMA1/KNTC1/CKAP2/ARHGEF7/PCID2/SCFD1/GMFB/AKT1/TJP1/HDGFL3/ARPIN/MPV17L/CCP110/PRRT2/TENT4B/T…	220
GO:0032388	positive regulation of intracellular transport	137/9208	202/18722	5.61205e-08	2.00142e-06	1.29167e-06	PINK1/SFN/TPR/EDEM1/PRKCD/GSK3B/HCLS1/PDCD10/ECT2/NCBP2/UBE2D3/FBXW7/DAB2/PRKAA1/PIK3R1/SAR1B/FYN/SLC35D3/EZR/MICALL2/GLI3/FIS1/TCAF1/JAK2/STOM/ANK3/KIF20B/ATG13/B3GAT3/EHD1/NUMA1/PAK1/RDX/VPS11/SORL1/CTDSPL2/NEDD4/RIPOR1/YWHAE/JUP/NPEPPS/UBE2L3/MAPK1/SREBF2/KIF5B/PRKACA/FZD5/TM9SF4/BAP1/CEP290/RHOU/VAMP2/EMD/MAPK8/EDEM2/CDK5/XPO4/CACNB3/PTPN23/PIK3R2/SPAG5/C2CD5/CHP1/PGAP1/MSN/ITGB1BP1/SCP2D1/AB…	137
GO:0044839	cell cycle G2/M phase transition	105/9208	148/18722	5.67246e-08	2.01166e-06	1.29828e-06	ENSA/DTL/CALM2/UIMC1/LATS1/FBXO5/RINT1/SMARCD3/TAF2/FBXL6/CDKN2B/CDC14B/MASTL/STOX1/USP47/CCND1/PPME1/ATM/FBXL3/RAD51B/CALM1/PKMYT1/ATAD5/ZNF830/CDK5RAP3/FZR1/FBXL12/DNM2/AKAP8L/PLCB1/BACH1/BRCC3/SIN3A/CDC25C/KIF14/PAXIP1/USP17L2/BRSK1/FHL1/TAOK2/TAOK1/GPR132/FBXL17/DBF4B/TRIM39/CDK14/NEK10/HUS1/CHFR/CDK1/MECP2/NAE1/SYF2/CCNB1/BABAM2/CDC25A/TOPBP1/CHEK2/BLM/RAD21/PKIA/CDK2/ZFYVE19/FBXL15/CLSPN/AB…	105
GO:0018210	peptidyl-threonine modification	91/9208	125/18722	6.01949e-08	2.12287e-06	1.37005e-06	HIPK1/CDC42BPA/ROCK2/CALM2/ACVR1/STK39/CLK1/CAB39/TGFBR2/OXSR1/PRKCD/EOGT/GSK3B/PPP2R5D/LMTK2/HIPK2/PRKAG2/GALNT11/TGFBR1/PARD3/STOX1/HIPK3/MARK2/CDC42BPG/DYRK4/TBK1/DYRK2/GALNT4/SPRY2/CALM1/VRK1/AKT1/INPP5K/NLK/PRKCA/SPHK1/RPTOR/SMAD7/PKN1/SIRT2/CADM4/PRKD2/CSNK2A1/DYRK1A/MAPK1/PRKACA/ROCK1/AXIN1/SPRED2/MAPK8/GALNT3/CDK5/ULK1/LRRK2/HASPIN/TNKS1BP1/PRKCB/WNT5A/DDIT4/ACVR1B/GALNTL6/CDK1/MAP3K10/TT…	91
GO:0034614	cellular response to reactive oxygen species	109/9208	155/18722	6.81545e-08	2.3903e-06	1.54264e-06	PINK1/PRDX1/MPV17/PRKCD/PDCD10/ECT2/PKD2/PRKAA1/DHFR/FER/MAPK9/RIPK1/PTPRK/MAP3K5/TNFAIP3/SOD2/EGFR/MET/HSF1/FXN/ERCC6L2/SETX/AKR1C3/SIRT1/CHUK/IL18BP/ETS1/PTPN11/PXN/FOXO1/AKT1/PDE8A/MAPK7/SPHK1/PRDX2/KLF2/SIRPA/MAP1LC3A/SRC/MAPK1/ATP7A/MAPK3/PDGFD/CCS/SMPD3/FBLN5/CAMKK2/RHOB/MAPK8/ABL1/GLRX2/RIPK3/PAWR/AXL/STK26/JUN/TPM1/LRRK2/PDK2/IL6/ANKZF1/PPP5C/HDAC6/PPARGC1B/NME8/PCNA/NFE2L2/EZH2/ZNF580/CD…	109
GO:0051648	vesicle localization	122/9208	177/18722	7.25481e-08	2.53041e-06	1.63307e-06	PINK1/PEF1/FNBP1L/SNAPIN/PREB/MYO7B/ITGA4/CUL3/MLPH/TRAK1/TBC1D23/AP3B1/SAR1B/DTNBP1/KIF13A/MYO6/YKT6/PCLO/WASL/EXOC4/TESK1/PPP6C/TOR1A/PTEN/EXOC6/MAP4K2/TCIRG1/PICALM/BLOC1S1/MYO1A/TRIP11/SPG11/RAB27A/MYO1E/BICDL2/NDE1/PAFAH1B1/MYO1D/STARD3/TANC2/CSNK1D/RAB11B/MYO1F/DNM2/ACTN4/KIF3B/SYNJ1/SEPTIN5/SNAP29/LIMK2/ARFGAP3/GPR143/CLASP1/KIF5B/MYO1G/EXOC6B/USO1/BRSK1/BICDL1/SYN3/CCDC186/STARD3NL/FAM91A…	122
GO:0150115	cell-substrate junction organization	76/9208	101/18722	7.30308e-08	2.53333e-06	1.63495e-06	PIP5K1A/ROCK2/MAP4K4/EPB41L5/IQSEC1/APOD/PIK3R1/DUSP22/VEGFA/DST/PTPRK/PTK2B/NRP1/PTEN/SORBS1/LDB1/SLK/COL17A1/PTPRJ/CTTN/PTPN11/ARHGEF7/ARF6/FMN1/RAB8B/PEAK1/ACTG1/MAPRE2/SRC/SDC4/ARHGAP6/CLASP1/ROCK1/TSC1/PPM1F/TAOK2/ACVRL1/ABL1/PTPRA/COL16A1/TEK/THY1/ITGB1BP1/SLC9A1/WDPCP/MACF1/ITGB4/WHAMM/TESK2/LAMTOR2/FN1/LIMCH1/DLC1/ITGA6/DAPK3/PHLDB2/KDR/THBS1/DUSP3/SMAD3/TRIP6/PDPK1/WNT4/MMP14/TLN1/LAMC1/…	76
GO:0000086	G2/M transition of mitotic cell cycle	98/9208	137/18722	8.08057e-08	2.7878e-06	1.79918e-06	ENSA/DTL/CALM2/UIMC1/LATS1/FBXO5/RINT1/SMARCD3/TAF2/FBXL6/CDKN2B/CDC14B/MASTL/STOX1/USP47/CCND1/PPME1/ATM/FBXL3/RAD51B/CALM1/PKMYT1/ZNF830/CDK5RAP3/FZR1/FBXL12/DNM2/PLCB1/BACH1/BRCC3/SIN3A/CDC25C/KIF14/BRSK1/FHL1/TAOK2/TAOK1/GPR132/FBXL17/DBF4B/TRIM39/CDK14/HUS1/CHFR/CDK1/MECP2/NAE1/SYF2/CCNB1/BABAM2/CDC25A/TOPBP1/CHEK2/BLM/RAD21/PKIA/CDK2/ZFYVE19/FBXL15/CLSPN/ABCB1/MRE11/NBN/HSPA2/CDKN1A/BRD4/US…	98
GO:0051701	biological process involved in interaction with host	137/9208	203/18722	8.91515e-08	3.0591e-06	1.97427e-06	TNFRSF14/EPS15/F11R/CD55/CD46/VAMP8/CXCR4/ITGAV/PIKFYVE/ARL8B/ATG7/ZNF502/CHMP2B/ZNF639/TFRC/TNIP1/EXOC2/NUP153/TRIM38/TRIM31/FUCA2/DYNLT1/PPIA/EGFR/CTSB/SLC52A2/RRAGA/CTSL/TRIM14/GSN/NRP1/IDE/TRIM5/TRIM22/TMPRSS4/CD4/KPNA3/EFNB2/LAMP1/LGALS9/TRIM25/EXOC7/THOC1/VAPA/NPC1/LDLR/NECTIN2/ITCH/SRC/TMPRSS2/ITGB6/CAV1/CD80/SERPINB9/CD86/CD74/NECTIN1/ULK1/AXL/ATG5/CAV2/CLDN1/SLC20A2/CBL/SLAMF1/RXRA/CD209…	137
GO:0019915	lipid storage	67/9208	87/18722	9.15603e-08	3.12486e-06	2.01671e-06	GBA/SOAT1/LDAH/ASXL2/ITGAV/PPARG/OSBPL11/FBXW7/HEXB/ENPP1/MEST/MSR1/SQLE/TTC39B/ABCA1/SIRT1/EHD1/CPT1A/OSBPL8/FTO/CES1/SREBF1/PTPN2/C3/APOE/ASXL1/FITM2/SREBF2/PPARA/HILPDA/DGAT2/NR1H3/STARD4/CAV1/ABHD5/AUP1/CDS2/CRY2/CRY1/IL6/PLA2G10/ABCG1/IKBKE/STAT5B/ALKBH7/CDS1/NFKB1/PNPLA2/APOA1/PLIN3/TREM2/ZFYVE1/ACVR1C/NFKBIA/CD36/NRIP1/NR1H2/ACACB/SMIM22/PPARD/IL1B/DGAT1/ZC3H12A/GM2A/BSCL2/ITGB3/SCARB1	67
GO:1902115	regulation of organelle assembly	127/9208	186/18722	9.31719e-08	3.16286e-06	2.04123e-06	PINK1/GPSM2/TPR/RAB3GAP2/FEZ2/DYNC2LI1/ALMS1/RAB3GAP1/PIKFYVE/KAT2B/PDCD6IP/KIF15/MAP4/CHMP2B/ATG3/SPICE1/TMEM39A/TAPT1/CNOT6L/PLK4/PRKAA1/CEP120/MAPK9/CNOT6/SENP6/EZR/STYXL1/ASAP1/C9orf72/CHMP5/TESK1/GSN/STAM/RAB1B/NUMA1/CEP295/YAP1/RDX/VPS11/IFT88/CENPJ/PAN3/LCP1/SCFD1/CCP110/CYLD/CHMP1A/SMCR8/SEPTIN9/PTPRS/DNM2/ARHGAP35/HCK/SRC/SDC4/MTMR3/LIMK2/MTM1/IL1RAP/ABI3/DZIP1/HNRNPU/ULK1/SDCCAG8/CROCC/…	127
GO:0031396	regulation of protein ubiquitination	141/9208	210/18722	9.44618e-08	3.18959e-06	2.05848e-06	PINK1/PEF1/BCL10/INAVA/PELI1/NMI/CUL3/TRIP12/PER2/WDR48/CBLB/DTX3L/SIAH2/RCHY1/MAD2L1/FBXW7/ARRDC3/SH3RF2/MAPK9/SOX4/GCLC/UFL1/FYN/TNFAIP3/FBXO5/AIMP2/PPIA/LIMK1/DERL1/PLAA/TOPORS/CDC14B/TGFBR1/CDK9/UBE2D1/PTEN/PRMT3/TRAF6/UBXN1/ARRB1/DCUN1D5/MYCBP2/NDFIP2/SPRY2/AKT1/UBE3A/RNF40/N4BP1/NOD2/ARRB2/GPS2/CDK5RAP3/SPHK1/SMAD7/FZR1/TRIB3/PTTG1IP/UBE2L3/OGT/IVNS1ABP/RASSF5/WDR70/CAV1/PAXIP1/AXIN1/ABL1/C…	141
GO:0008286	insulin receptor signaling pathway	85/9208	116/18722	1.00257e-07	3.36736e-06	2.17321e-06	RHOQ/PRKCD/GSK3B/NCK1/PIK3CA/PRKAA1/PIK3R1/FER/PHIP/ENPP1/BAIAP2L1/KANK1/SLC27A4/SIRT1/EIF4EBP2/IDE/SORBS1/PAK1/SESN3/SIK2/SORL1/OSBPL8/PTPN11/FOXO1/IRS2/AKT1/BCAR1/INPP5K/SREBF1/GRB2/PTPN2/SOGA1/SRC/PTPN1/OGT/KL/TSC2/FUT7/APC/SOCS3/PDK4/ADIPOR1/OPA1/PIK3R2/CAV2/C2CD5/PTPRA/PDK2/C1QTNF12/SOCS1/AGT/SHC1/SH2B2/PRKCB/PRKCZ/PIK3R3/PID1/MZB1/PTPRE/TNS2/IGFBP1/FOXC2/GRB10/PRKCQ/GAB1/ZBTB7B/IRS1/ZNF106/…	85
GO:0009101	glycoprotein biosynthetic process	202/9208	317/18722	1.0367e-07	3.46366e-06	2.23536e-06	HS2ST1/KRTCAP2/FAM20B/SOAT1/EDEM3/B3GNT2/GFPT1/MGAT4A/UGGT1/GALNT5/BMPR2/ITM2C/STT3B/TRAK1/EOGT/ALG1L/B3GNT5/ST6GAL1/OSTC/GALNT7/ST8SIA4/TNIP1/UBE2J1/DSE/NUS1/C1GALT1/PLOD3/CHPF2/GALNT11/ARFGEF1/EXT1/B4GALT1/GCNT1/GALNT12/GOLGA2/OGA/B3GAT3/VEGFB/FUT4/ALG9/STT3A/ST3GAL4/TMTC2/GALNT4/CHST11/B3GLCT/COG3/UGGT2/TMTC4/ENTPD5/TRIP11/NUDT14/GCNT3/GLCE/PMM2/XYLT1/COG7/MPDU1/ST6GALNAC1/NPC1/B3GNT3/DPY19L3/…	202
GO:0002224	toll-like receptor signaling pathway	88/9208	121/18722	1.06925e-07	3.55372e-06	2.29348e-06	BCL10/CTSS/MAPKAPK2/PELI1/NMI/RFTN1/TNIP2/F2RL1/AP3B1/PJA2/TICAM2/CD14/TNIP1/HAVCR2/MAP3K7/TNFAIP3/TRIL/LY96/LRRC19/DAB2IP/PIK3AP1/RAB11FIP2/IRF7/TRAF6/IRAK3/APPL2/NOD2/CYBA/ARRB2/GPS2/IFI35/CD300A/PTPRS/GRAMD4/IRAK4/NINJ1/CD300LF/NR1H3/CAV1/TIRAP/IRF1/SLC15A4/MYD88/LGR4/WDFY1/ACOD1/FLOT1/LYN/TLR6/ESR1/TYRO3/TLR7/CD40/LRRC14/TLR1/IRF4/RIPK2/TREM2/SCIMP/TLR2/PTPN22/CACTIN/NFKBIA/CD36/BTK/TLR3/RSAD…	88
GO:0061013	regulation of mRNA catabolic process	115/9208	166/18722	1.10895e-07	3.66648e-06	2.36625e-06	YBX1/TUT4/TENT5C/RC3H1/MAPKAPK2/ANGEL2/ROCK2/NBAS/PUM2/POLR2D/DIS3L2/MLH1/PRKCD/DHX36/CNOT6L/METTL14/EXOSC9/TENT4A/PAIP1/DCP2/CNOT8/CNOT6/ZC3HAV1/YTHDF3/EXOSC3/TUT7/SECISBP2/RC3H2/VIM/CPEB3/PATL1/YBX3/PAN3/DIS3/PCID2/AKT1/CARHSP1/TNRC6A/TENT4B/FTO/FXR2/TOB1/PRKCA/TNRC6C/HNRNPM/ZFP36/E2F1/GTPBP1/RBM10/FMR1/EXOSC8/GIGYF2/METTL16/ROCK1/TIRAP/NANOS3/HNRNPU/MYD88/FASTKD5/RNASEL/CIRBP/TRAF2/TNRC6B/SAMD…	115
GO:0031929	TOR signaling	91/9208	126/18722	1.12206e-07	3.69059e-06	2.38181e-06	PINK1/RRAGC/LAMTOR5/GBA/TIPRL/GPR137B/TMEM127/PIK3CA/MFSD8/RICTOR/PRKAA1/FNIP1/UBR2/FBXO9/SESN1/CARD11/MIOS/CASTOR2/CASTOR3/BMT2/RHEB/RRAGA/C9orf72/SIRT1/EIF4EBP2/SESN3/ATM/SIK3/NCKAP1L/PIP4P1/AKT1/CLEC16A/FLCN/SMCR8/RPTOR/TTI1/KLHL22/DEPDC5/PRR5/OTUD5/AKT3/TSC2/TSC1/WDR59/GNA12/RNF152/ARNTL/SLC38A9/MEAK7/SEC13/DDIT4/LAMTOR2/GPAT3/SYAP1/GATA3/TREM2/MLST8/DISC1/SEH1L/RFFL/CASTOR1/PRR5L/TBCK/LAMTOR…	91
GO:0051650	establishment of vesicle localization	112/9208	161/18722	1.14272e-07	3.73918e-06	2.41317e-06	PINK1/PEF1/FNBP1L/SNAPIN/PREB/MYO7B/ITGA4/CUL3/MLPH/TRAK1/TBC1D23/AP3B1/SAR1B/DTNBP1/KIF13A/MYO6/YKT6/WASL/EXOC4/TESK1/PPP6C/TOR1A/EXOC6/MAP4K2/TCIRG1/PICALM/BLOC1S1/MYO1A/TRIP11/SPG11/RAB27A/MYO1E/BICDL2/NDE1/PAFAH1B1/MYO1D/STARD3/TANC2/CSNK1D/RAB11B/MYO1F/DNM2/ACTN4/KIF3B/SYNJ1/SEPTIN5/SNAP29/LIMK2/ARFGAP3/GPR143/CLASP1/KIF5B/MYO1G/EXOC6B/BICDL1/CCDC186/STARD3NL/FAM91A1/CDK5/LRRK2/VAMP7/CHP1/SY…	112
GO:0007160	cell-matrix adhesion	154/9208	233/18722	1.18339e-07	3.85238e-06	2.48623e-06	VCAM1/PIP5K1A/ADAM15/THBS3/NID1/ROCK2/MAP4K4/BCL2L11/EPB41L5/ITGA4/ITGAV/GSK3B/APOD/CCL28/ITGA1/PIK3R1/RASA1/DUSP22/VEGFA/PTPRK/EPDR1/MKLN1/PTK2B/CDKN2A/TMEM8B/NRP1/PLAU/PTEN/SORBS1/LDB1/SLK/COL17A1/PTPRJ/FERMT3/CTTN/PTPN11/PXN/ITGBL1/ARHGEF7/NID2/FMN1/TRPM7/PEAK1/MSLN/EMP2/JUP/ACTG1/CEACAM6/JAG1/RIN2/SRC/SDC4/ARHGAP6/CASK/CLASP1/ITGB6/CD96/FBLN5/ROCK1/TSC1/UTRN/PPM1F/TAOK2/MINK1/TIMM10B/ACVRL1/A…	154
GO:0051348	negative regulation of transferase activity	174/9208	268/18722	1.21614e-07	3.93881e-06	2.54201e-06	SFN/ADAR/GBA/PPP2R5A/SLC8A1/PLGLB2/PPARG/KAT2B/PRKCD/CBLB/GSK3B/DTX3L/MAD2L1/SPRY1/CASP3/HMGCR/DUSP22/DTNBP1/STK38/TNFAIP3/LATS1/FBXO5/PPIA/LIMK1/POT1/PRKAG2/NCAPG2/TERF1/CDKN2A/CDKN2B/TESK1/GNAQ/DAB2IP/SIRT1/PTEN/PDCD4/HIPK3/PTPRJ/LRP5/CHORDC1/SORL1/GPRC5A/IRAK3/LATS2/SPRY2/IRS2/SNX6/SOCS4/AKT1/NR2F2/INPP5K/TP53/SMCR8/CDK5RAP3/COX11/PRKAR1A/CD300A/TEN1/PTPN2/SMAD7/MIDN/MLLT1/PKN1/ZFP36/APOE/TRIB…	174
GO:0010810	regulation of cell-substrate adhesion	147/9208	221/18722	1.2536e-07	4.03953e-06	2.60701e-06	GBP1/ADAM15/NID1/ROCK2/MAP4K4/EPB41L5/COL8A1/CCDC80/GSK3B/APOD/CCL28/PIK3R1/EDIL3/RASA1/SPOCK1/DUSP22/NEDD9/CARMIL1/VEGFA/AGR2/DOCK5/PTK2B/KANK1/JAK2/CDKN2A/TESK1/NOTCH1/NRP1/SPOCK2/PLAU/PTEN/LDB1/SLK/DOCK1/HSD17B12/MDK/PTPRJ/FZD4/PTPN11/ARHGEF7/FMN1/PEAK1/EMP2/FOXF1/C1QBP/JUP/COL1A1/ACTG1/RAC3/DNM2/ACTN4/CEACAM6/JAG1/RIN2/SRC/STK4/SDC4/CRKL/TRIOBP/ARHGAP6/CASK/CLASP1/ROCK1/TSC1/GCNT2/UTRN/PPM1F/…	147
GO:0019068	virion assembly	32/9208	35/18722	1.26113e-07	4.04325e-06	2.60941e-06	PDCD6IP/CHMP2B/VPS37A/CHMP5/RAB1B/DDX6/NEDD4/CHMP1A/APOE/MVB12B/USP6NL/LRSAM1/SPCS1/CHMP1B/MVB12A/VTA1/VPS37D/PC/CHMP4B/VPS28/SNF8/VPS37C/CHMP7/CHMP4C/VPS4B/CHMP6/CHMP4A/TSG101/CHMP3/TBC1D20/VPS4A/VPS37B	32
GO:0070304	positive regulation of stress-activated protein kinase signaling cascade	92/9208	128/18722	1.3899e-07	4.43371e-06	2.86141e-06	INAVA/EIF2AK2/STK39/PDCD10/ZNF622/HMGCR/F2RL1/PJA2/SH3RF2/DUSP22/RIPK1/VEGFA/MAP3K5/MAP3K4/MTURN/NOD1/KLHDC10/HIPK2/PTK2B/RB1CC1/STK3/GADD45G/DAB2IP/TRAF6/SPI1/MAP4K2/MAPK8IP3/NOD2/TRAF4/MAP3K3/SPHK1/PRMT1/RASSF2/PLCB1/MID1/SH3RF1/ARL6IP5/TIRAP/AXIN1/TAOK2/MINK1/MYD88/MAP3K11/TAOK1/TRAF2/SLAMF1/LYN/WNT5A/IGFBP6/CARD9/MAP3K10/SEMA4C/RIPK2/TRAF1/RASGRP1/MBIP/SCIMP/MAPK8IP1/BMP2/DUSP19/TNFSF11/DUSP1…	92
GO:0019318	hexose metabolic process	156/9208	237/18722	1.46734e-07	4.63417e-06	2.99078e-06	FUCA1/LEPR/CRTC2/CLK2/USF1/PPP1CB/PPP4R3B/PDK1/PER2/KAT2B/EPM2AIP1/GSK3B/PIK3CA/APOD/PRKAA1/ENPP1/FUCA2/BRAT1/KBTBD2/SLC25A13/FAM3C/AKR1B1/PPP1R3B/B4GALT1/PFKFB3/SIRT1/RBP4/SORBS1/LRP5/CPT1A/PGM2L1/FUT4/DYRK2/HECTD4/PDX1/B3GLCT/RUBCNL/IRS2/AKT1/SORD/GALK2/RORA/ADPGK/PMM2/INPP5K/TP53/ALDOC/IGFBP4/COX11/GALK1/PTPN2/MIDN/POFUT1/SOGA1/SRC/EP300/PMM1/PPARA/OGT/NNMT/HK3/DGAT2/FOXA2/FUT7/HK2/SDS/FOXK1/I…	156
GO:0033673	negative regulation of kinase activity	156/9208	237/18722	1.46734e-07	4.63417e-06	2.99078e-06	SFN/ADAR/GBA/PPP2R5A/SLC8A1/PLGLB2/PPARG/KAT2B/PRKCD/CBLB/SPRY1/CASP3/HMGCR/DUSP22/DTNBP1/STK38/TNFAIP3/LATS1/PPIA/PRKAG2/NCAPG2/CDKN2A/CDKN2B/TESK1/GNAQ/DAB2IP/SIRT1/PTEN/PDCD4/HIPK3/PTPRJ/LRP5/CHORDC1/SORL1/GPRC5A/IRAK3/LATS2/SPRY2/IRS2/SNX6/SOCS4/AKT1/NR2F2/INPP5K/SMCR8/CDK5RAP3/COX11/PRKAR1A/CD300A/PTPN2/MIDN/MLLT1/PKN1/APOE/TRIB3/CDK5RAP1/DBNDD2/PTPN1/FBXO7/SFRP2/TAF7/TSC2/FOXA2/CAV1/PIK3IP1…	156
GO:0007163	establishment or maintenance of cell polarity	145/9208	218/18722	1.52747e-07	4.80019e-06	3.09792e-06	DOCK7/GPSM2/RHOC/SNX27/LMNA/ROCK2/RAB10/ACTR2/RND3/PARD3B/PDCD6IP/MAP4/GSK3B/AMOTL2/HES1/DLG1/MAD2L1/SPRY1/FAT1/RICTOR/ERBIN/WWC1/DOCK2/DST/DYNLT1/CYTH3/KRIT1/PTK2B/UBXN2B/ARFGEF1/KANK1/GSN/FRMD4A/MPP7/PARD3/KIF20B/PDLIM1/RAB11FIP2/LIN7C/MARK2/TCIRG1/NUMA1/PAK1/DLG2/NCKAP1L/CDX2/SPRY2/ARF6/MYO9A/NDE1/FOXF1/PAFAH1B1/LLGL1/MYO18A/CYTH1/RAC3/MISP/SIPA1L3/ARHGAP35/NSFL1C/CRKL/PARVB/DLG3/AMOT/CLASP1/R…	145
GO:0072655	establishment of protein localization to mitochondrion	87/9208	120/18722	1.59543e-07	4.98905e-06	3.21981e-06	PINK1/HAX1/TOMM20/UBE2D3/FBXW7/PRKAA1/AP3B1/MICALL2/FIS1/PMPCB/IMMP2L/BNIP3L/TOMM5/PMPCA/TIMM23/ATG13/VPS11/CALM1/AKT1/SREBF1/NPEPPS/UBE2L3/FBXO7/SREBF2/HK2/SIAH3/FZD5/BAP1/TIMM8A/RHOU/HK1/TIMM10B/MAPK8/MAIP1/LMAN1/LRRK2/MOAP1/AGK/TOMM40L/HPS4/GZMB/RNF31/TOMM70/COX18/AIP/MFF/SH3GLB1/TIMM44/TSPO/MIPEP/BAG4/C11orf65/DNAJC15/CSNK2A2/HTRA2/BBC3/AIFM1/BAX/TOMM22/MTERF4/ARIH2/BID/TIMM21/TOMM40/DNAJA1/R…	87
GO:0090316	positive regulation of intracellular protein transport	111/9208	160/18722	1.63185e-07	5.07795e-06	3.27718e-06	PINK1/SFN/TPR/EDEM1/PRKCD/GSK3B/HCLS1/PDCD10/ECT2/UBE2D3/FBXW7/PRKAA1/PIK3R1/SAR1B/FYN/SLC35D3/MICALL2/GLI3/FIS1/TCAF1/JAK2/STOM/ANK3/KIF20B/ATG13/B3GAT3/PAK1/VPS11/SORL1/CTDSPL2/RIPOR1/YWHAE/JUP/NPEPPS/UBE2L3/MAPK1/SREBF2/KIF5B/PRKACA/FZD5/TM9SF4/BAP1/CEP290/RHOU/VAMP2/EMD/MAPK8/EDEM2/CDK5/XPO4/CACNB3/PIK3R2/C2CD5/CHP1/ITGB1BP1/OAZ1/HPS4/GZMB/RNF31/SMO/RUFY3/KCNB1/CAMK1/CDK1/ITGB2/MFF/ITGAM/SLC5…	111
GO:0070585	protein localization to mitochondrion	90/9208	125/18722	1.66276e-07	5.14888e-06	3.32296e-06	PINK1/HAX1/TOMM20/UBE2D3/FBXW7/PRKAA1/AP3B1/MICALL2/FIS1/PMPCB/IMMP2L/BNIP3L/TOMM5/PMPCA/TIMM23/ATG13/VPS11/DNM1L/CALM1/AKT1/SREBF1/NPEPPS/UBE2L3/FBXO7/SREBF2/HK2/SIAH3/FZD5/BAP1/TIMM8A/RHOU/HK1/TIMM10B/MAPK8/MAIP1/LMAN1/LRRK2/MOAP1/AGK/TOMM40L/ISG15/RNF186/HPS4/GZMB/RNF31/TOMM70/COX18/AIP/MFF/SH3GLB1/TIMM44/TSPO/MIPEP/BAG4/C11orf65/DNAJC15/CSNK2A2/HTRA2/BBC3/AIFM1/BAX/TOMM22/MTERF4/ARIH2/BID/TIM…	90
GO:0008630	intrinsic apoptotic signaling pathway in response to DNA damage	74/9208	99/18722	1.73317e-07	5.34084e-06	3.44685e-06	SFN/HIPK1/IFI16/MAEL/PHLDA3/BCL2L11/ACKR3/MLH1/FNIP2/PIK3R1/TAF9/BAK1/HIPK2/CASP2/TOPORS/SIRT1/USP47/DDIAS/ATM/USP28/TNFRSF1A/DYRK2/BRCA2/SNW1/TP53/E2F1/HMOX1/EP300/TAF9B/ING2/SFRP2/MCL1/ZNF385A/BAG6/MSH6/CD74/ABL1/ELL3/TP73/MOAP1/BCL3/CD44/DDIT4/IKBKE/BCL2A1/TRIM32/CASP9/MUC1/NACC2/HNRNPK/HIC1/TMEM109/CHEK2/SKIL/HTRA2/PML/BCL2L1/AEN/TNFRSF1B/BAX/BAD/ERCC6/NFATC4/POLB/CDKN2D/BID/CDKN1A/FBH1/SNAI2…	74
GO:0000956	nuclear-transcribed mRNA catabolic process	82/9208	112/18722	1.78547e-07	5.47544e-06	3.53371e-06	TUT4/MAGOH/SMG5/RC3H1/NBAS/POLR2D/DIS3L2/MLH1/XRN1/DHX36/NCBP2/CNOT6L/EXOSC9/TENT4A/TENT2/DCP2/ETF1/CNOT8/CNOT6/EXOSC3/TUT7/SECISBP2/RC3H2/PRPF18/CPEB3/PATL1/ATM/PAN3/DIS3/PCID2/TNRC6A/TENT4B/TOB1/TNRC6C/EIF4A3/ZFP36/XRN2/EXOSC8/PELO/NANOS3/UPF2/CTIF/TNRC6B/EDC3/SAMD4B/SMG6/UPF3A/NT5C3B/EDC4/CNOT2/EIF4ENIF1/SMG8/DCPS/BTG2/NCBP1/PARN/CNOT3/MTPAP/EXOSC2/PAN2/CASC3/TTC37/GSPT2/EXOSC10/PYM1/THRAP3/CS…	82
GO:0009451	RNA modification	115/9208	167/18722	1.84144e-07	5.61992e-06	3.62696e-06	RBM15/ADAR/THADA/METTL5/TYW5/THUMPD3/METTL6/DPH3/NSUN3/TRMT10C/ZCCHC4/RBM47/GAR1/LARP7/METTL14/NSUN2/CDKAL1/CMTR1/MTO1/ADAT2/TYW1/PUS7/DUS4L/CBLL1/TGS1/VIRMA/TRMT10B/TRMO/NSUN6/TRUB1/METTL15/PUS3/PUS7L/ZC3H13/THUMPD1/FTO/JMJD6/METTL4/RNMT/TRMT1/FBL/CDK5RAP1/PCIF1/MOCS3/APOBEC3G/CMTR2/ALKBH8/METTL16/OSGEPL1/APOBEC3C/QTRT2/RPUSD4/PUS10/ELP5/NUDT16/TRMT1L/TRMT6/ELP1/ELP3/URM1/FTSJ1/MRM2/TARBP1/APOBE…	115
GO:0000302	response to reactive oxygen species	147/9208	222/18722	1.91615e-07	5.7864e-06	3.7344e-06	PINK1/PRDX1/TXNIP/CAPN2/MPV17/SLC8A1/STAT1/PRKCD/PDCD10/ECT2/APOD/PKD2/CASP3/PRKAA1/DHFR/FER/MAPK9/RIPK1/BAK1/SESN1/FYN/PTPRK/MAP3K5/TNFAIP3/SOD2/EGFR/MET/PTK2B/HSF1/APTX/FXN/ERCC6L2/SETX/AKR1C3/SIRT1/CHUK/IL18BP/SESN3/ETS1/PTPN11/PXN/FOXO1/STK24/AKT1/UBE3A/PDE8A/MAPK7/COL1A1/SPHK1/PRDX2/KLF2/APOE/SIRPA/MAP1LC3A/SRC/MAPK1/HMOX1/ATP7A/MAPK3/PDGFD/CCS/SMPD3/FBLN5/CAMKK2/RHOB/DUSP1/MAPK8/ABL1/GLRX2/…	147
GO:0006893	Golgi to plasma membrane transport	49/9208	60/18722	1.91965e-07	5.7864e-06	3.7344e-06	VAMP3/EXOC8/CNST/RAB10/PKDCC/PREPL/CCDC93/ATP2C1/EXOC1/EXOC2/KIF13A/EXOC4/OPTN/ANK3/EXOC6/GGA2/LLGL1/RAB34/DNM2/SYS1/ARFGEF2/ARFRP1/GGA1/VPS35L/GGA3/GOPC/EXOC6B/SPTBN1/VAMP2/BBS1/BLZF1/BBS2/MACF1/EXOC5/RABEP1/OSBPL5/SEC16A/COMMD1/STEAP2/VAMP5/NSF/ARL3/CSK/ACSL3/STXBP6/RAB31/GOLPH3L/CLN3/GOLPH3	49
GO:0043434	response to peptide hormone	255/9208	414/18722	1.92333e-07	5.7864e-06	3.7344e-06	SLC25A33/AGTRAP/SRSF4/FABP3/USF1/PARP1/ROCK2/LPIN1/RAB10/RHOQ/INSIG2/STAT1/STAT4/CFLAR/CREB1/IGFBP5/PPARG/KAT2B/EPM2AIP1/PRKCD/GSK3B/NCK1/PIK3CA/PPAT/PRKAA1/PIK3R1/FER/SPARC/GCLC/PHIP/FYN/ENPP1/KBTBD2/BAIAP2L1/INSIG1/LEPROTL1/GGH/HSF1/KANK1/JAK2/DENND4C/GCNT1/SLC27A4/SIRT1/EIF4EBP2/PTEN/IDE/SORBS1/CHUK/ADM/PDE3B/ESRRA/LRP5/PAK1/SESN3/SIK2/SORL1/SP1/STAT2/OSBPL8/BTG1/APPL2/PTPN11/PXN/FOXO1/IRS2/RA…	255
GO:0030217	T cell differentiation	167/9208	257/18722	1.99118e-07	5.96228e-06	3.84791e-06	LEPR/CD2/GBA/FCER1G/TNFSF4/RC3H1/CD46/ITPKB/ADAM17/SOS1/SP3/ATF2/IHH/NHEJ1/TGFBR2/FOXP1/NFKBIZ/AP3B1/DOCK2/CD83/SOX4/RUNX2/PRDM1/PTPRK/LFNG/CARD11/GLI3/FGL2/CHD7/IL7/CTSL/SYK/RC3H2/PPP3CB/ADAM8/MDK/SPI1/TCIRG1/IL18/CD4/NCKAP1L/GPR183/ZBTB1/BCL11B/RORA/TP53/LGALS9/RARA/JMJD6/PTPN2/SMAD7/PRDX2/CLPTM1/RELB/IL4I1/MAFB/NCAPH2/ATP7A/SH3RF1/CCR6/FUT7/CD80/FZD5/CD86/SART1/TSC1/CD74/IRF1/IL7R/PTGER4/FADD/…	167
GO:0140056	organelle localization by membrane tethering	60/9208	77/18722	2.04869e-07	6.10566e-06	3.94044e-06	VAMP3/STX12/RAB10/VAMP8/STX19/STX7/YKT6/STX1A/MOSPD3/EXOC4/ESYT2/STX17/STXBP1/PDZD8/CTBP2/STX3/STX5/SYTL2/VPS11/RAB15/VTI1B/CALM1/RAB8B/STX4/VMP1/RAB12/STXBP2/RAB8A/SNAP29/TSNARE1/STX6/USO1/CEP290/STX16/RAB3IP/PLEK/CEP83/CAV2/PSEN2/SYT1/STXBP3/KCNB1/VAPB/PPFIA3/CFTR/RABEPK/VPS18/NDRG4/STX11/SNPH/UNC13B/RAB3D/STX2/SCFD2/NSF/RAB13/STX10/ESYT1/RALB/CLN3	60
GO:0007041	lysosomal transport	83/9208	114/18722	2.25844e-07	6.69626e-06	4.3216e-06	PINK1/SNX27/SNAPIN/LYST/GCC2/ALS2/ARL8B/TRAK1/CHMP2B/DTX3L/GAK/AP3B1/ZFYVE16/KIF13A/VPS52/TMEM106B/VPS41/HOOK3/SNX16/DENND3/C9orf72/CHMP5/NCOA4/VPS51/VPS11/SORL1/SCYL2/CDX2/LAMP1/VPS39/NEDD4/CLEC16A/AKTIP/VPS53/ANKFY1/GRN/RAB12/NPC1/HMGXB4/LAMP2/MTM1/MGRN1/GGA3/VPS54/NAGPA/RHOB/EHD3/LRRK2/VAMP7/TGFBRAP1/IGF2R/GPRASP1/SORT1/AP4M1/MVB12A/HOOK1/VPS18/RAB7A/AP1G1/TRAK2/SCARB2/CACNG4/M6PR/GNPTAB/ARSB/…	83
GO:0006469	negative regulation of protein kinase activity	141/9208	212/18722	2.26795e-07	6.69626e-06	4.3216e-06	SFN/ADAR/GBA/SLC8A1/PPARG/KAT2B/PRKCD/CBLB/SPRY1/CASP3/HMGCR/DUSP22/DTNBP1/STK38/TNFAIP3/LATS1/PPIA/PRKAG2/NCAPG2/CDKN2A/CDKN2B/TESK1/GNAQ/DAB2IP/SIRT1/PTEN/PDCD4/HIPK3/PTPRJ/LRP5/CHORDC1/SORL1/GPRC5A/IRAK3/LATS2/SPRY2/SNX6/SOCS4/AKT1/NR2F2/INPP5K/SMCR8/CDK5RAP3/PRKAR1A/CD300A/PTPN2/MLLT1/PKN1/APOE/TRIB3/CDK5RAP1/DBNDD2/PTPN1/FBXO7/SFRP2/TAF7/TSC2/CAV1/APC/PPM1F/DUSP1/PTPRH/ABL1/NF2/SRCIN1/LAX1/C…	141
GO:0007568	aging	213/9208	339/18722	2.32222e-07	6.82474e-06	4.40452e-06	C1QA/YBX1/VCAM1/PRMT6/GBA/LMNA/PRELP/SMC6/DNMT3A/TFCP2L1/BAZ2B/CREB1/IGFBP5/INPP5D/ATG7/TGFBR2/PRKCD/ATR/TERC/APOD/PPP3CA/HMGCR/MAPK9/BAK1/GCLC/MAP3K5/FBXO5/SOD2/NUDT1/TWIST1/CASP2/KAT6A/CDKN2A/CDKN2B/CTSV/NEK6/SIRT1/BMPR1A/PTEN/IDE/DNMBP/PDCD4/CASP7/ADM/SPI1/SERPING1/PICALM/ATM/APAF1/PDX1/BRCA2/COL4A2/AKT1/ABAT/LITAF/AMFR/TERF2/TP53/SREBF1/MAP3K3/GRB2/TIMP2/TYMS/MBD2/FZR1/MAP2K7/JUND/COMP/RBL1/M…	213
GO:0051495	positive regulation of cytoskeleton organization	149/9208	226/18722	2.3837e-07	6.97315e-06	4.5003e-06	GPSM2/RHOC/HAX1/PFDN2/PROX1/ROCK2/SPAST/CDC42EP3/ACTR2/ABI2/CD47/HCLS1/NCK1/DLG1/PLK4/ARFIP1/RICTOR/OCLN/IQGAP2/F2RL1/FER/CEP120/CARMIL1/SCIN/LIMK1/CCL26/AKAP9/BAIAP2L1/MET/WASL/ARHGEF5/PTK2B/TESK1/TGFBR1/GSN/NRP1/SWAP70/CORO1B/CTTN/NUMA1/FCHSD2/PAK1/CEP295/NCKAP1L/PXN/CLIP1/CENPJ/RGCC/SLAIN1/TOGARAM1/ARF6/GMFB/EVL/CYFIP1/FMN1/ARPIN/SPIRE2/GRB2/DSTN/HCK/SDC4/BAIAP2L2/HIP1R/CLASP1/TSC1/PPM1F/VASP/…	149
GO:0006839	mitochondrial transport	165/9208	254/18722	2.42164e-07	7.05165e-06	4.55096e-06	SLC25A33/PINK1/SLC25A24/HAX1/FLVCR1/ABCB10/TOMM20/SLC35F6/SFXN5/BCL2L11/ATF2/SLC25A38/SLC25A20/GSK3B/SLC25A36/UBE2D3/MCUB/FBXW7/PRKAA1/TMEM14C/TMEM14B/BAK1/TMEM14A/GCLC/DYNLT1/MICALL2/SLC25A13/FIS1/PMPCB/IMMP2L/BNIP3L/TOMM5/SLC25A51/PMPCA/ATP5F1C/TIMM23/SLC25A16/MICU1/ATG13/CPT1A/VPS11/MICU2/SLC25A15/SLC25A29/AKT1/ZNF205/MPV17L/SPG7/TMEM102/TP53/SREBF1/RHOT1/STARD3/NPEPPS/UBE2L3/FBXO7/TST/SREBF2/…	165
GO:0000281	mitotic cytokinesis	56/9208	71/18722	2.49049e-07	7.13218e-06	4.60293e-06	RHOC/ROCK2/SPAST/STAMBP/MITD1/PDCD6IP/CHMP2B/ECT2/RASA1/TRIM36/CHMP5/ANK3/KIF20B/LZTS2/CKAP2/USP8/CHMP1A/TTC19/KIF4A/SPTBN1/APC/ROCK1/RHOB/CEP55/SEPTIN6/UNC119/CHMP1B/DCDC1/RTKN/ZFYVE26/KIF23/SNX9/KIF20A/MAP9/ANLN/ESPL1/BBS4/SNX18/CIT/CHMP4B/CNTROB/EFHC1/CHMP7/INCENP/ARL3/CHMP4C/VPS4B/POLDIP2/CHMP6/PLK1/RAB35/NUSAP1/CHMP4A/CENPA/CHMP3/VPS4A	56
GO:0006906	vesicle fusion	78/9208	106/18722	2.49424e-07	7.13218e-06	4.60293e-06	VAMP3/STX12/SNAPIN/VAMP4/VAMP8/PIKFYVE/ARL8B/CHMP2B/STX19/STX7/VPS41/STX1A/SAMD9/STX17/STXBP1/SYT13/STX3/SYT7/STX5/VPS11/EEA1/RUBCNL/VTI1B/VPS39/SPG11/RAB8B/PRRT2/STX4/ANKFY1/RAB34/GOSR2/SPHK1/RAB8A/SNAP29/TSNARE1/KIF5B/ANKRD27/SEPTIN8/STX6/YIPF5/USO1/STX16/VAMP2/TMEM175/CAV2/C2CD5/VAMP7/TGFBRAP1/CHP1/SYT11/SLAMF1/VPS8/NKD2/RAB39A/CORO1A/SYT1/UVRAG/SNAP23/SNCA/RAB7A/VAV3/STX11/ANXA2/DYSF/YIPF4/VT…	78
GO:0030038	contractile actin filament bundle assembly	78/9208	106/18722	2.49424e-07	7.13218e-06	4.60293e-06	RHOC/F11R/ROCK2/ALMS1/CUL3/CD47/FHDC1/PIK3R1/PHACTR1/CARMIL1/ELN/LIMK1/MET/ARHGEF5/PTK2B/TESK1/TGFBR1/NRP1/PDLIM1/SORBS1/ARAP1/ARRB1/PAK1/PXN/RGCC/EVL/TJP1/INPP5K/ACTG1/ARHGEF18/RHPN2/SRC/SDC4/ARHGAP6/CLASP1/ROCK1/TSC1/PPM1F/PTGER4/ABL1/NF2/TPM1/WAS/PAK2/TGFB3/ITGB1BP1/MKKS/SLC9A1/GPR65/LPAR1/TNFAIP1/LIMCH1/APOA1/DLC1/PHLDB2/BAG4/S1PR1/WNT11/ITGB5/FHOD1/SERPINF2/EPHA1/SORBS3/CGNL1/SMAD3/CCN2/WNT4…	78
GO:0043149	stress fiber assembly	78/9208	106/18722	2.49424e-07	7.13218e-06	4.60293e-06	RHOC/F11R/ROCK2/ALMS1/CUL3/CD47/FHDC1/PIK3R1/PHACTR1/CARMIL1/ELN/LIMK1/MET/ARHGEF5/PTK2B/TESK1/TGFBR1/NRP1/PDLIM1/SORBS1/ARAP1/ARRB1/PAK1/PXN/RGCC/EVL/TJP1/INPP5K/ACTG1/ARHGEF18/RHPN2/SRC/SDC4/ARHGAP6/CLASP1/ROCK1/TSC1/PPM1F/PTGER4/ABL1/NF2/TPM1/WAS/PAK2/TGFB3/ITGB1BP1/MKKS/SLC9A1/GPR65/LPAR1/TNFAIP1/LIMCH1/APOA1/DLC1/PHLDB2/BAG4/S1PR1/WNT11/ITGB5/FHOD1/SERPINF2/EPHA1/SORBS3/CGNL1/SMAD3/CCN2/WNT4…	78
GO:0071559	response to transforming growth factor beta	166/9208	256/18722	2.65837e-07	7.54937e-06	4.87218e-06	LEFTY1/PARP1/ADAM17/ROCK2/EPB41L5/ZEB2/ACVR1/CFLAR/CREB1/PPARG/TGFBR2/HTRA3/SPRY1/SMAD1/HPGD/SNX25/DAB2/MEF2C/NREP/SMAD5/NR3C1/DUSP22/MAP3K7/FYN/PTPRK/LATS1/SMURF1/HIPK2/ZNF703/FNTA/CDKN2B/ASPN/TGFBR1/SIRT1/BMPR1A/FGFR2/SPI1/LPXN/LTBP3/FOLR1/LRRC32/USP15/LEMD3/APAF1/CHST11/APPL2/PXN/LATS2/SPRY2/COL4A2/SNX6/PPM1A/LTBP2/SNW1/WFIKKN1/CREBBP/ZFHX3/WWOX/ARRB2/TP53/FLCN/MAPK7/NLK/COL1A1/SMURF2/TWSG1/SM…	166
GO:0046755	viral budding	25/9208	26/18722	2.66392e-07	7.54937e-06	4.87218e-06	PDCD6IP/CHMP2B/VPS37A/CHMP5/NEDD4/CHMP1A/MVB12B/LRSAM1/CHMP1B/MVB12A/VTA1/VPS37D/CHMP4B/VPS28/SNF8/VPS37C/CHMP7/CHMP4C/VPS4B/CHMP6/CHMP4A/TSG101/CHMP3/VPS4A/VPS37B	25
GO:0032922	circadian regulation of gene expression	54/9208	68/18722	2.70638e-07	7.63559e-06	4.92782e-06	PPP1CB/GFPT1/NPAS2/PER2/BHLHE40/NUDT12/AHR/SIRT1/RBM4B/KDM2A/KMT2A/KDM5A/MYCBP2/PRMT5/RORA/ZFHX3/CSNK1D/RELB/CSNK1E/PPARA/OGT/HNRNPU/LGR4/CRY2/CRY1/ARNTL/BHLHE41/ID2/MC3R/RAI1/NCOA2/ID3/PER1/HNF1B/NRIP1/USP2/PML/MTA1/TOP1/NAMPT/NR1D1/PER3/ID1/PPP1CA/ATF4/CLOCK/HDAC3/PPARGC1A/MYBBP1A/HUWE1/HDAC1/HDAC2/MAGED1/PPP1CC	54
GO:1902905	positive regulation of supramolecular fiber organization	139/9208	209/18722	2.76366e-07	7.76271e-06	5.00986e-06	RHOC/PROX1/ROCK2/SPAST/CDC42EP3/ACTR2/ABI2/CD47/NCK1/DLG1/ARFIP1/RICTOR/OCLN/IQGAP2/F2RL1/FER/CARMIL1/SCIN/LIMK1/CCL26/AKAP9/BAIAP2L1/MET/WASL/ARHGEF5/PTK2B/TESK1/TGFBR1/GSN/NRP1/SWAP70/CORO1B/CTTN/NUMA1/FCHSD2/PAK1/NCKAP1L/PXN/CLIP1/RGCC/SLAIN1/TOGARAM1/ARF6/GMFB/EVL/CYFIP1/FMN1/ARPIN/SPIRE2/GRB2/APOE/DSTN/HCK/SDC4/BAIAP2L2/HIP1R/CLASP1/TSC1/PPM1F/VASP/SPIRE1/ABL1/NF2/PLEK/WASF3/TPM1/WAS/TGFB3/I…	139
GO:0018107	peptidyl-threonine phosphorylation	84/9208	116/18722	2.8313e-07	7.91766e-06	5.10986e-06	HIPK1/CDC42BPA/ROCK2/CALM2/ACVR1/STK39/CLK1/CAB39/TGFBR2/OXSR1/PRKCD/GSK3B/PPP2R5D/LMTK2/HIPK2/PRKAG2/TGFBR1/PARD3/STOX1/HIPK3/MARK2/CDC42BPG/DYRK4/TBK1/DYRK2/SPRY2/CALM1/VRK1/AKT1/INPP5K/NLK/PRKCA/SPHK1/RPTOR/SMAD7/PKN1/SIRT2/CADM4/PRKD2/CSNK2A1/DYRK1A/MAPK1/PRKACA/ROCK1/AXIN1/SPRED2/MAPK8/CDK5/ULK1/LRRK2/HASPIN/TNKS1BP1/PRKCB/WNT5A/DDIT4/ACVR1B/CDK1/MAP3K10/TTK/GRK2/RIPK2/TRPC6/CSNK2A2/MAP3K12/…	84
GO:0000910	cytokinesis	118/9208	173/18722	2.8649e-07	7.97649e-06	5.14783e-06	RHOC/ROCK2/SPAST/BIRC6/CALM2/ACTR2/STAMBP/MITD1/PRPF40A/CUL3/PDCD6IP/CHMP2B/PIK3R4/ECT2/SEPTIN11/PLK4/RASA1/TRIM36/KIF13A/CSPP1/CHMP5/CDC14B/ANK3/ANXA11/KIF20B/LZTS2/E2F8/BRCA2/CKAP2/CALM1/USP8/CCP110/CHMP1A/SPIRE2/TTC19/FLCN/SEPTIN9/KIF3B/SEPTIN5/KIF4A/SEPTIN8/KIF14/SPTBN1/APC/ROCK1/RHOB/CENPV/SPIRE1/SEPTIN14/PIK3C3/CEP55/SEPTIN6/UNC119/DCTN3/UVRAG/PDXP/CHMP1B/SEPTIN1/RXFP3/KLHL21/TMEM250/DCDC1/…	118
GO:0006998	nuclear envelope organization	40/9208	47/18722	2.9927e-07	8.29591e-06	5.35398e-06	LMNA/TOR1AIP1/LPIN1/SPAST/NUP155/SUN1/UBXN2B/NEK6/TOR1B/TOR1A/LEMD3/VRK1/UBE2I/PAFAH1B1/PRKCA/AKAP8L/SIRT2/NSFL1C/SPAG4/SUN2/LEMD2/EMD/TMEM43/PRKCB/SUN5/PARP11/TMEM170A/NEMP1/SUN3/NUP93/DCTN1/CHMP4B/CHMP7/GPER1/REEP3/PLK1/UBXN2A/ZMPSTE24/NDEL1/VPS4A	40
GO:0032874	positive regulation of stress-activated MAPK cascade	90/9208	126/18722	3.01452e-07	8.32006e-06	5.36956e-06	INAVA/EIF2AK2/STK39/PDCD10/ZNF622/HMGCR/F2RL1/PJA2/SH3RF2/DUSP22/RIPK1/VEGFA/MAP3K5/MAP3K4/MTURN/NOD1/KLHDC10/HIPK2/PTK2B/RB1CC1/STK3/GADD45G/DAB2IP/TRAF6/SPI1/MAP4K2/MAPK8IP3/NOD2/TRAF4/MAP3K3/SPHK1/PRMT1/RASSF2/PLCB1/MID1/SH3RF1/ARL6IP5/TIRAP/AXIN1/TAOK2/MINK1/MYD88/MAP3K11/TAOK1/TRAF2/SLAMF1/WNT5A/IGFBP6/CARD9/MAP3K10/SEMA4C/RIPK2/TRAF1/RASGRP1/MBIP/SCIMP/MAPK8IP1/BMP2/DUSP19/TNFSF11/DUSP15/TN…	90
GO:0016241	regulation of macroautophagy	99/9208	141/18722	3.03145e-07	8.33059e-06	5.37636e-06	PINK1/GBA/RAB3GAP2/EXOC8/FEZ2/RAB3GAP1/TMEM39A/PIK3CA/EXOC1/CASP3/ATP6V0E1/MAP3K7/SESN1/NOD1/EXOC4/RHEB/BNIP3L/C9orf72/ATP6V1G1/OPTN/SIRT1/VPS26A/SESN3/PAFAH1B2/TBK1/ATP6V0A2/SCFD1/SNX6/AKT1/NEDD4/VPS13C/ATP6V0C/CLEC16A/NOD2/TP53/SMCR8/CALCOCO2/EXOC7/NPC1/HMOX1/MTM1/MAPK3/ATP6V1C1/USP30/TSC2/PRKACA/TSC1/NRBP2/MAPK8/CDK5/ULK1/LRRK2/LRSAM1/HDAC6/ATP6V1E1/ATP6V0E2/SPTLC1/UVRAG/IKBKG/ATP6V1H/HSPB8/AT…	99
GO:0032623	interleukin-2 production	50/9208	62/18722	3.07957e-07	8.39018e-06	5.41482e-06	GBP1/PDE4D/HAVCR2/CD83/MAP3K7/TNFAIP3/EZR/CARD11/TRAF6/CD4/NOD2/ZFP36/PRKD2/SFTPD/SPTBN1/CD80/CD86/ABL1/VTCN1/TRAF2/KAT5/HOMER3/LILRB4/CR1/TRIM27/HDAC7/STAT5B/CARD9/XCL1/IRF4/IL1A/RIPK2/IL20RB/CD28/GATA3/LAG3/SASH3/CD34/PRKCQ/CLEC7A/PLCG2/CD3E/PDE4B/STOML2/RUNX1/IL1B/PRNP/PNP/MALT1/LAPTM5	50
GO:0032663	regulation of interleukin-2 production	50/9208	62/18722	3.07957e-07	8.39018e-06	5.41482e-06	GBP1/PDE4D/HAVCR2/CD83/MAP3K7/TNFAIP3/EZR/CARD11/TRAF6/CD4/NOD2/ZFP36/PRKD2/SFTPD/SPTBN1/CD80/CD86/ABL1/VTCN1/TRAF2/KAT5/HOMER3/LILRB4/CR1/TRIM27/HDAC7/STAT5B/CARD9/XCL1/IRF4/IL1A/RIPK2/IL20RB/CD28/GATA3/LAG3/SASH3/CD34/PRKCQ/CLEC7A/PLCG2/CD3E/PDE4B/STOML2/RUNX1/IL1B/PRNP/PNP/MALT1/LAPTM5	50
GO:0071897	DNA biosynthetic process	122/9208	180/18722	3.10344e-07	8.41909e-06	5.43347e-06	SMG5/NEK7/NEK2/DTL/REV1/BMPR2/XRN1/ATR/TERC/RCHY1/GAR1/POLK/DCP2/POLH/REV3L/MAP3K4/CCT6A/POT1/PTK2B/HMBOX1/TERF1/GRHL2/DSCC1/SIRT1/POLD3/ATM/PARP4/RGCC/TEP1/ZBTB1/TENT4B/TERF2/USP10/ARRB2/TP53/TEN1/SPHK1/TYMS/MAP2K7/PRKD2/SRC/MAPK1/MAPK3/WRN/SMPD3/POLI/ACD/DUSP1/HNRNPU/RFC3/ACVRL1/LIG1/RAD50/NIBAN2/CHRAC1/RPA1/DNAJC2/FGF2/TNKS1BP1/SMG6/LOX/PCNA/FAAP20/HNRNPD/FBXO4/GJA1/NPPC/TK2/GNL3L/HGF/POLM/KLF…	122
GO:0031667	response to nutrient levels	287/9208	474/18722	3.16005e-07	8.53617e-06	5.50903e-06	MTHFR/RRAGC/KDM4A/BCL10/VCAM1/ENSA/SETDB1/GBA/IFI16/USF1/PROX1/NCOA1/DNMT3A/EIF2AK2/SLC8A1/HAT1/STAT1/BMPR2/ATG7/PPARG/TBC1D5/TGFBR2/PIK3R4/EIF2A/CXCL10/SPP1/DAP/PRKAA1/HMGCS1/CCL28/NNT/HMGCR/FNIP1/SPARC/BNIP1/CPEB4/HFE/C2/PIM1/GCLC/SESN1/MAP3K5/SOD2/MIOS/VPS41/EGFR/TBL2/FIS1/BMT2/TRIM24/AOC1/PRKAG2/HSF1/RRAGA/CDKN2B/AQP3/CTSV/ABCA1/SLC25A25/SLC27A4/AKR1C3/SIRT1/PTEN/MGMT/ADM/FADS1/CPT1A/CCND1/FO…	287
GO:0048278	vesicle docking	48/9208	59/18722	3.2106e-07	8.63598e-06	5.57345e-06	VAMP3/STX12/RAB10/STX19/STX7/YKT6/STX1A/EXOC4/STX17/STXBP1/CTBP2/STX3/STX5/SYTL2/VPS11/RAB15/VTI1B/RAB8B/STX4/RAB12/STXBP2/RAB8A/TSNARE1/STX6/USO1/STX16/PLEK/CEP83/CAV2/SYT1/STXBP3/KCNB1/PPFIA3/CFTR/RABEPK/VPS18/NDRG4/STX11/SNPH/UNC13B/RAB3D/STX2/SCFD2/NSF/RAB13/STX10/RALB/CLN3	48
GO:0006623	protein targeting to vacuole	33/9208	37/18722	3.26962e-07	8.75763e-06	5.65196e-06	GCC2/PIK3R4/AP3B1/ZFYVE16/VPS41/SMURF1/VPS37A/SNX16/VPS13A/NCOA4/SORL1/NEDD4/VPS13C/LAMP2/GGA3/MON1B/NAGPA/SORT1/AP4M1/VPS37D/RNF215/RAB7A/SCARB2/M6PR/GNPTAB/HGS/VPS37C/VPS13D/AP3M1/LAPTM5/VPS4A/AP3D1/VPS37B	33
GO:0048008	platelet-derived growth factor receptor signaling pathway	46/9208	56/18722	3.28373e-07	8.75846e-06	5.65249e-06	TXNIP/CSRNP1/CBLB/TIPARP/APOD/FER/VEGFA/PDGFA/PTPN12/PLAT/JAK2/NRP1/ARID5B/PTEN/PTPRJ/PTPN11/MYO1E/BCAR1/PTPN2/SRC/PTPN1/HIP1R/PDGFD/SMPD3/PDGFC/ABL1/CBL/PTGIR/LOX/SLC9A3R1/SNCA/NDRG4/LRIG2/SGPL1/HGS/PIK3C2A/CSPG4/PDGFRB/F3/PDGFB/PLEKHA1/HIP1/PDGFRA/IFT20/BCR/LRP1	46
GO:0032970	regulation of actin filament-based process	244/9208	396/18722	3.36385e-07	8.93462e-06	5.76618e-06	CAPZA1/RHOC/HAX1/F11R/ABL2/PROX1/ROCK2/CDC42EP3/RHOQ/ACTR2/ALMS1/TMSB10/CAPG/RND3/ABI2/NAA80/PRKCD/CD47/HCLS1/NCK1/ECT2/PIK3CA/DLG1/ARFIP1/RICTOR/PDE4D/PIK3R1/IQGAP2/F2RL1/RASA1/PAM/FER/CYFIP2/DSP/CARMIL1/CD2AP/ABRACL/LATS1/PDGFA/SCIN/DBNL/ELN/LIMK1/CCL26/SRI/AKAP9/BAIAP2L1/MET/WASL/ARHGEF5/PTK2B/ARFGEF1/KANK1/C9orf72/TESK1/GBA2/TGFBR1/GSN/SPTAN1/NRP1/ADD3/SWAP70/MDK/SPTBN2/CORO1B/CTTN/ARAP1/FCHS…	244
GO:0061640	cytoskeleton-dependent cytokinesis	74/9208	100/18722	3.45886e-07	9.14869e-06	5.90434e-06	RHOC/ROCK2/SPAST/ACTR2/STAMBP/MITD1/PDCD6IP/CHMP2B/ECT2/SEPTIN11/RASA1/TRIM36/CHMP5/ANK3/KIF20B/LZTS2/CKAP2/USP8/CHMP1A/SPIRE2/TTC19/SEPTIN9/SEPTIN5/KIF4A/SEPTIN8/SPTBN1/APC/ROCK1/RHOB/SPIRE1/SEPTIN14/CEP55/SEPTIN6/UNC119/DCTN3/CHMP1B/SEPTIN1/TMEM250/DCDC1/SEPTIN7/RTKN/ZFYVE26/KIF23/BIN3/SEPTIN4/SNX9/KIF20A/ALKBH4/MAP9/ANLN/ESPL1/BBS4/SNX18/CIT/CHMP4B/CNTROB/EFHC1/CHMP7/SEPTIN10/INCENP/ARL3/CHMP4…	74
GO:0043487	regulation of RNA stability	116/9208	170/18722	3.48645e-07	9.18339e-06	5.92673e-06	YBX1/TUT4/TENT5C/RC3H1/MAPKAPK2/ANGEL2/ROCK2/PUM2/POLR2D/DIS3L2/MLH1/PRKCD/DHX36/CNOT6L/METTL14/EXOSC9/NSUN2/TENT4A/PAIP1/TENT2/DCP2/PHAX/CNOT8/CNOT6/YTHDF3/EXOSC3/TUT7/RC3H2/VIM/CPEB3/PATL1/YBX3/PAN3/DIS3/PCID2/AKT1/CARHSP1/TNRC6A/TENT4B/FTO/FXR2/TOB1/PRKCA/TNRC6C/HNRNPM/ZFP36/E2F1/RBM10/FMR1/EXOSC8/GIGYF2/METTL16/ROCK1/TIRAP/NANOS3/HNRNPU/MYD88/FASTKD5/RNASEL/CIRBP/TRAF2/TNRC6B/SAMD4B/IKBKE/TEN…	116
GO:0006997	nucleus organization	94/9208	133/18722	3.6872e-07	9.67204e-06	6.2421e-06	LMNA/TOR1AIP1/TPR/NUP133/LPIN1/SPAST/PSME4/KDM3A/TMF1/CHMP2B/HMGB2/NUP155/NUP153/SRPK1/TBPL1/SYNE1/SUN1/SRPK2/NUP205/HIPK2/UBXN2B/CHMP5/PHF2/NEK6/TOR1B/TOR1A/SIRT1/NOLC1/NUMA1/FAM118B/ETS1/LEMD3/NUP107/USPL1/VRK1/UBE2I/CHMP1A/PAFAH1B1/PRKCA/AKAP8L/SIRT2/NECTIN2/NSFL1C/SPAG4/PITPNB/SUN2/PHF8/LEMD2/EMD/RNF8/TMEM43/NUP98/PRKCB/SUN5/CHMP1B/CDK1/PARP11/TMEM170A/BAZ2A/WBP2NL/NUP54/SYCP3/SEH1L/SMARCA5/N…	94
GO:0040029	regulation of gene expression, epigenetic	77/9208	105/18722	3.76553e-07	9.83687e-06	6.34847e-06	RBM15/SETDB1/IFI16/TPR/DNMT3A/KAT2B/TASOR/CGGBP1/PCGF3/YTHDC1/KDM1B/PHF2/SIRT1/PCGF5/HELLS/SPI1/RESF1/PPHLN1/MPHOSPH8/SETDB2/CTCF/MBD2/KLF2/SIRT2/ZNF335/MORC2/EP300/RLIM/PHF8/EPC1/ZMIZ2/ARID4A/EZH1/ATF7IP/HNRNPU/LRIF1/HDAC6/HDAC4/TRIM27/EZH2/MECP2/ARID1A/ARID1B/TET1/BAZ2A/CREBZF/SMARCD1/MBD3/ZNFX1/SMARCA5/ZNF304/BAHD1/MTA1/EXOSC10/APOBEC1/SMCHD1/SERTAD2/SUV39H1/KCNQ1/TFAP2C/FAM172A/CDYL/PRMT7/UPF…	77
GO:0071560	cellular response to transforming growth factor beta stimulus	162/9208	250/18722	3.92962e-07	1.02235e-05	6.59797e-06	LEFTY1/PARP1/ADAM17/EPB41L5/ZEB2/ACVR1/CFLAR/CREB1/PPARG/TGFBR2/HTRA3/SPRY1/SMAD1/HPGD/SNX25/DAB2/MEF2C/NREP/SMAD5/NR3C1/DUSP22/MAP3K7/FYN/PTPRK/LATS1/SMURF1/HIPK2/ZNF703/FNTA/CDKN2B/ASPN/TGFBR1/SIRT1/BMPR1A/FGFR2/SPI1/LPXN/LTBP3/FOLR1/LRRC32/USP15/LEMD3/APAF1/CHST11/APPL2/PXN/LATS2/SPRY2/COL4A2/SNX6/PPM1A/LTBP2/SNW1/WFIKKN1/CREBBP/WWOX/ARRB2/TP53/FLCN/MAPK7/NLK/COL1A1/SMURF2/TWSG1/SMAD2/SMAD7/DN…	162
GO:1903364	positive regulation of cellular protein catabolic process	107/9208	155/18722	4.00994e-07	1.03898e-05	6.70534e-06	ZYG11B/GBA/COP1/GSK3B/RCHY1/FBXW7/DAB2/SH3RF2/CSNK1A1/MAPK9/GCLC/RNF217/TNFAIP3/EZR/ZFAND2A/ANKIB1/SMURF1/PSMC2/NUB1/PTK2B/RNF19A/AGTPBP1/DAB2IP/PTEN/RDX/VPS11/PSMC6/SOCS4/DACT1/PSMC1/AKT1/PIAS1/RNF40/SUMO2/CSNK1D/SMAD7/FZR1/LDLR/DDA1/SIRT2/APOE/TRIB3/PTTG1IP/RNF185/CSNK1E/FMR1/TMTC3/KEAP1/CAV1/RNF19B/BAG6/AXIN1/HAMP/ATXN3/FBXW8/ZER1/LRRK2/PYHIN1/DET1/MSN/RNF180/SOCS5/NKD2/NFE2L2/AMER1/CHFR/RNF14…	107
GO:0072665	protein localization to vacuole	53/9208	67/18722	4.4041e-07	1.13357e-05	7.31576e-06	GBP1/LAMTOR5/GPR137B/ROCK2/GCC2/PIK3R4/AP3B1/ZFYVE16/LMBRD1/TNFAIP3/VPS41/SMURF1/VPS37A/SNX16/VPS13A/STAM/NCOA4/SORL1/NEDD4/VPS13C/LAMP2/GGA3/VPS36/MON1B/NAGPA/MFSD1/MEAK7/SORT1/AP4M1/SH3GLB1/VPS37D/GLMP/RNF215/RAB7A/SCARB2/CACNG4/KPTN/M6PR/GNPTAB/HGS/VPS28/SNF8/VPS37C/VPS13D/SH3BP4/AP3M1/LAPTM5/RNF128/VPS25/LAMTOR4/VPS4A/AP3D1/VPS37B	53
GO:0001666	response to hypoxia	194/9208	307/18722	4.4107e-07	1.13357e-05	7.31576e-06	AGTRAP/MTHFR/PINK1/VCAM1/ADAM15/LMNA/USF1/MDM4/CAPN2/EGLN1/ADAM17/ROCK2/DNMT3A/SLC8A1/EPAS1/ERCC3/CXCR4/PDK1/CFLAR/CREB1/ITPR1/VHL/TGFBR2/TERC/CD38/REST/CASP3/PRKAA1/PAM/VEGFA/CD24/SOD2/TWIST1/TBL2/FIS1/HIPK2/BNIP3L/PTK2B/PLAT/NDRG1/HSF1/AQP3/NOTCH1/SIRT1/STOX1/PLAU/PTEN/PDLIM1/ADAM8/ASCL2/ADM/VEGFB/PAK1/HYOU1/ETS1/ITPR2/DNM1L/APAF1/RGCC/SCFD1/EGLN3/AKT1/RORA/CREBBP/ABAT/HSD11B2/CYBA/TP53/NPEPPS/…	194
GO:0007030	Golgi organization	108/9208	157/18722	4.67649e-07	1.19703e-05	7.72533e-06	ATP8B2/VAMP4/CAMSAP2/GCC2/GORASP2/PDCD10/GAK/PI4K2B/RAB33B/FHDC1/TRAPPC11/LYSMD3/TICAM2/TMED7/CSNK1A1/HACE1/SYNE1/TMED4/AKAP9/UBXN2B/VCPIP1/ARFGEF1/YWHAZ/STX17/GOLGA2/OPTN/ARMH3/STX5/VPS51/COG3/ARHGEF7/PRMT5/VTI1B/TRIP11/VRK1/GOLGA8B/COG7/COG4/MYO18A/VMP1/NPLOC4/CSNK1D/TRAPPC8/DYM/DNM2/NSFL1C/TANGO2/MAPK1/CLASP1/MAPK3/SEC23IP/USP6NL/STX6/YIPF5/USO1/STX16/EHD3/FBXW8/RAB2A/GOLGA8O/LMAN1/LRRK2/VAMP7…	108
GO:0046854	phosphatidylinositol phosphate biosynthetic process	51/9208	64/18722	4.76461e-07	1.21469e-05	7.8393e-06	PIP5K1A/ITPKB/TTC7A/INPP4A/PIKFYVE/PIK3CA/PI4K2B/PIK3R1/FIG4/SYNJ2/FAM126A/EFR3A/IPMK/ATM/SOCS4/IMPA2/ITPKC/SYNJ1/OCRL/INPP4B/PI4KA/INPP1/SOCS7/SOCS3/PIK3R2/FAM126B/PIK3C3/CISH/PIK3C2B/SOCS1/SOCS5/PIK3CB/SOCS6/PIK3CG/PI4KB/PIK3R3/PIK3CD/BPNT1/IP6K1/PIP5KL1/IMPA1/IP6K2/ITPKA/PIK3C2A/SOCS2/PIP4K2C/TMEM150A/PIP4K2A/SMG1/PI4K2A/PIP5K1C	51
GO:2001251	negative regulation of chromosome organization	65/9208	86/18722	4.83926e-07	1.22878e-05	7.93027e-06	TPR/PARP1/XRN1/MAD2L1/DCP2/FBXO5/POT1/TERF1/WAPL/ANAPC15/ATM/KNTC1/PCID2/TENT4B/TERF2/TEN1/SRC/KLHL22/ATRX/NAA10/APC/ACD/GEN1/DUSP1/HNRNPU/RAD50/NDC80/XRCC1/ZW10/SMG6/CDK5RAP2/TTK/CCNB1/GNL3L/PTTG1/ERCC4/RAD21/MCM2/TINF2/TRIP13/STN1/BUB1B/TERF2IP/MAD2L1BP/EXOSC10/DYNC1LI1/ESPL1/NBN/TOP2A/IK/ERCC1/ZWILCH/SETMAR/SLX4/PIF1/AURKB/TNKS2/PSMG2/BUB1/PLK1/MAD2L2/MAD1L1/CENPF/ZWINT/MNAT1	65
GO:0031056	regulation of histone modification	105/9208	152/18722	4.87031e-07	1.23174e-05	7.94936e-06	MTHFR/PINK1/KDM4A/PRMT6/LMNA/KDM3A/RIF1/TRIP12/SETD5/GATA2/FAM47E/NIPBL/JARID2/VEGFA/TWIST1/AUTS2/KMT2E/NCAPG2/CDK9/SIRT1/SPI1/ARRB1/KMT2A/KDM5A/SNW1/RTF1/RNF40/BRD7/CTCF/TP53/FLCN/SREBF1/MLLT6/AKAP8L/PAF1/PRKD2/ZNF274/ZNF335/BCOR/OGT/ATRX/FMR1/SIN3A/AASS/ING2/MAPK3/NNMT/WDR70/PHF1/TAF7/MTF2/PAXIP1/USP17L2/KAT7/SETD7/MAPK8/ATG5/CTR9/CHTOP/LRRK2/BCL6/KPNA7/SMARCB1/MECP2/CCNB1/RNF20/EID1/TET1/SKI/M…	105
GO:0001819	positive regulation of cytokine production	282/9208	467/18722	5.5657e-07	1.40172e-05	9.04634e-06	TNFRSF14/KPNA6/BCL10/GBP5/LAMTOR5/CD2/IFI16/AIM2/CD84/FCER1G/TNFSF4/DENND1B/INAVA/MAPKAPK2/CD55/CD46/ADAM17/ROCK2/EIF2AK2/PELI1/IL1R1/ATF2/STAT1/CASP8/CREB1/RFTN1/TMF1/FOXP1/HHLA2/DHX36/HMGB2/PDE4D/PIK3R1/F2RL1/CD14/HAVCR2/RIPK1/CD83/BTN3A1/AIF1/AKIRIN2/MAP3K7/IFNGR1/AKAP12/CARD11/TWIST1/NOD1/ZP3/STMP1/LY96/IL7/GSDMD/JAK2/CD274/DDX58/SYK/SIRT1/BMPR1A/CHUK/ADAM8/IRF7/TRAF6/MDK/PTPRJ/IL18/CADM1/SOR…	282
GO:0098813	nuclear chromosome segregation	179/9208	281/18722	5.58656e-07	1.40172e-05	9.04634e-06	POGZ/MAEL/TPR/NEK2/NSL1/EML4/ACTR2/SGO2/CUL3/DIS3L2/MLH1/CHMP2B/SPICE1/STAG1/SMC4/ECT2/MAD2L1/FBXW7/TENT4A/NIPBL/CENPQ/LATS1/FBXO5/SUN1/STAG3/NCAPG2/RRS1/TERF1/GEM/CCNE2/DSCC1/CHMP5/RMI1/NEK6/WAPL/SLF2/SMC3/FEN1/NUMA1/ANAPC15/ATM/ANAPC5/KNTC1/KMT5A/PDS5B/PIBF1/PCID2/KNL1/KIF22/CTCF/CHMP1A/TUBG1/ANAPC11/AKAP8L/SIRT2/KLHL22/NCAPH2/KIF4A/ATRX/STAG2/NAA10/AGO4/KIF14/DSN1/ABRAXAS2/SLF1/APC/BAG6/GEN1/D…	179
GO:0044403	biological process involved in symbiotic interaction	184/9208	290/18722	5.81005e-07	1.45206e-05	9.37121e-06	TNFRSF14/EPS15/F11R/CD55/CD46/VAMP8/CXCR4/ITGAV/PIKFYVE/ARL8B/ATG7/ZNF502/CHMP2B/ZNF639/TFRC/REST/SAP30/F2RL1/CHD1/YTHDC2/TNIP1/EXOC2/NUP153/TRIM38/TRIM31/TAF11/FUCA2/DYNLT1/PPIA/EGFR/CTSB/SLC52A2/RRAGA/LRRC19/CTSL/TRIM14/GSN/STOM/NRP1/IDE/TRIM5/TRIM22/CFL1/TMPRSS4/CD4/SP1/KPNA3/EFNB2/LAMP1/SNW1/CCNK/INPP5K/LGALS9/CCL5/TRIM25/EXOC7/THOC1/VAPA/NPC1/SMARCA4/LDLR/NECTIN2/APOE/ITCH/SRC/TMPRSS2/APOL1/…	184
GO:0009411	response to UV	103/9208	149/18722	5.91481e-07	1.47244e-05	9.50277e-06	USP1/USF1/DTL/PARP1/MAP4K3/REV1/ERCC3/PRKCD/ATR/DHX36/CASP3/PRKAA1/PIK3R1/POLK/BAK1/POLH/PTPRK/MAP3K4/EGFR/TP53INP1/XPA/SIRT1/CASP7/USP47/FEN1/CCND1/POLD3/USP28/BRCA2/ZBTB1/AKT1/NEDD4/CREBBP/N4BP1/TP53/MAP2K7/HMGN1/EP300/CUL4B/FMR1/DDB2/WRN/MSH6/BRSK1/EIF2S1/MAPK8/ACTR5/MME/CIRBP/BCL3/BMF/PCNA/HUS1/UVSSA/RO60/TRIM32/PTGS2/ERCC4/CASP9/UBE2B/CDC25A/MC1R/MDM2/AQP1/OPN3/PTN/HYAL2/NSMCE3/PML/INO80/BAX…	103
GO:0043112	receptor metabolic process	113/9208	166/18722	5.9481e-07	1.47494e-05	9.51891e-06	VAMP3/EPS15/FCER1G/DNM3/PPP3R1/ALS2/ACKR3/TBC1D5/DTX3L/PIK3R4/TFRC/SNX25/MYLIP/VEGFA/LMBRD1/EZR/LMTK2/SMURF1/ACHE/MKLN1/FNTA/CHMP5/SYK/OPTN/ATAD1/INPP5F/ADM/ARAP1/ARRB1/PICALM/SORL1/SCYL2/ATXN2/LGMN/NEDD4/SNX1/ARRB2/GRB2/RAB11B/DNM2/APOE/KIF16B/ITCH/ARFGEF2/PTPN1/GRK3/ZNRF3/FMR1/CAV1/PHETA2/EHD3/FURIN/CDK5/OPHN1/LILRB1/FLOT1/ANKRD13A/GPRASP1/PLEKHJ1/HTR2B/SFRP4/LILRB4/MTMR2/UVRAG/PICK1/ARC/ANGPT1…	113
GO:1901990	regulation of mitotic cell cycle phase transition	189/9208	299/18722	5.99727e-07	1.48135e-05	9.56026e-06	TPR/CDC73/DTL/ADAM17/ERCC3/CUL3/DLG1/PKD2/MAD2L1/PLRG1/UIMC1/TMEM14B/SOX4/AIF1/FBXO5/GPNMB/EGFR/ZNF655/KMT2E/RINT1/CASP2/SMARCD3/CDKN2B/CDC14B/NEK6/STOX1/PTEN/USP47/CDK2AP2/CCND1/ANAPC15/ATM/RDX/APPL2/ANAPC5/KNTC1/RGCC/PCID2/CUL4A/DACT1/RAD51B/AKT1/BRD7/RFWD3/TP53/ZNF830/SLFN11/CDK5RAP3/RPTOR/ANAPC11/FZR1/SIRT2/PLCB1/E2F1/RBL1/KLHL22/FBXO7/BRCC3/SIN3A/RBL2/CDC25C/GIGYF2/KIF14/APC/GEN1/BRSK1/DUSP1…	189
GO:0044262	cellular carbohydrate metabolic process	180/9208	283/18722	6.03877e-07	1.48582e-05	9.5891e-06	INPP5B/LEPR/HS2ST1/CLK2/PPP1CB/PPP4R3B/B3GNT2/NAGK/GPD2/PDK1/IDH1/RPE/PER2/HRH1/KAT2B/EPM2AIP1/GBE1/ABHD10/GSK3B/ENPP1/SYNJ2/AOAH/GUSB/MOGAT3/FAM3C/AKR1B1/BRAF/PRKAG2/PPP1R3B/PTK2B/RB1CC1/EXT1/B4GALT1/GNE/INPP5E/PFKFB3/SIRT1/PTEN/SORBS1/INPP5A/DYRK2/RUBCNL/IRS2/PYGL/AKT1/GANC/SORD/GALK2/RORA/PHKB/FCSK/INPP5K/TP53/NCOR1/IGFBP4/COX11/GALK1/ENOSF1/IMPA2/PTPN2/MIDN/B3GNT3/ISYNA1/PYGB/SOGA1/SRC/B4GALT…	180
GO:0042594	response to starvation	131/9208	197/18722	6.0961e-07	1.49413e-05	9.64276e-06	RRAGC/GBA/IFI16/EIF2AK2/BMPR2/ATG7/TBC1D5/PIK3R4/EIF2A/DAP/PRKAA1/FNIP1/BNIP1/CPEB4/HFE/SESN1/MAP3K5/MIOS/VPS41/TBL2/BMT2/AOC1/PRKAG2/RRAGA/CTSV/AKR1C3/SIRT1/ADM/FADS1/SESN3/SIK2/SLC38A2/FOXO1/STK24/CLEC16A/TNRC6A/RIPOR1/MAP1LC3B/TP53/FLCN/SREBF1/RPTOR/ZFP36/MAP1LC3A/MAPK1/GAS2L1/MTMR3/DEPDC5/SREBF2/PPARA/WDR45/LAMP2/MAPK3/NUAK2/WRN/FOXK1/GNPAT/BRSK1/HAMP/KRT20/WDR59/EIF2S1/MAPK8/ULK1/PDK4/RNF152…	131
GO:0030100	regulation of endocytosis	139/9208	211/18722	6.39399e-07	1.56112e-05	1.00751e-05	PPT1/VAMP4/ABL2/STON1/PPP3R1/AAK1/ITGAV/TBC1D5/GATA2/BMP2K/PPP3CA/DAB2/F2RL1/ZFYVE16/CD14/RUFY1/HFE/BTBD9/VEGFA/CD2AP/CBLL1/WASL/MKLN1/PPP3CC/SYK/TOR1A/PPP3CB/ATAD1/ARRB1/PICALM/BICD1/DNM1L/NCKAP1L/SCYL2/APPL2/ATXN2/ARF6/LGALS3/STON2/CALM1/EEF2K/ANKFY1/ARRB2/CD300A/SPHK1/NEDD4L/SH3GL1/C3/DNM2/APOE/APOC2/AP2A1/SRC/PTPN1/SYNJ1/PACSIN2/SNX12/FMR1/HIP1R/NR1H3/TSC2/CAV1/ROCK1/MIB1/ABL1/AXL/LRRK2/OPHN1…	139
GO:0007093	mitotic cell cycle checkpoint signaling	91/9208	129/18722	6.46048e-07	1.57131e-05	1.01408e-05	TPR/DTL/ATF2/MAD2L1/UIMC1/SOX4/RINT1/CASP2/CDC14B/RAD9A/CCND1/ANAPC15/ATM/KNTC1/PCID2/RFWD3/TP53/ZNF830/CDK5RAP3/FZR1/KLHL22/BRCC3/GIGYF2/APC/GEN1/BRSK1/DUSP1/TAOK2/TAOK1/NDC80/TRIM39/ZW10/MUS81/HUS1/CDK5RAP2/CHFR/CDK1/NAE1/SYF2/TTK/CCNB1/NEK11/MAP3K20/MDC1/MUC1/PLK2/BABAM2/MDM2/TOPBP1/CHEK2/BLM/GTSE1/TRIP13/CDK2/BUB1B/ZFYVE19/PML/RPA2/CLSPN/FBXO31/MAD2L1BP/DYNC1LI1/CRADD/MRE11/NBN/CDKN1A/IK/ZWIL…	91
GO:1903362	regulation of cellular protein catabolic process	164/9208	255/18722	6.8126e-07	1.65062e-05	1.06527e-05	PINK1/ZYG11B/EFNA1/GBA/COP1/TMF1/RYBP/GSK3B/RCHY1/MFSD8/FBXW7/DAB2/TAF9/SH3RF2/CSNK1A1/MAPK9/MYLIP/HFE/GCLC/UFL1/RNF217/TNFAIP3/LATS1/EZR/ZFAND2A/ANKIB1/SMURF1/PSMC2/HIPK2/NUB1/PTK2B/RNF19A/RIC1/RGP1/AGTPBP1/RAD23B/DAB2IP/PTEN/UBXN1/RDX/VPS11/PSMC6/STYX/SOCS4/DACT1/PSMC1/AKT1/UBE3A/PIAS1/RNF40/N4BP1/CDK5RAP3/TLK2/SUMO2/CSNK1D/USP14/SMAD7/FZR1/LDLR/DDA1/SIRT2/APOE/TRIB3/CSNK2A1/USP25/PTTG1IP/RNF18…	164
GO:0005996	monosaccharide metabolic process	165/9208	257/18722	7.41814e-07	1.78659e-05	1.15302e-05	FUCA1/LEPR/CRTC2/CLK2/USF1/PPP1CB/PPP4R3B/PDK1/RPE/PER2/KAT2B/EPM2AIP1/GSK3B/PIK3CA/APOD/PRKAA1/GCLC/ENPP1/FUCA2/BRAT1/KBTBD2/SLC25A13/FAM3C/AKR1B1/PPP1R3B/B4GALT1/PFKFB3/SIRT1/RBP4/SORBS1/LRP5/CPT1A/PGM2L1/FUT4/DYRK2/HECTD4/PDX1/B3GLCT/RUBCNL/IRS2/AKT1/SORD/GALK2/RORA/ADPGK/PMM2/INPP5K/TP53/ALDOC/IGFBP4/COX11/GALK1/PTPN2/MIDN/SLC23A2/POFUT1/SOGA1/SRC/EP300/PMM1/PPARA/OGT/NNMT/HK3/DGAT2/FOXA2/FUT…	165
GO:0002285	lymphocyte activation involved in immune response	129/9208	194/18722	7.43004e-07	1.78659e-05	1.15302e-05	FCER1G/TNFSF4/RC3H1/CD46/EXO1/RIF1/DOCK10/MLH1/FOXP1/NFKBIZ/HMCES/TFRC/RNF168/F2RL1/HAVCR2/LFNG/FGL2/PTK2B/CDH17/EXOSC3/RC3H2/SHLD2/SWAP70/MDK/SPI1/KMT5B/IL18/NCKAP1L/LCP1/GPR183/LAMP1/LGALS3/RAB27A/RORA/IRF8/TNFSF13/TP53/LGALS9/RARA/THOC1/SMAD7/RELB/ATP7A/CCR6/DOCK11/PAXIP1/CD80/CD86/MSH6/TSC1/CD74/APBB1IP/PTGER4/SLC15A4/ABL1/ITGAL/PLCL2/VAMP7/IL6/RNF8/BCL3/LILRB1/IFNB1/CD180/BCL6/SOCS5/UNC13D/I…	129
GO:1900180	regulation of protein localization to nucleus	95/9208	136/18722	7.60796e-07	1.81637e-05	1.17224e-05	LAMTOR5/LMNA/TPR/PARP1/PRKCD/GSK3B/HCLS1/PARP9/DTX3L/NMD3/ECT2/APOD/TFRC/LARP7/DCLK2/PIK3R1/CD2AP/RAB23/FYN/LATS1/GLI3/CCT6A/MDFIC/JAK2/TESK1/LZTS2/NOLC1/YAP1/LATS2/NUP58/UFM1/AKT1/FLCN/JUP/CDK5RAP3/SRC/MAPK1/LIMK2/CARD10/SIN3A/RASSF5/KAT7/OTUD7B/POLR1A/NF2/PIK3R2/PYHIN1/CHP1/LILRB4/DCLK1/WWTR1/SMO/ANGPT1/CDK1/FBXO4/GLUL/GLIS2/PTGS2/NUP54/TRIM29/CD36/BYSL/DKC1/TRIM40/PKIA/CTNNA1/MCRS1/EFCAB7/HYAL…	95
GO:0006473	protein acetylation	133/9208	201/18722	7.641e-07	1.81637e-05	1.17224e-05	CRTC2/TAF5L/NCOA1/HAT1/ATF2/ING5/SETD5/KAT2B/NAA80/GSK3B/GATA2/MSL2/NAA15/PRKAA1/TAF9/SOX4/ATAT1/BRPF3/MAP3K7/PHF14/TWIST1/AUTS2/TRRAP/ING3/KAT6A/DSCC1/PHF20L1/NAA35/SIRT1/KAT6B/LDB1/SPI1/NAA40/ARRB1/CEP295/KMT2A/BLOC1S1/BRCA2/FOXO1/NAA16/CREBBP/SRCAP/KAT8/BRD7/CTCF/FLCN/KANSL1/NAT9/SPHK1/NCOA3/DIP2A/EP300/BRD1/OGT/NAA10/SIN3A/MAPK3/TAF7/SUPT7L/EPC1/PAXIP1/BAG6/NAA60/GTF2B/MCM3AP/KAT7/KAT14/SGF29…	133
GO:0043488	regulation of mRNA stability	108/9208	158/18722	7.64686e-07	1.81637e-05	1.17224e-05	YBX1/TUT4/TENT5C/RC3H1/MAPKAPK2/ANGEL2/ROCK2/PUM2/POLR2D/DIS3L2/MLH1/PRKCD/DHX36/CNOT6L/METTL14/EXOSC9/TENT4A/PAIP1/DCP2/CNOT8/CNOT6/YTHDF3/EXOSC3/TUT7/RC3H2/VIM/CPEB3/PATL1/YBX3/PAN3/DIS3/PCID2/AKT1/CARHSP1/TNRC6A/TENT4B/FTO/FXR2/TOB1/PRKCA/TNRC6C/HNRNPM/ZFP36/E2F1/RBM10/FMR1/EXOSC8/GIGYF2/METTL16/ROCK1/TIRAP/NANOS3/HNRNPU/MYD88/FASTKD5/RNASEL/CIRBP/TRAF2/TNRC6B/SAMD4B/IKBKE/TENT5A/NT5C3B/HNRNPD…	108
GO:0031123	RNA 3'-end processing	83/9208	116/18722	7.66837e-07	1.81637e-05	1.17224e-05	TUT4/RPRD2/CDC73/WDR33/POLR2D/TRNT1/TRMT10C/DHX36/NCBP2/YTHDC1/LARP7/EXOSC9/TENT4A/TENT2/SCAF8/VIRMA/INTS8/HSF1/EXOSC3/TUT7/CDK9/CSTF2T/SUPV3L1/CPEB3/CPSF7/PCF11/CPSF2/RNF40/TENT4B/NUDT21/PAF1/FBL/SYMPK/CSTF2/INTS6L/RPRD1B/EXOSC8/INTS6/POLR3K/BARD1/RPRD1A/CTR9/CCNT1/INTS2/PAPOLB/CCNB1/RNF20/CSTF1/FIP1L1/CPSF3/ELAC2/ERI1/NCBP1/PARN/INTS7/INTS12/DKC1/MTPAP/EXOSC2/LEO1/INTS5/INTS1/TUT1/EXOSC10/SLBP/…	83
GO:0000723	telomere maintenance	92/9208	131/18722	7.73827e-07	1.82612e-05	1.17853e-05	SMG5/NEK7/NEK2/PARP1/EXO1/SMC6/RIF1/SP100/XRN1/ATR/DHX36/TERC/GAR1/DCP2/MAP3K4/RPA3/CCT6A/POT1/HMBOX1/TERF1/CCNE2/DNA2/FEN1/ATM/BRCA2/TEP1/TENT4B/TERF2/TEN1/MAP2K7/SRC/MAPK1/ATRX/MAPK3/WRN/ACD/HNRNPU/RAD50/SMARCAL1/XRCC1/RPA1/TNKS1BP1/SMG6/HDAC8/GNL3/NSMCE2/PCNA/HUS1/HNRNPD/TFIP11/FBXO4/ZNF365/GNL3L/ERCC4/DCLRE1C/PARN/DKC1/BLM/TINF2/LTO1/STN1/RAD51D/PRKCQ/TERF2IP/DCLRE1A/PML/RPA2/EXOSC10/RAD51/MR…	92
GO:0038127	ERBB signaling pathway	86/9208	121/18722	7.77916e-07	1.82897e-05	1.18037e-05	RNF115/ADAM17/SOS1/EFEMP1/PTPN18/CNOT9/CBLB/PIK3CA/FBXW7/ITGA1/ERBIN/FER/AGR2/EGFR/PTPN12/BRAF/PTK2B/CPNE3/PTPN3/DAB2IP/PLCE1/PTPRJ/CUL5/GPRC5A/PTPN11/SNX6/SOCS4/LGMN/AKT1/BCAR1/GRB2/PTPN2/RASSF2/KIF16B/SRC/PLCG1/MAPK1/HIP1R/MVB12B/ABL1/CBL/AGT/SHC1/SOCS5/FAM83A/PTPRR/MVB12A/NRG1/ADORA1/DGKD/ZFYVE28/RAB7A/VIL1/FAM83B/DUSP3/SOX9/GAB1/CDH13/AFAP1L2/ZGPAT/PIK3C2A/GAREM1/PSEN1/PDPK1/REPS2/ADRA2A/MMP9…	86
GO:0015931	nucleobase-containing compound transport	145/9208	222/18722	7.91244e-07	1.85344e-05	1.19616e-05	SLC25A33/YBX1/MAGOH/SLC35D1/SLC25A24/SMG5/TPR/NUP133/TOMM20/LRPPRC/POLR2D/AGFG1/RFTN1/TGFBR2/CD47/SIDT1/SLC25A36/SLC33A1/IGF2BP2/NCBP2/FYTTD1/YTHDC1/NSUN2/NUP155/PHAX/RIPK1/NUP153/XPO5/SLC35A1/SLC35D3/QKI/IGF2BP3/NUP205/HSF1/SLC25A51/SLC35D2/SLC25A25/GLE1/LRRC8A/NUP160/NXF1/SIDT2/SARNP/NUP107/ATXN2/NUP58/PCID2/SNUPN/NCBP3/NUP88/EIF4A3/THOC1/AKAP8L/ZFP36/SLC17A9/TST/SLC25A17/POLDIP3/NUP50/SLC25A6/…	145
GO:0070301	cellular response to hydrogen peroxide	72/9208	98/18722	7.94533e-07	1.8543e-05	1.19672e-05	PINK1/PRKCD/PDCD10/ECT2/PRKAA1/RIPK1/MAP3K5/TNFAIP3/MET/HSF1/FXN/SETX/SIRT1/IL18BP/ETS1/PTPN11/FOXO1/PDE8A/MAPK7/SPHK1/KLF2/SIRPA/MAP1LC3A/SRC/PDGFD/SMPD3/RHOB/ABL1/RIPK3/PAWR/AXL/STK26/LRRK2/IL6/ANKZF1/PPP5C/HDAC6/PCNA/NFE2L2/EZH2/ZNF580/CDK1/CYP1B1/ZNF277/TRPC6/MDM2/HGF/KLF4/PPIF/AQP1/STK25/ERN1/CBX8/AIFM1/NQO1/OSER1/FABP1/PCGF2/MYB/MAPK13/NET1/PLEKHA1/IMPACT/STAT6/ENDOG/SIGMAR1/APEX1/KDM6B/PYC…	72
GO:0051642	centrosome localization	29/9208	32/18722	8.14239e-07	1.893e-05	1.2217e-05	GPSM2/ASPM/PLXNA2/PARD3B/TBCCD1/DLG1/MAD2L1/EZR/SUN1/AKAP9/PARD3/NDE1/DYNC1LI2/PAFAH1B1/MISP/SUN2/KIF5B/CEP83/INTS13/SYNE2/CCDC141/FHOD1/NIN/DLGAP5/NUBP1/IFT20/AURKA/SPOUT1/NDEL1	29
GO:0034660	ncRNA metabolic process	291/9208	485/18722	8.17079e-07	1.893e-05	1.2217e-05	TUT4/TDRKH/ADAR/MAEL/RC3H1/UTP25/RRP15/IARS2/THADA/DDX18/METTL5/PRKRA/TYW5/FARSB/DIS3L2/TRNT1/THUMPD3/METTL6/DPH3/KAT2B/NSUN3/TRMT10C/XRN1/ZCCHC4/GAR1/LARP7/EXOSC9/SMAD1/NSUN2/BRIX1/MTREX/UTP15/TENT2/SRFBP1/CDKAL1/RRP36/XPO5/MTO1/RARS2/MDN1/ADAT2/TYW1/PUS7/DUS4L/CHD7/RRS1/INTS8/DCAF13/RCL1/TRMT10B/EXOSC3/TUT7/TRMO/RC3H2/REXO4/NSUN6/ZSWIM8/RPP30/EXOSC1/NOLC1/TRUB1/METTL15/TRPT1/INTS4/PIWIL4/RBM7/P…	291
GO:0030968	endoplasmic reticulum unfolded protein response	57/9208	74/18722	8.25792e-07	1.90623e-05	1.23023e-05	EIF2AK2/ERLEC1/BCL2L11/NCK1/PIK3R1/ATF6B/BAK1/UFL1/AGR2/HERPUD2/TBL2/DNAJB9/DERL1/CREB3/DAB2IP/CREB3L1/CCND1/TMTC4/BFAR/AMFR/MBTPS1/DERL2/CDK5RAP3/PTPN2/PTPN1/EP300/YOD1/RHBDD2/DERL3/ERMP1/EIF2S1/SELENOS/QRICH1/NFE2L2/FICD/VAPB/TMEM33/ERN2/ERO1A/XBP1/HERPUD1/ATF6/ERN1/PPP1R15B/BAX/CREB3L2/SERP1/CREB3L4/EIF2AK3/ABCA7/MBTPS2/CTH/ATF4/NCK2/PARP16/STUB1/OS9	57
GO:0032392	DNA geometric change	67/9208	90/18722	8.51181e-07	1.95772e-05	1.26346e-05	ERCC3/DHX36/HMGB2/CHD1/PURA/MCM9/MTERF1/POT1/CHD7/MCMDC2/DSCC1/SETX/DNA2/SUPV3L1/CHD8/CHD2/CHD9/CHD3/MCM8/CHD6/ERCC6L/ATRX/HMGB3/WRN/NAV2/RFC3/RAD50/RECQL/SMARCAD1/RPA1/HELQ/RECQL5/DHX9/BRIP1/RAD54L2/BLM/MCM2/RFC2/GTF2F2/HELB/POLQ/RAD51/WRNIP1/MRE11/NBN/ERCC2/TOP2A/FBH1/DDX11/RECQL4/FANCM/PIF1/HNRNPA2B1/DQX1/MCM7/TWNK/ASCC3/RFC4/RAD54B/DDX1/MCM4/RFC5/MCM5/MNAT1/RAD54L/RUVBL1/MCM6	67
GO:0002685	regulation of leukocyte migration	138/9208	210/18722	8.65411e-07	1.98068e-05	1.27828e-05	TNFRSF14/MIA3/ADAM17/IL1R1/STK39/ITGA4/CCL20/OXSR1/CD47/APOD/CXCL10/CCL28/F2RL1/STK10/AIF1/VEGFA/PLA2G7/ZP3/WASL/PTK2B/CREB3/ADAM8/SWAP70/MDK/SPI1/VEGFB/FUT4/ST3GAL4/C3AR1/DNM1L/NCKAP1L/LRCH1/LGALS3/LGMN/AKT1/ADAM10/NOD2/C1QBP/TMEM102/LGALS9/CCL5/CD300A/PLCB1/CRKL/MAPK1/HMOX1/MOSPD2/MPP1/MAPK3/PDGFD/CCR6/SMPD3/FUT7/TIRAP/CD74/DUSP1/CSF1R/PTGER4/FADD/GPR18/MYD88/RIPK3/SLAMF8/TNFRSF18/IL6/MSN/CD200…	138
GO:0050000	chromosome localization	62/9208	82/18722	8.67405e-07	1.98068e-05	1.27828e-05	LMNA/EML4/ACTR2/CUL3/MLH1/CHMP2B/SPICE1/CENPQ/SUN1/RRS1/TERF1/GEM/CHMP5/NUMA1/PIBF1/NDE1/KIF22/CHMP1A/KIF14/HNRNPU/KIFC1/NUDC/SPAG5/NDC80/ZW10/MIS12/CHMP1B/SEPTIN1/CENPC/CHAMP1/SPO11/CCNB1/NUF2/UBE2B/CDCA5/TRAPPC12/SEH1L/IFFO1/KIF18A/CHMP4B/FAM83D/CHMP7/CDCA8/INCENP/DLGAP5/CHMP4C/CDC23/VPS4B/AURKB/DCTN2/CENPE/CHMP6/TTL/CHMP4A/MAD1L1/RMDN1/KATNB1/KIF2C/CENPF/PSRC1/NDEL1/VPS4A	62
GO:0090305	nucleic acid phosphodiester bond hydrolysis	167/9208	261/18722	8.76007e-07	1.99315e-05	1.28633e-05	PPP1R8/ANGEL2/TSNAX/EXO1/TSN/ERCC3/DIS3L2/TATDN2/DBR1/XRN1/NCBP2/CNOT6L/EXOSC9/RAD1/NUDT12/DCP2/CNOT8/CNOT6/TDP2/RRP36/ENPP1/STK31/RRS1/LACTB2/HSF1/RCL1/APTX/EXOSC3/XPA/REXO4/EXD3/CSTF2T/DNA2/RPP30/CPSF7/FEN1/C11orf80/RAD9A/PCF11/ENDOD1/REXO2/PAN3/DIS3/KHNYN/CPSF2/ISG20/DNASE1/N4BP1/NUDT21/ZFP36/MGME1/XRN2/SAMHD1/CSTF2/RNASE4/WRN/EXOSC8/DIS3L/PELO/GEN1/POLR3K/ASTE1/UTP20/RAD50/ENPP2/NUDT16/RAG1/H…	167
GO:0009314	response to radiation	275/9208	456/18722	8.94183e-07	2.02724e-05	1.30833e-05	EYA3/USP1/VCAM1/CLK2/IFI16/F11R/USF1/COP1/DTL/PARP1/DNMT3A/PPP1CB/MAP4K3/CAMKMT/REV1/ERCC3/TANC1/TANK/CREB1/NHEJ1/PER2/BHLHE40/HRH1/PRKCD/ATR/DHX36/ECT2/RNF168/CXCL10/CASP3/RAD1/NIPBL/PRKAA1/HMGCS1/PIK3R1/HMGCR/POLK/TENT2/UIMC1/BAK1/POLH/PTPRK/SOD2/MAP3K4/BRAT1/HOXA1/FIGNL1/EGFR/TP53INP1/EXT1/HSF1/FBXL6/GNAQ/XPA/INIP/SIRT1/CASP7/MGMT/USP47/FEN1/BEST1/RBM4B/RAD9A/PITPNM1/LRP5/CCND1/POLD3/YAP1/ATM/…	275
GO:1903322	positive regulation of protein modification by small protein conjugation or removal	96/9208	138/18722	8.9987e-07	2.03287e-05	1.31197e-05	PINK1/PEF1/BCL10/INAVA/PELI1/NMI/TANK/CUL3/WDR48/CBLB/RCHY1/FBXW7/ARRDC3/TNIP1/MAPK9/AIMP2/DERL1/TOPORS/CDC14B/CDK9/UBE2D1/PTEN/TRAF6/ARRB1/DCUN1D5/MYCBP2/NDFIP2/UBE3A/PIAS1/RNF40/NOD2/CDK5RAP3/SPHK1/SMAD7/FZR1/TRIB3/PTTG1IP/UBE2L3/RASSF5/CAV1/PAXIP1/ARNT/AXIN1/FANCI/CRY1/CTR9/LRRK2/RNF180/GNL3/HDAC4/MUL1/AMER1/ANGPT1/CHFR/NHLRC1/FBXO4/RNF111/PRICKLE1/SPSB4/HSPBP1/TSPYL5/RNF20/RIPK2/DCUN1D2/BTRC/…	96
GO:0044088	regulation of vacuole organization	38/9208	45/18722	9.04348e-07	2.03574e-05	1.31382e-05	PINK1/RAB3GAP2/FEZ2/RAB3GAP1/PIKFYVE/TMEM39A/TMEM106B/C9orf72/RAB1B/IFT88/SCFD1/SMCR8/GRN/MTMR3/MTM1/ULK1/LRRK2/LRSAM1/TBC1D12/ADPRH/TBC1D14/SH3GLB1/EHMT2/UBQLN2/ANXA2/SCARB2/NPRL2/PIP4K2C/CHMP4B/SEC22B/PIP4K2A/LAPTM4B/IFT20/PHF23/CHMP4A/RNF5/RALB/NPRL3	38
GO:0007044	cell-substrate junction assembly	70/9208	95/18722	9.38303e-07	2.08995e-05	1.3488e-05	PIP5K1A/ROCK2/MAP4K4/EPB41L5/APOD/DUSP22/VEGFA/DST/PTPRK/PTK2B/NRP1/PTEN/SORBS1/LDB1/SLK/COL17A1/PTPRJ/CTTN/PTPN11/ARHGEF7/FMN1/PEAK1/ACTG1/SRC/SDC4/ARHGAP6/CLASP1/ROCK1/TSC1/PPM1F/TAOK2/ACVRL1/ABL1/PTPRA/COL16A1/TEK/THY1/ITGB1BP1/SLC9A1/WDPCP/MACF1/ITGB4/WHAMM/TESK2/FN1/LIMCH1/DLC1/ITGA6/DAPK3/PHLDB2/KDR/THBS1/DUSP3/SMAD3/TRIP6/PDPK1/WNT4/MMP14/TLN1/LAMC1/THSD1/RHOD/CORO1C/POLDIP2/BCR/ITGA2/LRP1…	70
GO:0032479	regulation of type I interferon production	70/9208	95/18722	9.38303e-07	2.08995e-05	1.3488e-05	PPM1B/REL/NMI/STAT1/DHX36/HMGB2/CD14/HAVCR2/DDX58/SYK/CHUK/IRF7/TBK1/PTPN11/CYLD/IRF8/NPLOC4/RIOK3/PTPRS/RELB/ZCCHC3/SIRPA/POLR3F/ITCH/OTUD5/TIRAP/IRF1/DTX4/MYD88/IRF5/MMP12/TRIM56/LILRB1/ACOD1/FLOT1/ISG15/POLR3C/TLR7/DHX33/TOMM70/CGAS/DHX9/RIPK2/TLR2/IFIH1/PTPN22/POLR3A/CACTIN/TLR3/POLR3B/TLR4/PLCG2/TRIM21/RNF26/PQBP1/UFD1/GPATCH3/OAS2/IRF3/OAS1/OAS3/TRAF3/TRAF3IP1/PYCARD/TRIM15/MAVS/ILRUN/POLA1…	70
GO:0032606	type I interferon production	70/9208	95/18722	9.38303e-07	2.08995e-05	1.3488e-05	PPM1B/REL/NMI/STAT1/DHX36/HMGB2/CD14/HAVCR2/DDX58/SYK/CHUK/IRF7/TBK1/PTPN11/CYLD/IRF8/NPLOC4/RIOK3/PTPRS/RELB/ZCCHC3/SIRPA/POLR3F/ITCH/OTUD5/TIRAP/IRF1/DTX4/MYD88/IRF5/MMP12/TRIM56/LILRB1/ACOD1/FLOT1/ISG15/POLR3C/TLR7/DHX33/TOMM70/CGAS/DHX9/RIPK2/TLR2/IFIH1/PTPN22/POLR3A/CACTIN/TLR3/POLR3B/TLR4/PLCG2/TRIM21/RNF26/PQBP1/UFD1/GPATCH3/OAS2/IRF3/OAS1/OAS3/TRAF3/TRAF3IP1/PYCARD/TRIM15/MAVS/ILRUN/POLA1…	70
GO:1903706	regulation of hemopoiesis	226/9208	367/18722	9.58814e-07	2.12816e-05	1.37346e-05	C1QC/MYSM1/PRMT6/RBM15/CD2/HAX1/TNFSF4/RC3H1/CDC73/CD46/ITPKB/ABCB10/GPR137B/SOS1/MEIS1/STAT1/CASP8/CREB1/IHH/INPP5D/TGFBR2/FOXP1/NFKBIZ/HCLS1/GATA2/FBXW7/HMGB2/PIK3R1/AP3B1/MEF2C/RIPK1/CD83/SOX4/PRDM1/CARD11/SCIN/HOXA5/HOXA9/MTURN/GLI3/PURB/FGL2/CNOT4/TMEM176B/TMEM176A/PTK2B/IL7/HSF1/SYK/RC3H2/PRXL2A/LDB1/ADAM8/IRF7/TRAF6/MDK/SPI1/ESRRA/IL18/ETS1/CD4/NCKAP1L/PCID2/CUL4A/ZBTB1/RCOR1/LGALS9/EVI2B/…	226
GO:0071214	cellular response to abiotic stimulus	206/9208	331/18722	9.86921e-07	2.17534e-05	1.40391e-05	BCL10/IFI16/F11R/PARP1/CAMKMT/MAP3K2/TANK/STK39/CASP8/CAB39/OXSR1/PRKCD/ATR/DHX36/ECT2/PIK3CA/REST/PKD2/CASP3/RAD1/NIPBL/MAP3K1/PIK3R1/POLK/TENT2/BAK1/POLH/GCLC/PTPRK/FIGNL1/EGFR/AKR1B1/CASP2/TP53INP1/HSF1/XPA/SIRT1/MICU1/PTEN/MGMT/USP47/SIPA1/RAD9A/POLD3/YAP1/ATM/USP28/TNFRSF1A/YBX3/SLC38A2/PTPN11/ZBTB1/AKT1/NEDD4/CREBBP/N4BP1/CYBA/TP53/COL1A1/TLK2/GRB2/CNN2/RAB11B/DNM2/RELB/SLC4A11/EP300/CUL4B/…	206
GO:0104004	cellular response to environmental stimulus	206/9208	331/18722	9.86921e-07	2.17534e-05	1.40391e-05	BCL10/IFI16/F11R/PARP1/CAMKMT/MAP3K2/TANK/STK39/CASP8/CAB39/OXSR1/PRKCD/ATR/DHX36/ECT2/PIK3CA/REST/PKD2/CASP3/RAD1/NIPBL/MAP3K1/PIK3R1/POLK/TENT2/BAK1/POLH/GCLC/PTPRK/FIGNL1/EGFR/AKR1B1/CASP2/TP53INP1/HSF1/XPA/SIRT1/MICU1/PTEN/MGMT/USP47/SIPA1/RAD9A/POLD3/YAP1/ATM/USP28/TNFRSF1A/YBX3/SLC38A2/PTPN11/ZBTB1/AKT1/NEDD4/CREBBP/N4BP1/CYBA/TP53/COL1A1/TLK2/GRB2/CNN2/RAB11B/DNM2/RELB/SLC4A11/EP300/CUL4B/…	206
GO:0061014	positive regulation of mRNA catabolic process	65/9208	87/18722	9.94708e-07	2.17851e-05	1.40596e-05	TUT4/RC3H1/ROCK2/POLR2D/DIS3L2/MLH1/DHX36/CNOT6L/METTL14/EXOSC9/TENT4A/DCP2/CNOT8/CNOT6/ZC3HAV1/YTHDF3/EXOSC3/TUT7/RC3H2/CPEB3/PATL1/PAN3/DIS3/TNRC6A/TENT4B/FTO/TOB1/TNRC6C/ZFP36/GTPBP1/EXOSC8/GIGYF2/METTL16/ROCK1/NANOS3/TNRC6B/SAMD4B/NT5C3B/HNRNPD/PUM1/CNOT2/EIF4ENIF1/ZC3H12D/DCPS/BTG2/PARN/CNOT3/DND1/PRR5L/CELF1/EXOSC2/PAN2/MEX3D/YTHDF2/PLEKHN1/UPF1/ZC3H12A/MOV10/DCP1A/CNOT1/ZFP36L2/AGO2/YTHDF1…	65
GO:0018212	peptidyl-tyrosine modification	232/9208	378/18722	9.95225e-07	2.17851e-05	1.40596e-05	TNFRSF14/HIPK1/HAX1/EFNA1/CLK2/ABL2/ALKAL2/ADAM17/EIF2AK2/PKDCC/EFEMP1/MERTK/ACVR1/CLK1/ABI2/PRKCD/CBLB/HCLS1/PARP9/PARP14/RAP2B/HES1/FBXW7/PRLR/RICTOR/FER/PPP2CA/CLK4/DUSP22/NEDD9/VEGFA/CD24/FYN/FRK/PDGFA/EGFR/BAZ1B/MET/HIPK2/NCAPG2/PTK2B/IL7/HSF1/JAK2/TESK1/SEMA4D/SYK/ABI1/NRP1/INPP5F/FGFR2/HIPK3/PTPRJ/OSBP/IL18/DYRK4/TNFRSF1A/CD4/GPRC5A/DYRK2/PTPN11/FLT1/PIBF1/SNX6/SOCS4/CLK3/PEAK1/NOD2/ARRB2/…	232
GO:0045807	positive regulation of endocytosis	73/9208	100/18722	1.00973e-06	2.20068e-05	1.42026e-05	PPT1/TBC1D5/GATA2/PPP3CA/DAB2/F2RL1/CD14/HFE/VEGFA/CBLL1/WASL/PPP3CC/SYK/TOR1A/ATAD1/ARRB1/BICD1/DNM1L/NCKAP1L/SCYL2/APPL2/EEF2K/ANKFY1/ARRB2/NEDD4L/SH3GL1/C3/DNM2/APOE/AP2A1/SYNJ1/FMR1/MIB1/AXL/LRRK2/CBL/FLOT1/ABCA13/SGIP1/WNT5A/SFRP4/PICK1/ANGPT1/MAGI2/CD151/ITSN1/NLGN1/DGKD/TREM2/HNRNPK/SNCA/CD36/ANXA2/APPL1/PLCG2/CLIP3/CCL19/LDLRAP1/SERPINE1/ABCA7/VPS28/RAB21/DNM1/AHI1/HIP1/APLN/ITGA2/RAB31/I…	73
GO:0001659	temperature homeostasis	117/9208	174/18722	1.01228e-06	2.20068e-05	1.42026e-05	DOCK7/LEPR/FH/ADAM17/LPIN1/EPAS1/ALMS1/KDM3A/CXCR4/PTH2R/PER2/PLAC8/PRLR/ARRDC3/VEGFA/ACHE/RHEB/HSF1/JAK2/GADD45G/SYK/PTGES/NOTCH1/EHMT1/IL18/APPL2/FOXO1/GATM/ABAT/FTO/FLCN/CEBPB/OGT/PLCL1/NR1H3/LNPEP/CAV1/APC/PDGFC/FFAR4/ADIPOR1/LGR4/PLCL2/ARNTL/PRDM16/EDNRB/PPARGC1B/ACVR2B/MC3R/HTR2A/DIO2/NPR3/UCP2/TNFRSF11A/GHRL/OXT/NRDC/SLC25A44/GJA1/IRF4/TRPV2/IL1A/CMKLR1/G0S2/PTGS2/ADORA1/ESRRG/ADRB1/TFE3/C…	117
GO:0042060	wound healing	256/9208	422/18722	1.08931e-06	2.36005e-05	1.52311e-05	PLPP3/RHOC/F11R/USF1/FCER1G/CSRP1/MIA3/ADAM17/GGCX/MERTK/CXCR4/FAP/LNPK/CFLAR/SERPINE2/ARL8B/TGFBR2/PRKCD/GATA2/RAP2B/PDCD10/PIK3CA/PPP3CA/CASP3/OCLN/HMGCR/F2RL1/AP3B1/SPARC/F13A1/DSP/DTNBP1/VEGFA/ENPP4/DST/MAP3K5/TNFAIP3/PDGFA/GLI3/PPIA/EGFR/CLDN4/PLAT/ARFGEF1/EXT1/EPPK1/KANK1/JAK2/B4GALT1/GNAQ/SYK/TGFBR1/EPB41L4B/STXBP1/TOR1A/COL5A1/ALOX5/PRKG1/JMJD1C/PLAU/PTEN/MYOF/FGFR2/HPS5/DGKZ/SERPING1/SYT…	256
GO:0007088	regulation of mitotic nuclear division	79/9208	110/18722	1.10333e-06	2.37953e-05	1.53569e-05	TPR/NEK2/CUL3/MAD2L1/PHIP/FBXO5/HOXA13/CDK13/FBXW5/KIF20B/LRP5/ANAPC15/ATM/ANAPC5/KNTC1/RGCC/BORA/PCID2/PRMT5/PKMYT1/TOM1L2/SPHK1/ANAPC11/KLHL22/CDC25C/SMPD3/APC/GEN1/DUSP1/CAV2/NDC80/ZW10/NSMCE2/CDC16/CDK5RAP2/PDXP/MTBP/MKI67/EDN1/TTK/CCNB1/IL1A/CD28/DAPK3/TOM1L1/RAD21/ANAPC4/TRIP13/BUB1B/MAD2L1BP/DYNC1LI1/ESPL1/L3MBTL1/PDGFRB/IK/EREG/ZWILCH/EDN3/IL1B/PDGFB/DLGAP5/TGFA/CHEK1/CDC23/AURKB/PSMG2/BU…	79
GO:0006497	protein lipidation	68/9208	92/18722	1.1058e-06	2.37953e-05	1.53569e-05	GBA/RAB3GAP2/PPM1B/RAB3GAP1/ATG7/PIGX/PIGZ/ATG10/ZDHHC14/ZDHHC21/PIGO/ABCA1/UGCG/PGAP2/ZDHHC13/ZDHHC17/PPM1A/PIGB/ZDHHC7/MPPE1/PIGU/PIGT/DPM1/WDR45/PIGN/PIGQ/ATG5/PIK3C3/PGAP1/PIGS/NMT2/WIPI2/GPAA1/WIPI1/PGAP3/GLUL/ZDHHC3/PIGM/PIGF/ZDHHC4/ZDHHC23/PORCN/ZDHHC16/GOLGA7B/CLIP3/PIGL/ZDHHC20/ATG16L1/RABL3/ZDHHC6/PIGH/PIGA/PIGV/WDR45B/ZDHHC1/NMT1/ATG12/PIGK/PYURF/PIGW/ZDHHC24/ZDHHC18/PIGP/DPM2/ZDHHC5/Z…	68
GO:0090501	RNA phosphodiester bond hydrolysis	104/9208	152/18722	1.1325e-06	2.42876e-05	1.56746e-05	PPP1R8/ANGEL2/TSNAX/EXO1/DIS3L2/DBR1/XRN1/NCBP2/CNOT6L/EXOSC9/NUDT12/DCP2/CNOT8/CNOT6/RRP36/RRS1/LACTB2/RCL1/EXOSC3/CSTF2T/RPP30/CPSF7/FEN1/PCF11/REXO2/PAN3/DIS3/KHNYN/CPSF2/ISG20/N4BP1/NUDT21/XRN2/SAMHD1/CSTF2/RNASE4/EXOSC8/DIS3L/POLR3K/UTP20/NUDT16/RNASEL/ZC3H12C/ENDOV/TBL3/EDC3/SMG6/DICER1/AZGP1/AGO3/CNOT2/POP7/ANG/ZC3H12D/FIP1L1/CPSF3/RPP40/ELAC2/DCPS/ERN2/ERI1/NCBP1/PARN/RNASE1/DROSHA/RNASEH…	104
GO:0051310	metaphase plate congression	51/9208	65/18722	1.15326e-06	2.46494e-05	1.59081e-05	EML4/CUL3/MLH1/CHMP2B/SPICE1/CENPQ/RRS1/GEM/CHMP5/NUMA1/PIBF1/KIF22/CHMP1A/KIF14/HNRNPU/KIFC1/NUDC/SPAG5/NDC80/ZW10/MIS12/CHMP1B/SEPTIN1/CENPC/CHAMP1/CCNB1/NUF2/CDCA5/TRAPPC12/SEH1L/KIF18A/CHMP4B/FAM83D/CHMP7/CDCA8/INCENP/CHMP4C/CDC23/VPS4B/AURKB/DCTN2/CENPE/CHMP6/TTL/CHMP4A/MAD1L1/RMDN1/KIF2C/CENPF/PSRC1/VPS4A	51
GO:0032508	DNA duplex unwinding	63/9208	84/18722	1.15886e-06	2.4686e-05	1.59317e-05	ERCC3/DHX36/CHD1/PURA/MCM9/POT1/CHD7/MCMDC2/DSCC1/SETX/DNA2/SUPV3L1/CHD8/CHD2/CHD9/CHD3/MCM8/CHD6/ERCC6L/ATRX/WRN/NAV2/RFC3/RAD50/RECQL/SMARCAD1/RPA1/HELQ/RECQL5/DHX9/BRIP1/RAD54L2/BLM/MCM2/RFC2/GTF2F2/HELB/POLQ/RAD51/WRNIP1/MRE11/NBN/ERCC2/TOP2A/FBH1/DDX11/RECQL4/FANCM/PIF1/DQX1/MCM7/TWNK/ASCC3/RFC4/RAD54B/DDX1/MCM4/RFC5/MCM5/MNAT1/RAD54L/RUVBL1/MCM6	63
GO:0060326	cell chemotaxis	194/9208	310/18722	1.17542e-06	2.49551e-05	1.61054e-05	VCAM1/PIP5K1A/FCER1G/LYST/ADAM17/CXCR4/STK39/PIKFYVE/CCL20/ACKR3/HRH1/OXSR1/PRKCD/CXCL1/CXCL2/CXCL9/CXCL10/HMGB2/CCL28/ITGA1/F2RL1/AIF1/VEGFA/PLA2G7/PPIA/CCL26/DOCK4/MET/PTK2B/CREB3/SYK/NOTCH1/NRP1/ALOX5/ADAM8/SWAP70/MDK/SPI1/VEGFB/CORO1B/JAML/C3AR1/DNM1L/NCKAP1L/FLT1/GPR183/SRP54/LGALS3/LGMN/ADAM10/NOD2/CKLF/BCAR1/ARRB2/CXCL16/C1QBP/TMEM102/LGALS9/CCL5/HOXB9/PRKD2/ELMO2/CRKL/MAPK1/MOSPD2/MPP1/MA…	194
GO:0035335	peptidyl-tyrosine dephosphorylation	71/9208	97/18722	1.19798e-06	2.53493e-05	1.63598e-05	EYA3/PTPRU/PTPN14/DUSP11/PTPN18/MTMR14/PTPN13/DUSP22/RNGTT/PTPRK/PTPN12/PTPRN2/PTPDC1/CDC14B/PTPN3/PTEN/DUSP5/PTPRJ/PTPN11/MTMR6/PTPN9/PTPRM/PTPN2/PTPRS/PTPN1/MTMR3/DUSP18/MTM1/MTMR1/PTP4A3/CDC25C/DUSP1/PALD1/PTPRH/PTPN23/PTPRA/SSH1/PTPRT/MTMR2/PTPRR/UBASH3B/PTPRE/DUSP12/PTPN21/MTMR4/CDC25A/DUSP10/PTPN22/TNS2/DUSP19/DUSP15/EYA1/DUSP7/PTPN4/CDC14A/DUSP3/CDKN3/DUSP14/SSH3/PGP/PTPRO/PTPN6/DUSP28/CDC…	71
GO:0032956	regulation of actin cytoskeleton organization	220/9208	357/18722	1.23296e-06	2.60028e-05	1.67816e-05	CAPZA1/RHOC/HAX1/F11R/ABL2/PROX1/ROCK2/CDC42EP3/RHOQ/ACTR2/ALMS1/TMSB10/CAPG/RND3/ABI2/NAA80/PRKCD/CD47/HCLS1/NCK1/ECT2/PIK3CA/DLG1/ARFIP1/RICTOR/PIK3R1/IQGAP2/F2RL1/RASA1/PAM/FER/CYFIP2/CARMIL1/CD2AP/LATS1/PDGFA/SCIN/DBNL/ELN/LIMK1/CCL26/BAIAP2L1/MET/WASL/ARHGEF5/PTK2B/ARFGEF1/KANK1/C9orf72/TESK1/GBA2/TGFBR1/GSN/SPTAN1/NRP1/ADD3/SWAP70/MDK/SPTBN2/CORO1B/CTTN/ARAP1/FCHSD2/PAK1/RDX/DIXDC1/ARHGDIB/…	220
GO:1903828	negative regulation of cellular protein localization	83/9208	117/18722	1.36854e-06	2.87665e-05	1.85652e-05	GBP1/PPP2R5A/ROCK2/PKDCC/RHOQ/ERLEC1/SP100/GSK3B/APOD/DCLK2/DAB2/RAB23/UBE2J1/LATS1/MDFIC/INSIG1/UBXN2B/TERF1/ABHD17B/INPP5E/LZTS2/SPI1/PICALM/LATS2/UFM1/ARF6/ABHD17C/INPP5K/TAX1BP3/DERL2/FLCN/NEDD4L/NSFL1C/TP53INP2/RANGAP1/SIN3A/GDI1/YOD1/GOPC/SIAH3/USP17L2/ABI3/DERL3/OTUD7B/CDK5/POLR1A/BARD1/LMAN1/LRRK2/CHP1/ANKRD13A/ITGB1BP1/LILRB4/DCLK1/ANGPT1/PID1/FBXO4/TRIM29/CD36/BAG4/C11orf65/TRIM40/PKIA/…	83
GO:0045862	positive regulation of proteolysis	228/9208	372/18722	1.42571e-06	2.98693e-05	1.92769e-05	PINK1/ZYG11B/BCL10/EFNA3/EFNA1/GBA/IFI16/AIM2/COP1/ROCK2/PSME4/BCL2L11/TANK/CFLAR/CASP10/CASP8/PPARG/WDR48/IFT57/GSK3B/REST/RCHY1/FBXW7/DAP/DAB2/SH3RF2/CSNK1A1/TNIP1/CYFIP2/MAPK9/BAK1/MTCH1/GCLC/AKIRIN2/FYN/RNF217/MAP3K5/PERP/ZFAND2A/NOD1/CLDN4/ANKIB1/SMURF1/FIS1/PSMC2/CASP2/NUB1/PTK2B/RNF19A/HSF1/SLC1A1/JAK2/PLGRKT/AGTPBP1/SYK/TNFSF15/GSN/DAB2IP/SIRT1/PTEN/ADAM8/ARRB1/PICALM/APAF1/EGLN3/PSMC6/SO…	228
GO:0106106	cold-induced thermogenesis	99/9208	144/18722	1.4454e-06	3.00832e-05	1.94149e-05	DOCK7/LEPR/FH/ADAM17/LPIN1/EPAS1/ALMS1/KDM3A/CXCR4/PTH2R/PER2/PLAC8/PRLR/ARRDC3/VEGFA/ACHE/RHEB/HSF1/JAK2/GADD45G/SYK/NOTCH1/EHMT1/IL18/APPL2/GATM/FLCN/CEBPB/OGT/PLCL1/NR1H3/LNPEP/CAV1/APC/PDGFC/FFAR4/ADIPOR1/LGR4/PLCL2/ARNTL/PRDM16/PPARGC1B/ACVR2B/DIO2/NPR3/UCP2/GHRL/OXT/NRDC/SLC25A44/GJA1/IRF4/TRPV2/CMKLR1/G0S2/ESRRG/ADRB1/TFE3/CD36/NOVA2/CNOT3/IP6K1/FOXC2/GRB10/ZNF516/LAMA4/IL15/ZBTB7B/TLR4/NR…	99
GO:0120161	regulation of cold-induced thermogenesis	99/9208	144/18722	1.4454e-06	3.00832e-05	1.94149e-05	DOCK7/LEPR/FH/ADAM17/LPIN1/EPAS1/ALMS1/KDM3A/CXCR4/PTH2R/PER2/PLAC8/PRLR/ARRDC3/VEGFA/ACHE/RHEB/HSF1/JAK2/GADD45G/SYK/NOTCH1/EHMT1/IL18/APPL2/GATM/FLCN/CEBPB/OGT/PLCL1/NR1H3/LNPEP/CAV1/APC/PDGFC/FFAR4/ADIPOR1/LGR4/PLCL2/ARNTL/PRDM16/PPARGC1B/ACVR2B/DIO2/NPR3/UCP2/GHRL/OXT/NRDC/SLC25A44/GJA1/IRF4/TRPV2/CMKLR1/G0S2/ESRRG/ADRB1/TFE3/CD36/NOVA2/CNOT3/IP6K1/FOXC2/GRB10/ZNF516/LAMA4/IL15/ZBTB7B/TLR4/NR…	99
GO:0031529	ruffle organization	45/9208	56/18722	1.46885e-06	3.04715e-05	1.96656e-05	PIP5K1A/ARHGEF26/CARMIL1/AIF1/SNX10/DBNL/COBL/KANK1/CORO1B/TCIRG1/RDX/LIMA1/ARF6/EVL/CYFIP1/INPP5K/CAV1/USP17L2/ABI3/ARHGAP24/INPPL1/AIF1L/EPS8L1/CSF1R/EPS8L2/PLEK/TPM1/FAM98A/WDPCP/NLGN1/EPS8/CARMIL2/BAG4/ARFIP2/CCR7/CSPG4/EPS8L3/ICAM1/PLEKHA1/MTOR/CORO1C/PFN2/RHOG/NDEL1/RAC1	45
GO:0036257	multivesicular body organization	28/9208	31/18722	1.50756e-06	3.11725e-05	2.0118e-05	STAM2/PDCD6IP/CHMP2B/VPS37A/CHMP5/STAM/RAB27A/CHMP1A/VPS36/CHMP1B/MVB12A/VTA1/VPS37D/HGS/CHMP4B/VPS28/SNF8/VPS37C/CHMP7/CHMP4C/VPS4B/CHMP6/CHMP4A/TSG101/VPS25/CHMP3/VPS4A/VPS37B	28
GO:0006493	protein O-linked glycosylation	64/9208	86/18722	1.52493e-06	3.13277e-05	2.02181e-05	B3GNT2/GALNT5/TRAK1/EOGT/B3GNT5/ST6GAL1/GALNT7/C1GALT1/PLOD3/GALNT11/GCNT1/GALNT12/OGA/VEGFB/ST3GAL4/TMTC2/GALNT4/B3GLCT/TMTC4/GCNT3/B3GNT3/POFUT1/B4GALT5/DPM1/LARGE1/OGT/C1GALT1C1/TMTC3/ST3GAL2/GALNT3/POFUT2/PGM3/TET3/ST3GAL3/ST8SIA6/CRPPA/POGLUT2/GALNTL6/B3GALNT2/POGLUT3/GALNT10/GALNT8/GALNT1/TET1/ST3GAL1/TMTC1/TRAK2/B3GNT7/POGLUT1/TET2/IL15/FKTN/XXYLT1/SLC35C1/RXYLT1/FKRP/B4GAT1/GXYLT1/ST6GALN…	64
GO:0035023	regulation of Rho protein signal transduction	64/9208	86/18722	1.52493e-06	3.13277e-05	2.02181e-05	F11R/ABL2/CUL3/F2RL1/MET/KANK1/ABCA1/NRP1/ARRB1/ARHGAP42/ARHGDIB/STARD13/AKAP13/FLCN/ARHGEF18/MYO9B/APOE/ARHGAP35/CCDC125/ARHGEF3/RAF1/EPS8L1/SCAI/ARHGEF28/EPS8L2/GPR18/ABL1/ADGRG1/COL3A1/LPAR6/OPHN1/GPR20/CDC42SE1/GPR35/FLOT1/F2RL2/BCL6/GPR65/RTN4R/ARHGEF2/RASIP1/LPAR1/TNFAIP1/PRAG1/APOA1/P2RY10/DLC1/EPS8/STARD8/HEG1/KANK2/GPR174/KCTD10/ARHGEF25/RALBP1/CDC42SE2/GPR4/PDGFRB/EPS8L3/NET1/KCTD13/BCR…	64
GO:0098727	maintenance of cell number	93/9208	134/18722	1.56053e-06	3.19284e-05	2.06058e-05	TUT4/CDC73/ASPM/PROX1/TAF5L/LBH/KDM3A/RIF1/DIS3L2/GATA2/HES1/REST/METTL14/NIPBL/SOX4/ZNF322/HOOK3/NOTCH1/BMPR1A/LDB1/SMC3/ASCL2/SPI1/LRP5/YAP1/DDX6/CDX2/ZC3H13/CUL4A/RTF1/PAF1/JAG1/NCOA3/SALL4/MED14/MTF2/SS18/RAF1/PELO/SMC1A/SAV1/CTR9/MCPH1/LOXL2/GNL3/SETD6/SMO/PAX8/EZH2/CNOT2/KLF10/MMP24/TET1/EIF4ENIF1/SKI/MED6/KIT/KLF4/SELENON/CNOT3/PCM1/KDM2B/MED7/LDB2/PTN/SOX9/LEO1/EIF4E/MED28/MED12/ZNF706/TA…	93
GO:0051054	positive regulation of DNA metabolic process	132/9208	201/18722	1.56423e-06	3.19284e-05	2.06058e-05	EYA3/TNFSF4/NEK7/NEK2/PARP1/ACTR2/NPAS2/RIF1/MLH1/WDR48/PRKCD/PARP9/DTX3L/HMCES/ATR/DHX36/TFRC/RNF168/UIMC1/MAP3K4/EGFR/CCT6A/POT1/PTK2B/HMBOX1/GRHL2/DSCC1/HSF1/EXOSC3/SIRT1/SHLD2/SLF2/MGMT/KMT5B/FAM168A/ATM/ARID2/RGCC/AKT1/TERF2/SPIRE2/ARRB2/TNFSF13/MAP2K7/PRKD2/SRC/MAPK1/FANCB/USP9X/ATRX/BRCC3/MAPK3/WRN/PAXIP1/SLF1/ACD/PRIM2/RFC3/SPIRE1/RAD50/IL6/RNF8/XRCC1/WAS/FGF2/GNL3/CD40/PCNA/HNRNPD/MECP2/…	132
GO:0042542	response to hydrogen peroxide	100/9208	146/18722	1.67727e-06	3.40196e-05	2.19554e-05	PINK1/TXNIP/CAPN2/SLC8A1/STAT1/PRKCD/PDCD10/ECT2/CASP3/PRKAA1/RIPK1/BAK1/FYN/MAP3K5/TNFAIP3/SOD2/MET/PTK2B/HSF1/APTX/FXN/SETX/SIRT1/IL18BP/ETS1/PTPN11/FOXO1/STK24/UBE3A/PDE8A/MAPK7/COL1A1/SPHK1/KLF2/SIRPA/MAP1LC3A/SRC/HMOX1/PDGFD/SMPD3/RHOB/DUSP1/ABL1/GLRX2/RIPK3/PAWR/AXL/HP/STK26/JUN/LRRK2/IL6/ANKZF1/PPP5C/HDAC6/PCNA/NFE2L2/EZH2/ZNF580/CDK1/CYP1B1/ZNF277/CRYAB/GNAO1/SDC1/TRPC6/MDM2/HGF/KLF4/TRPA…	100
GO:0042147	retrograde transport, endosome to Golgi	67/9208	91/18722	1.6774e-06	3.40196e-05	2.19554e-05	VAMP3/EVI5/HEATR5B/PREPL/GCC2/PIKFYVE/TBC1D5/TBC1D23/RAB6B/ARFIP1/SNX2/VPS52/SNX8/YKT6/RIC1/RGP1/VPS26A/STX5/VPS51/RAB6A/CLN5/HEATR5A/SNX6/VTI1B/TMEM87A/SNX1/TBC1D10B/VPS53/SGSM2/ANKFY1/SPAG9/ATP9A/ARFRP1/TBC1D10A/GGA1/SNX12/SLC66A2/VPS54/STX6/PHETA2/STX16/EHD3/TMEM87B/LRRK2/UBE2O/TBC1D17/PLEKHJ1/TRIM27/GBF1/TRAPPC10/TBC1D14/RAB7A/RAB9B/TBC1D10C/EIPR1/ARL1/DCTN1/VPS26B/ERC1/VTI1A/DENND2A/RAB29/ST…	67
GO:0032984	protein-containing complex disassembly	145/9208	224/18722	1.71218e-06	3.46144e-05	2.23393e-05	CAPZA1/SNAPIN/GBA/CAMSAP2/SPAST/CAPG/VAMP8/CHMP2B/TMEM39A/GSK3B/PIK3CA/GAK/MFSD8/KIF2A/GFM2/F2RL1/ETF1/CARMIL1/SNX14/MICAL1/SCAF8/SCIN/SMARCD3/CHMP5/STX17/GSN/GLE1/SPTAN1/SETX/CAMSAP1/ADD3/SWAP70/CFL1/SPTBN2/RDX/ARID2/LIMA1/IRAK3/MTRF1/RUBCNL/CKAP2/CALM1/KLC1/HDGFL3/CLEC16A/MAP1LC3B/CHMP1A/SMCR8/CALCOCO2/VMP1/SH3GL1/SMARCA4/MAP1S/DSTN/MAP1LC3A/SYNJ1/MICAL3/SNAP29/TRIOBP/MID1/LAMP2/CLASP1/NAPB/KIF…	145
GO:0034620	cellular response to unfolded protein	70/9208	96/18722	1.79987e-06	3.61569e-05	2.33348e-05	HSPA6/ABCB10/EIF2AK2/ERLEC1/BCL2L11/NCK1/PIK3R1/ATF6B/BAK1/UFL1/AGR2/HERPUD2/TBL2/DNAJB9/DERL1/HSF1/CREB3/DAB2IP/OPTN/CREB3L1/CCND1/TMTC4/BFAR/AMFR/MBTPS1/DERL2/CDK5RAP3/PTPN2/PTPN1/HSPA13/EP300/YOD1/RHBDD2/DERL3/ERMP1/EIF2S1/SELENOS/QRICH1/NFE2L2/TM7SF3/FICD/VAPB/HSPB8/TMEM33/ERN2/ERO1A/XBP1/HERPUD1/ATF6/ERN1/PPP1R15B/BAX/CREB3L2/SERP1/CREB3L4/EIF2AK3/HSPA2/ABCA7/MBTPS2/CTH/ATF4/RHBDD1/BAG3/HSPA…	70
GO:0042158	lipoprotein biosynthetic process	70/9208	96/18722	1.79987e-06	3.61569e-05	2.33348e-05	GBA/RAB3GAP2/PPM1B/RAB3GAP1/ATG7/PIGX/PIGZ/ATG10/ZDHHC14/ZDHHC21/PIGO/ABCA1/UGCG/PGAP2/ZDHHC13/ZDHHC17/PPM1A/PIGB/ZDHHC7/MPPE1/APOE/PIGU/PIGT/DPM1/WDR45/PIGN/PIGQ/ATG5/PIK3C3/PGAP1/PIGS/NMT2/WIPI2/GPAA1/WIPI1/PGAP3/GLUL/APOA1/ZDHHC3/PIGM/PIGF/ZDHHC4/ZDHHC23/PORCN/ZDHHC16/GOLGA7B/CLIP3/PIGL/ZDHHC20/ATG16L1/RABL3/ZDHHC6/PIGH/PIGA/PIGV/WDR45B/ZDHHC1/NMT1/ATG12/PIGK/PYURF/PIGW/ZDHHC24/ZDHHC18/PIGP/DP…	70
GO:0019827	stem cell population maintenance	91/9208	131/18722	1.89409e-06	3.79296e-05	2.44788e-05	TUT4/CDC73/ASPM/PROX1/TAF5L/LBH/KDM3A/RIF1/DIS3L2/GATA2/HES1/REST/METTL14/NIPBL/SOX4/ZNF322/HOOK3/NOTCH1/BMPR1A/LDB1/SMC3/ASCL2/SPI1/LRP5/YAP1/DDX6/CDX2/ZC3H13/CUL4A/RTF1/PAF1/JAG1/NCOA3/SALL4/MED14/MTF2/SS18/RAF1/PELO/SMC1A/SAV1/CTR9/MCPH1/LOXL2/GNL3/SETD6/SMO/PAX8/CNOT2/KLF10/MMP24/TET1/EIF4ENIF1/SKI/MED6/KIT/KLF4/CNOT3/PCM1/KDM2B/MED7/LDB2/PTN/SOX9/LEO1/EIF4E/MED28/MED12/ZNF706/TAF6L/VPS72/RBP…	91
GO:0007179	transforming growth factor beta receptor signaling pathway	130/9208	198/18722	1.90555e-06	3.80392e-05	2.45495e-05	LEFTY1/PARP1/ADAM17/ZEB2/ACVR1/CREB1/PPARG/TGFBR2/HTRA3/SPRY1/SMAD1/HPGD/SNX25/DAB2/NREP/SMAD5/DUSP22/MAP3K7/PTPRK/LATS1/SMURF1/HIPK2/ZNF703/FNTA/CDKN2B/ASPN/TGFBR1/SIRT1/BMPR1A/SPI1/LPXN/LTBP3/FOLR1/LRRC32/USP15/LEMD3/CHST11/APPL2/PXN/LATS2/SPRY2/SNX6/PPM1A/LTBP2/SNW1/WFIKKN1/CREBBP/ARRB2/TP53/FLCN/NLK/SMURF2/TWSG1/SMAD2/SMAD7/DNM2/GDF15/SRC/EP300/PPARA/USP9X/ING2/SLC2A10/ITGB6/CAV1/SPRED2/GCNT2…	130
GO:0022407	regulation of cell-cell adhesion	269/9208	448/18722	1.93237e-06	3.84536e-05	2.4817e-05	TNFRSF14/PTPRU/PLPP3/BCL10/VCAM1/F11R/TNFSF4/RC3H1/CD55/CD46/MIA3/ITPKB/PELI1/EPB41L5/ITGA4/IHH/SERPINE2/TGFBR2/PRKCD/NFKBIZ/CBLB/CD47/HHLA2/NCK1/PIK3CA/HES1/TFRC/DLG1/CASP3/CCL28/AP3B1/HAVCR2/CD83/SOX4/HFE/AIF1/VEGFA/CD24/FYN/CARD11/GPNMB/GLI3/ZP3/FGL2/PODXL/ZNF703/IL7/PAG1/JAK2/CD274/ZDHHC21/SYK/AKNA/RC3H2/NOTCH1/MAP3K8/ALOX5/PRKG1/ANK3/ADAM8/SWAP70/TRAF6/MDK/SPI1/FERMT3/LRRC32/FUT4/RDX/IL18/ST…	269
GO:0018108	peptidyl-tyrosine phosphorylation	229/9208	375/18722	1.99039e-06	3.94843e-05	2.54822e-05	TNFRSF14/HIPK1/HAX1/EFNA1/CLK2/ABL2/ALKAL2/ADAM17/EIF2AK2/PKDCC/EFEMP1/MERTK/ACVR1/CLK1/ABI2/PRKCD/CBLB/HCLS1/PARP9/PARP14/RAP2B/HES1/FBXW7/PRLR/RICTOR/FER/PPP2CA/CLK4/DUSP22/NEDD9/VEGFA/CD24/FYN/FRK/PDGFA/EGFR/BAZ1B/MET/HIPK2/NCAPG2/PTK2B/IL7/HSF1/JAK2/TESK1/SEMA4D/SYK/ABI1/NRP1/INPP5F/FGFR2/HIPK3/PTPRJ/OSBP/IL18/DYRK4/TNFRSF1A/CD4/GPRC5A/DYRK2/PTPN11/FLT1/PIBF1/SNX6/SOCS4/CLK3/PEAK1/NOD2/ARRB2/…	229
GO:0001919	regulation of receptor recycling	22/9208	23/18722	1.99734e-06	3.94989e-05	2.54916e-05	VAMP3/EPS15/ACHE/CHMP5/OPTN/INPP5F/ARAP1/KIF16B/ECE1/TRAT1/SNCA/ANXA2/LAMTOR1/AP1AR/PSEN1/NSG1/RAMP3/TBC1D16/NSF/RAB29/PCSK9/SCRIB	22
GO:0030111	regulation of Wnt signaling pathway	203/9208	328/18722	2.05592e-06	4.0531e-05	2.61577e-05	PTPRU/RNF220/PLPP3/WLS/CDC73/ASPM/PPM1B/USP34/ZEB2/RBMS3/GSK3B/KPNA1/SIAH2/TBL1XR1/OTULIN/DAB2/CSNK1G3/PPP2CA/CSNK1A1/SOX4/TBX18/TNFAIP3/LATS1/GLI3/EGFR/MDFIC/ZNF703/ADGRA2/STK3/CTHRC1/KANK1/GNAQ/TLE1/SPIN1/WNK2/DAB2IP/NOTCH1/BICC1/LZTS2/FGFR2/ZRANB1/USP47/MDK/CTNND1/FOLR1/TSKU/FZD4/YAP1/DIXDC1/SCYL2/LATS2/CHD8/DACT1/PPM1A/CCDC88C/USP8/ATP6V0C/CYLD/AMFR/WWOX/TAX1BP3/NLK/IGFBP4/JUP/COL1A1/SMURF2/C…	203
GO:0051303	establishment of chromosome localization	60/9208	80/18722	2.07903e-06	4.08598e-05	2.63699e-05	EML4/ACTR2/CUL3/MLH1/CHMP2B/SPICE1/CENPQ/SUN1/RRS1/TERF1/GEM/CHMP5/NUMA1/PIBF1/NDE1/KIF22/CHMP1A/KIF14/HNRNPU/KIFC1/NUDC/SPAG5/NDC80/ZW10/MIS12/CHMP1B/SEPTIN1/CENPC/CHAMP1/SPO11/CCNB1/NUF2/UBE2B/CDCA5/TRAPPC12/SEH1L/KIF18A/CHMP4B/FAM83D/CHMP7/CDCA8/INCENP/DLGAP5/CHMP4C/CDC23/VPS4B/AURKB/DCTN2/CENPE/CHMP6/TTL/CHMP4A/MAD1L1/RMDN1/KATNB1/KIF2C/CENPF/PSRC1/NDEL1/VPS4A	60
GO:0051091	positive regulation of DNA-binding transcription factor activity	165/9208	260/18722	2.13645e-06	4.18587e-05	2.70146e-05	PINK1/PLPP3/BCL10/LAMTOR5/CRTC2/AIM2/EIF2AK2/ATF2/CFLAR/PPARG/HCLS1/MAP3K13/TFRC/PPP3CA/FER/TRIM52/RIPK1/TRIM38/TRIM31/VEGFA/MAP3K7/CARD11/NOD1/PPIA/FZD1/BUD31/HIPK2/ARHGEF5/IKBKB/STK3/TRAPPC9/HSF1/JAK2/DDX58/TRIM14/ARID5B/PTEN/CHUK/ADAM8/TRIM5/TRIM22/TRAF6/LRP5/FZD4/IL18/IRAK3/RGCC/AKT1/NOD2/LGALS9/JUP/TRIM25/SPHK1/TCF3/SMARCA4/CRTC1/PRKD2/RBCK1/EP300/CAV1/IL1RAP/TIRAP/PPP2R5B/MYD88/SAV1/RIPK3/I…	165
GO:0043410	positive regulation of MAPK cascade	286/9208	480/18722	2.30707e-06	4.50625e-05	2.90822e-05	EFNA1/INAVA/ALKAL2/ROCK2/EIF2AK2/STK39/CFLAR/CCL20/ACKR3/PDCD10/MAP3K13/FBXW7/RAPGEF2/ZNF622/HMGCR/F2RL1/PJA2/SH3RF2/HAVCR2/WWC1/DUSP22/NQO2/RIPK1/VEGFA/MAP3K7/CD24/MAP3K5/AKAP12/MAP3K4/PDGFA/GPNMB/MTURN/NOD1/PPIA/EGFR/CCL26/KLHDC10/HIPK2/BRAF/ARHGEF5/PTK2B/RB1CC1/STK3/GADD45G/SYK/PRXL2C/TGFBR1/DAB2IP/NOTCH1/JCAD/NRP1/PTEN/PLCE1/AVPI1/FGFR2/ADAM8/TRIM5/TRAF6/MADD/SPI1/PTPRJ/MAP4K2/ARRB1/PAK1/FZD4…	286
GO:0018394	peptidyl-lysine acetylation	113/9208	169/18722	2.34892e-06	4.5739e-05	2.95188e-05	CRTC2/TAF5L/NCOA1/HAT1/ATF2/ING5/SETD5/KAT2B/GATA2/MSL2/PRKAA1/TAF9/SOX4/ATAT1/BRPF3/MAP3K7/PHF14/TWIST1/AUTS2/TRRAP/ING3/KAT6A/PHF20L1/SIRT1/KAT6B/LDB1/SPI1/NAA40/ARRB1/KMT2A/BLOC1S1/BRCA2/CREBBP/SRCAP/KAT8/BRD7/CTCF/FLCN/KANSL1/NCOA3/DIP2A/EP300/BRD1/OGT/SIN3A/MAPK3/TAF7/SUPT7L/EPC1/PAXIP1/BAG6/NAA60/GTF2B/MCM3AP/KAT7/KAT14/SGF29/ATG5/GTF3C4/KAT5/BRPF1/SMARCB1/LEF1/JADE3/MECP2/IRF4/EID1/MUC1/MB…	113
GO:0007173	epidermal growth factor receptor signaling pathway	77/9208	108/18722	2.3904e-06	4.64045e-05	2.99483e-05	RNF115/ADAM17/SOS1/EFEMP1/CNOT9/CBLB/PIK3CA/FBXW7/ITGA1/ERBIN/FER/AGR2/EGFR/PTPN12/BRAF/PTK2B/PTPN3/DAB2IP/PLCE1/PTPRJ/GPRC5A/PTPN11/SNX6/SOCS4/AKT1/BCAR1/GRB2/PTPN2/RASSF2/KIF16B/SRC/PLCG1/HIP1R/MVB12B/ABL1/CBL/AGT/SHC1/SOCS5/FAM83A/MVB12A/ADORA1/DGKD/ZFYVE28/RAB7A/VIL1/FAM83B/DUSP3/SOX9/GAB1/CDH13/AFAP1L2/ZGPAT/PIK3C2A/GAREM1/PSEN1/PDPK1/REPS2/ADRA2A/MMP9/EREG/CCDC88A/PTK6/TGFA/GPER1/HIP1/NCK2/…	77
GO:0030177	positive regulation of Wnt signaling pathway	96/9208	140/18722	2.48413e-06	4.80771e-05	3.10278e-05	RNF220/WLS/CDC73/ASPM/PPM1B/USP34/ZEB2/TBL1XR1/DAB2/CSNK1G3/SOX4/TNFAIP3/EGFR/ADGRA2/KANK1/SPIN1/WNK2/FGFR2/ZRANB1/USP47/YAP1/DIXDC1/DACT1/PPM1A/USP8/ATP6V0C/JUP/COL1A1/SMURF2/CSNK1D/MBD2/SMARCA4/CSNK2A1/SRC/SULF2/GID8/CSNK1E/ATP6AP2/LRRK1/SFRP2/RSPO4/CAV1/CSNK1G1/SCEL/ABL1/LGR4/LRRK2/ARNTL/GPRC5B/MLLT3/FGF2/TMEM198/SALL1/MACF1/WNT5A/ROR2/SFRP4/AMER1/GPC5/LBX2/LEF1/DAAM2/NFKB1/DEPDC1B/TTC21B/SKI/…	96
GO:0043254	regulation of protein-containing complex assembly	257/9208	427/18722	2.50607e-06	4.83541e-05	3.12066e-05	PINK1/GBP5/CAPZA1/RHOC/HAX1/GBA/CAMSAP2/PARP1/MAPRE3/PREB/EIF2AK2/CDC42EP3/ACTR2/TMSB10/CAPG/BCL2L11/ABI2/CREB1/HJURP/FARP2/CRBN/PRKCD/GSK3B/HCLS1/NCK1/ATR/TFRC/DLG1/ARFIP1/FNIP2/TPPP/RICTOR/OCLN/IQGAP2/RASA1/FER/FNIP1/SAR1B/CYFIP2/MAPK9/CARMIL1/ATAT1/BAK1/VEGFA/SENP6/STXBP5/LATS1/SCIN/DBNL/STX1A/ELN/CCL26/AKAP9/BAIAP2L1/MET/WASL/STMP1/PTK2B/ARFGEF1/TERF1/CDH17/ASAP1/HSF1/KANK1/GBA2/SYK/ABCA1/GSN…	257
GO:0006400	tRNA modification	66/9208	90/18722	2.53507e-06	4.87656e-05	3.14721e-05	THADA/TYW5/THUMPD3/METTL6/DPH3/NSUN3/TRMT10C/NSUN2/CDKAL1/MTO1/ADAT2/TYW1/PUS7/DUS4L/TRMT10B/TRMO/NSUN6/TRUB1/PUS3/THUMPD1/TRMT1/CDK5RAP1/MOCS3/ALKBH8/OSGEPL1/QTRT2/RPUSD4/PUS10/ELP5/TRMT1L/TRMT6/ELP1/ELP3/URM1/FTSJ1/TARBP1/CTU1/THUMPD2/TRMT10A/AARS2/TRMU/TRIT1/ALKBH1/TRMT12/TRMT13/DUS1L/BCDIN3D/TRMT61B/METTL2A/METTL1/DUS2/ELP2/TRMT5/TPRKB/LCMT2/ANKRD16/DALRD3/DUS3L/CTU2/C9orf64/METTL8/TRMT2B/TYW…	66
GO:0072666	establishment of protein localization to vacuole	40/9208	49/18722	2.67716e-06	5.13432e-05	3.31356e-05	GCC2/PIK3R4/AP3B1/ZFYVE16/TNFAIP3/VPS41/SMURF1/VPS37A/SNX16/VPS13A/STAM/NCOA4/SORL1/NEDD4/VPS13C/LAMP2/GGA3/VPS36/MON1B/NAGPA/SORT1/AP4M1/VPS37D/RNF215/RAB7A/SCARB2/CACNG4/M6PR/GNPTAB/HGS/VPS28/SNF8/VPS37C/VPS13D/AP3M1/LAPTM5/VPS25/VPS4A/AP3D1/VPS37B	40
GO:0036258	multivesicular body assembly	27/9208	30/18722	2.78244e-06	5.32016e-05	3.4335e-05	STAM2/PDCD6IP/CHMP2B/VPS37A/CHMP5/STAM/CHMP1A/VPS36/CHMP1B/MVB12A/VTA1/VPS37D/HGS/CHMP4B/VPS28/SNF8/VPS37C/CHMP7/CHMP4C/VPS4B/CHMP6/CHMP4A/TSG101/VPS25/CHMP3/VPS4A/VPS37B	27
GO:0009895	negative regulation of catabolic process	198/9208	320/18722	2.79722e-06	5.33235e-05	3.44137e-05	PINK1/YBX1/KDM4A/LEPR/TENT5C/EFNA1/ATP2B4/MDM4/MAPKAPK2/ANGEL2/NBAS/FEZ2/LRPPRC/SERPINE2/ATG7/RYBP/TMEM39A/DHX36/PIK3CA/MAD2L1/NSUN2/TENT4A/DAP/PRKAA1/PAIP1/TAF9/HMGCR/TENT2/PHAX/HFE/FYN/TAB2/EGFR/CYP51A1/MET/HIPK2/RIC1/RRAGA/RGP1/SECISBP2/PTPN3/DAB2IP/GOLGA2/PDE3B/UBXN1/SORL1/YBX3/IRAK3/MYCBP2/SCFD1/STYX/AKT1/CLEC16A/N4BP1/TENT4B/SF3B3/ZDHHC7/TP53/NCOR1/SMCR8/CDK5RAP3/TOB1/TLK2/TIMP2/USP14/NPC1/…	198
GO:0062207	regulation of pattern recognition receptor signaling pathway	75/9208	105/18722	2.8752e-06	5.4646e-05	3.52672e-05	PUM2/PELI1/ERBIN/F2RL1/PJA2/TICAM2/TNFAIP3/DAB2IP/IRF7/SLC15A3/USP15/IRAK3/APPL2/NOD2/CYBA/ARRB2/C1QBP/GPS2/IFI35/CD300A/SEC14L1/NPLOC4/RIOK3/PTPRS/ZCCHC3/GRAMD4/TSPAN6/NINJ1/CD300LF/NR1H3/CAV1/USP17L2/SLC15A2/TIRAP/IRF1/SLC15A4/LGR4/WDFY1/ANKRD17/ACOD1/FLOT1/LYN/TLR6/ESR1/TYRO3/LRRC14/PUM1/TLR1/IRF4/DDX60/TKFC/TREM2/TLR2/PTPN22/CACTIN/CD36/TLR3/RSAD2/XIAP/APPL1/TLR4/NR1D1/TLR5/BIRC3/PDPK1/OTUD4/…	75
GO:0006986	response to unfolded protein	94/9208	137/18722	3.02318e-06	5.7287e-05	3.69716e-05	HSPA6/EDEM3/ABCB10/EIF2AK2/ERLEC1/BCL2L11/UBXN4/EDEM1/STT3B/NCK1/PIK3R1/CREBRF/ATF6B/BAK1/UFL1/AGR2/HERPUD2/TBL2/DNAJB9/DERL1/HSF1/CREB3/DAB2IP/TOR1B/OPTN/CREB3L1/CCND1/SERPINH1/KBTBD6/DNAJC3/TMTC4/BFAR/AMFR/MBTPS1/DERL2/CDK5RAP3/PTPN2/COMP/PTPN1/HSPA13/EP300/YOD1/RHBDD2/DERL3/ERMP1/DNAJC4/EIF2S1/EDEM2/SELENOS/QRICH1/THBS4/HSPH1/NFE2L2/TM7SF3/FICD/VAPB/HSPB8/DNAJB4/TMEM33/ERN2/ERO1A/ERP44/XBP1/HE…	94
GO:0008033	tRNA processing	88/9208	127/18722	3.28323e-06	6.20295e-05	4.00323e-05	THADA/TYW5/TRNT1/THUMPD3/METTL6/DPH3/NSUN3/TRMT10C/NSUN2/CDKAL1/MTO1/ADAT2/TYW1/PUS7/DUS4L/TRMT10B/TRMO/NSUN6/RPP30/TRUB1/TRPT1/PUS3/THUMPD1/ADAT1/TRMT1/CDK5RAP1/MOCS3/ALKBH8/OSGEPL1/QTRT2/RPUSD4/PUS10/RPP25L/POLR3K/ELP5/TRMT1L/TRMT6/ELP1/ELP3/URM1/FTSJ1/TARBP1/CTU1/THUMPD2/TRMT10A/POP7/AARS2/TRMU/TRIT1/RPP40/ELAC2/RTCB/ALKBH1/TRMT12/TRMT13/DUS1L/BCDIN3D/TRMT61B/RPP25/METTL2A/PTCD1/METTL1/RPP21/D…	88
GO:0030071	regulation of mitotic metaphase/anaphase transition	47/9208	60/18722	3.30946e-06	6.23397e-05	4.02325e-05	TPR/CUL3/MAD2L1/FBXO5/NEK6/ANAPC15/ATM/ANAPC5/KNTC1/PCID2/ANAPC11/KLHL22/APC/GEN1/DUSP1/NDC80/ZW10/NSMCE2/CDC16/HECW2/CDK5RAP2/TTK/CCNB1/RAD21/ANAPC4/TRIP13/BUB1B/MAD2L1BP/RIOK2/DYNC1LI1/ESPL1/CDC26/IK/ZWILCH/DLGAP5/CDC23/AURKB/CENPE/PSMG2/BUB1/PLK1/MAD2L2/MAD1L1/CENPF/ZWINT/ANAPC7/RB1	47
GO:0006643	membrane lipid metabolic process	132/9208	203/18722	3.44996e-06	6.4794e-05	4.18164e-05	FUCA1/PPT1/PLPP3/GBA/ARV1/PRKD3/SMPD4/CERS6/PRKCD/HACD2/PPM1L/B3GNT5/PIGX/PIGZ/NAAA/UGT8/MGST2/PRKAA1/HEXB/CERT1/ST8SIA4/PPP2CA/NEU1/ELOVL5/SERINC1/AGMO/HACD4/PIGO/GBA2/UGCG/PGAP2/ST3GAL4/CERS5/SPTSSA/GALC/PIGB/PLA2G15/SPHK1/MPPE1/TECR/PRKD2/PPP2R1A/PIGU/SERINC3/PIGT/B4GALT5/DPM1/LARGE1/PLA2G6/NAGA/CERK/SMPD3/FUT7/GBGT1/GAL3ST1/PIGN/SPTSSB/B4GALT3/ST3GAL2/NSMAF/ORMDL1/ENPP2/PIGQ/SERINC5/PGAP1/ST3…	132
GO:0061025	membrane fusion	109/9208	163/18722	3.49308e-06	6.53238e-05	4.21584e-05	VAMP3/STX12/SNAPIN/VAMP4/VAMP8/PIKFYVE/ARL8B/CHMP2B/STX19/BNIP1/HACE1/STX7/VPS41/YKT6/STX1A/RCC1L/SAMD9/UBXN2B/VCPIP1/CTSL/STX17/STXBP1/MYOF/SYT13/STX3/SYT7/STX5/FOLR1/VPS11/DNM1L/EEA1/RUBCNL/VTI1B/VPS39/SPG11/RAB8B/PRRT2/STX4/ANKFY1/RAB34/GOSR2/SPHK1/VAPA/RAB8A/NECTIN2/NSFL1C/SNAP29/TSNARE1/KIF5B/ANKRD27/SEPTIN8/STX6/YIPF5/USO1/STX16/NAPG/VAMP2/TMEM175/VPS33B/CAV2/C2CD5/VAMP7/TGFBRAP1/CHP1/SYT11…	109
GO:0043406	positive regulation of MAP kinase activity	79/9208	112/18722	3.49876e-06	6.53238e-05	4.21584e-05	PDCD10/MAP3K13/VEGFA/MAP3K7/CD24/MAP3K5/MAP3K4/PDGFA/EGFR/ARHGEF5/PTK2B/SYK/DAB2IP/ADAM8/TRAF6/MAP4K2/PAK1/FZD4/FLT1/AKAP13/NOD2/MAP2K7/SRC/PTPN1/PDGFD/FZD10/FZD5/PDGFC/FLT3/MAP3K11/FGFR1/LRRK2/FGD2/TRAF2/FGF18/FGF2/DVL3/PIK3R5/WNT5A/TLR6/ROR2/HTR2B/HTR2A/NEK10/CD40/PIK3CG/TNFRSF11A/TIAM1/EZH2/TAB1/EDN1/MAP3K10/RASGRP1/ERN2/GHR/KIT/DUSP19/TNFSF11/THBS1/DVL2/MAP3K12/ERN1/TLR4/MAP2K5/KRAS/PSEN1/CCL…	79
GO:0061842	microtubule organizing center localization	29/9208	33/18722	3.53854e-06	6.53892e-05	4.22006e-05	GPSM2/ASPM/PLXNA2/PARD3B/TBCCD1/DLG1/MAD2L1/EZR/SUN1/AKAP9/PARD3/NDE1/DYNC1LI2/PAFAH1B1/MISP/SUN2/KIF5B/CEP83/INTS13/SYNE2/CCDC141/FHOD1/NIN/DLGAP5/NUBP1/IFT20/AURKA/SPOUT1/NDEL1	29
GO:0071539	protein localization to centrosome	29/9208	33/18722	3.53854e-06	6.53892e-05	4.22006e-05	CEP350/GSK3B/CCDC14/CEP72/SNX10/NUDCD3/HOOK3/UBXN2B/C2CD3/BICD1/NEDD1/PIBF1/CSNK1D/NSFL1C/APC/CEP83/SPAG5/MCPH1/MARK4/PARD6A/DISC1/PCM1/CEP192/GOLGB1/BBS4/STIL/KIAA0753/DCTN2/AURKA	29
GO:1900181	negative regulation of protein localization to nucleus	29/9208	33/18722	3.53854e-06	6.53892e-05	4.22006e-05	GSK3B/APOD/DCLK2/RAB23/LATS1/MDFIC/LZTS2/LATS2/UFM1/FLCN/SIN3A/OTUD7B/POLR1A/CHP1/LILRB4/DCLK1/ANGPT1/FBXO4/TRIM29/CD36/TRIM40/PKIA/CTNNA1/PKIG/MFHAS1/FERMT1/ILRUN/TMEM98/MAGED1	29
GO:0061157	mRNA destabilization	62/9208	84/18722	3.54346e-06	6.53892e-05	4.22006e-05	TUT4/RC3H1/ROCK2/POLR2D/DIS3L2/MLH1/DHX36/CNOT6L/METTL14/EXOSC9/TENT4A/DCP2/CNOT8/CNOT6/YTHDF3/EXOSC3/TUT7/RC3H2/CPEB3/PATL1/PAN3/DIS3/TNRC6A/TENT4B/FTO/TOB1/TNRC6C/ZFP36/EXOSC8/GIGYF2/METTL16/ROCK1/NANOS3/TNRC6B/SAMD4B/NT5C3B/HNRNPD/PUM1/CNOT2/EIF4ENIF1/ZC3H12D/DCPS/BTG2/PARN/CNOT3/DND1/CELF1/EXOSC2/PAN2/MEX3D/YTHDF2/PLEKHN1/UPF1/ZC3H12A/MOV10/DCP1A/CNOT1/ZFP36L2/AGO2/YTHDF1/EXOSC7/LSM1	62
GO:0060760	positive regulation of response to cytokine stimulus	45/9208	57/18722	3.6462e-06	6.70902e-05	4.32983e-05	ADAM17/IL1R1/CXCR4/PARP9/PARP14/TAF9/TICAM2/RIPK1/IL7/DDX58/IRF7/TBK1/NLRC5/PAFAH1B1/MED1/CPNE1/CD300LF/CD74/FADD/AXL/MMP12/TRAF2/TRIM44/WNT5A/CASP4/IKBKE/ZBP1/EDN1/DHX9/TRIM32/RIPK2/TREM2/TLR2/IFIH1/TLR4/HPX/GAS6/UBE2K/IRF3/CSF1/LAPTM5/MAVS/AGPAT1/HSPA1B/AGPAT2	45
GO:0002683	negative regulation of immune system process	260/9208	434/18722	3.65748e-06	6.7103e-05	4.33066e-05	TNFRSF14/C1QC/GBP1/ADAR/IFI16/CD84/TNFSF4/RC3H1/CD55/CD46/MIA3/GPR137B/PPM1B/PELI1/MERTK/NMI/IHH/INPP5D/PPARG/CBLB/CD47/PARP14/GATA2/APOD/DLG1/FBXW7/CASP3/CCL28/PIK3R1/FER/HAVCR2/HFE/FYN/TNFAIP3/EZR/AHR/GPNMB/GLI3/FGL2/WASL/TMEM176B/TMEM176A/YTHDF3/PAG1/CD274/SYK/RC3H2/PPP3CB/DGKZ/MDK/SPI1/PTPRJ/SERPING1/LPXN/LRRC32/ATM/A2M/NCKAP1L/STAT2/USP15/IRAK3/LRCH1/PIBF1/CUL4A/LGALS3/AKT1/NOD2/NLRC5/FOXF1/…	260
GO:0016049	cell growth	286/9208	482/18722	3.71959e-06	6.80459e-05	4.39151e-05	ATAD3A/SLC25A33/SFN/PPT1/ADAM15/CDC73/GNG4/ADAM17/ITSN2/EPB41L5/CXCR4/ITGA4/BMPR2/RAPH1/NRP2/IGFBP5/SERPINE2/TGFBR2/SEMA3F/GSK3B/EAF2/ZNF639/MAP3K13/MSX1/CD38/SPP1/EXOSC9/KIAA1109/PPP2CA/SPOCK1/CYFIP2/SLC44A4/VEGFA/ENPP1/SGK1/BRAT1/DBNL/COBL/EGFR/AUTS2/LIMK1/SEMA3C/SMURF1/MUC12/PTK2B/EBAG9/EXT1/SMARCA2/CDKN2A/PLAA/C9orf72/FXN/SEMA4D/TGFBR1/NRP1/SIRT1/SUPV3L1/PPP3CB/PLCE1/USP47/PTPRJ/SIPA1/CTTN/PA…	286
GO:0019080	viral gene expression	68/9208	94/18722	4.01835e-06	7.33002e-05	4.73061e-05	USF1/MGAT4A/CCNT2/GSK3B/PARP9/ZNF639/ST6GAL1/REST/LARP7/CHD1/TRIM31/TAF11/EIF3B/MDFIC/TRIM14/RSF1/ST3GAL4/SP1/SNW1/INPP5K/CCL5/PTBP1/SMARCA4/ZFP36/EP300/MCTS1/MON1B/GTF2B/FURIN/ST3GAL2/MGAT2/EDEM2/JUN/CCNT1/ST3GAL3/SPCS1/CCL4/TRIM27/SHFL/SMARCB1/LEF1/CCL3/CTDP1/DHX9/TRIM32/GALNT1/ST3GAL1/MAN2A1/MGAT1/PARP10/MGAT5/MID2/TRIM21/MOGS/CSDE1/MAN1B1/TRIM13/FUT8/MGAT4B/UBP1/TRIM8/PARP16/ST6GALNAC4/EIF3L/…	68
GO:0051098	regulation of binding	221/9208	363/18722	4.04574e-06	7.35884e-05	4.74921e-05	EPB41/LAMTOR5/SNAPIN/ADAM15/IFI16/NEK2/PARP1/MAPRE3/CALM2/MITD1/EPB41L5/ITGA4/SP100/HJURP/PER2/PPARG/DPH3/PRKCD/CBLB/GSK3B/PARP9/DTX3L/PLXND1/NMD3/HES1/MSX1/PPP3CA/FBXW7/RAPGEF2/HMGB2/DAB2/PPP2CA/CSNK1A1/FOXC1/DTNBP1/HFE/TWIST1/SRI/MET/HIPK2/SMARCD3/HMBOX1/STK3/CTHRC1/DERL1/HSF1/JAK2/C9orf72/TGFBR1/CDK9/GOLGA2/NRP1/WAPL/IFIT2/BTAF1/IDE/CTBP2/TRAF6/MARK2/RSF1/SORL1/PDX1/CLN5/ARHGEF7/STYX/DACT1/CAL…	221
GO:0031334	positive regulation of protein-containing complex assembly	151/9208	237/18722	4.09444e-06	7.42423e-05	4.79142e-05	PINK1/GBP5/RHOC/CDC42EP3/ACTR2/BCL2L11/ABI2/CREB1/CRBN/GSK3B/NCK1/ATR/TFRC/DLG1/ARFIP1/FNIP2/TPPP/RICTOR/OCLN/IQGAP2/FER/FNIP1/MAPK9/CARMIL1/ATAT1/BAK1/VEGFA/SCIN/CCL26/AKAP9/BAIAP2L1/MET/WASL/STMP1/PTK2B/TERF1/CDH17/ASAP1/SYK/ABCA1/GSN/DAB2IP/MPP7/SLF2/CORO1B/CTTN/NUMA1/FCHSD2/PAK1/ATM/NCKAP1L/CAND1/CLIP1/LCP1/SLAIN1/TOGARAM1/ARF6/PSMC6/GMFB/LGALS3/EVL/CYFIP1/FMN1/ARPIN/SPIRE2/TP53/GRB2/HCK/SRC/…	151
GO:0031398	positive regulation of protein ubiquitination	83/9208	119/18722	4.10508e-06	7.42423e-05	4.79142e-05	PINK1/PEF1/BCL10/INAVA/PELI1/NMI/CUL3/CBLB/RCHY1/FBXW7/ARRDC3/MAPK9/AIMP2/DERL1/TOPORS/CDC14B/CDK9/UBE2D1/PTEN/TRAF6/ARRB1/DCUN1D5/MYCBP2/NDFIP2/UBE3A/RNF40/NOD2/CDK5RAP3/SPHK1/SMAD7/FZR1/TRIB3/PTTG1IP/UBE2L3/RASSF5/CAV1/PAXIP1/AXIN1/FANCI/CRY1/CTR9/LRRK2/RNF180/AMER1/ANGPT1/CHFR/NHLRC1/FBXO4/RNF111/PRICKLE1/SPSB4/HSPBP1/TSPYL5/RNF20/RIPK2/DCUN1D2/BTRC/PTPN22/SEPTIN4/SENP2/ARRDC4/DCUN1D4/COMMD1/X…	83
GO:0000045	autophagosome assembly	71/9208	99/18722	4.1504e-06	7.48486e-05	4.83055e-05	PINK1/STX12/RAB3GAP2/FEZ2/RAB3GAP1/PIKFYVE/ATG7/ATG3/TMEM39A/RAB33B/RAB23/SMURF1/RB1CC1/UBXN2B/TP53INP1/C9orf72/STX17/TMEM41B/ATG13/RAB1B/TCIRG1/IFT88/SCFD1/MAP1LC3B/SMCR8/VMP1/TRAPPC8/NSFL1C/MAP1LC3A/TP53INP2/MTMR3/WDR45/MTM1/ATG2A/ATG16L2/AMBRA1/ATG2B/ULK1/ATG5/LRRK2/PIK3C3/LRSAM1/TBC1D12/WIPI2/SYNPO2/ADPRH/WIPI1/TBC1D14/SH3GLB1/EHMT2/RAB7A/UBQLN2/ATG9A/PSEN1/ATG16L1/NPRL2/PIP4K2C/CHMP4B/WDR45B…	71
GO:1903533	regulation of protein targeting	60/9208	81/18722	4.175e-06	7.5079e-05	4.84542e-05	PINK1/HAX1/UBE2D3/FBXW7/PRKAA1/FYN/MICALL2/FIS1/TCAF1/BNIP3L/SLC1A1/STOM/ANK3/ATG13/PAK1/VPS11/INPP5K/SREBF1/NPEPPS/UBE2L3/SREBF2/GDI1/SIAH3/USP17L2/FZD5/BAP1/RHOU/CDK5/CACNB3/LMAN1/C2CD5/LRRK2/CHP1/ITGB1BP1/HPS4/RNF31/KCNB1/ITGB2/MFF/ITGAM/SLC51B/SH3GLB1/BAG4/C11orf65/CSNK2A2/NUCB1/HTRA2/CIB1/CEMIP/ARIH2/MIEF1/MYO1C/RAC2/PRNP/ABLIM3/BAG3/GSK3A/SAE1/TOMM7/HUWE1	60
GO:1901800	positive regulation of proteasomal protein catabolic process	80/9208	114/18722	4.18755e-06	7.50919e-05	4.84625e-05	ZYG11B/GBA/COP1/GSK3B/RCHY1/FBXW7/DAB2/SH3RF2/CSNK1A1/MAPK9/GCLC/RNF217/ZFAND2A/ANKIB1/PSMC2/NUB1/RNF19A/DAB2IP/PSMC6/SOCS4/PSMC1/AKT1/PIAS1/RNF40/SUMO2/CSNK1D/SMAD7/FZR1/DDA1/SIRT2/TRIB3/RNF185/CSNK1E/FMR1/TMTC3/KEAP1/CAV1/RNF19B/BAG6/ATXN3/FBXW8/ZER1/LRRK2/DET1/RNF180/SOCS5/NKD2/NFE2L2/CHFR/RNF144B/PRICKLE1/HSPBP1/PLK2/TREM2/MDM2/UBQLN2/HERPUD1/RNF144A/ARIH1/TRIB2/USP5/PSEN1/ARIH2/ECSCR/HECTD1/…	80
GO:0048511	rhythmic process	185/9208	298/18722	4.33288e-06	7.73976e-05	4.99505e-05	KDM5B/DTL/PROX1/ROCK2/NCOA1/PPP1CB/GFPT1/NPAS2/CREB1/PER2/BHLHE40/ATG7/PPARG/KAT2B/NR1D2/GSK3B/SIAH2/FBXW7/CASP3/PRKAA1/PAM/NUDT12/MAPK9/BTBD9/AHR/TWIST1/CBX3/EGFR/CLDN4/ZP3/CASP2/FBXL6/GNAQ/NFIL3/SETX/CREM/SIRT1/PTEN/MDK/RBM4B/KDM2A/ARRB1/FZD4/KMT2A/ETS1/KDM5A/ARNTL2/DNM1L/SP1/NCOR2/PSPC1/FBXL3/MYCBP2/CUL4A/PRMT5/UBE3A/RORA/CREBBP/ZFHX3/ARRB2/TP53/NCOR1/SREBF1/ZNF830/CSNK1D/TYMS/FBXL12/JUND/CRTC…	185
GO:0044272	sulfur compound biosynthetic process	100/9208	148/18722	4.34051e-06	7.73976e-05	4.99505e-05	MTHFR/PPT1/MTR/B3GNT2/MAT2A/PDK1/HACD2/MGST2/SLC10A7/MTRR/ACSL6/MAT2B/ELOVL5/GCLC/DSE/CHPF2/EXT1/SLC1A1/SLC35D2/ACSL5/HSD17B12/ST3GAL4/SP1/CHST11/GLCE/XYLT1/TECR/B3GNT3/GGT7/ACSS2/DIP2A/TPK1/METTL16/SLC35B3/GSTA1/CHST7/CHST5/ST3GAL2/PDK4/CHST1/PDK2/ST3GAL3/DLD/GGT6/PAPSS2/MLYCD/SLC25A1/CHSY3/ACSL4/NFE2L2/ANGPT1/MAT1A/ST3GAL1/CHST15/SNCA/PDHA1/NDST1/PDK3/ELOVL7/SLC26A2/B3GNT7/ADI1/CSGALNACT2/CHST2…	100
GO:2000785	regulation of autophagosome assembly	33/9208	39/18722	4.456e-06	7.92344e-05	5.11359e-05	PINK1/RAB3GAP2/FEZ2/RAB3GAP1/PIKFYVE/TMEM39A/C9orf72/RAB1B/IFT88/SCFD1/SMCR8/MTMR3/MTM1/ULK1/LRRK2/LRSAM1/TBC1D12/ADPRH/TBC1D14/SH3GLB1/EHMT2/UBQLN2/NPRL2/PIP4K2C/CHMP4B/SEC22B/PIP4K2A/IFT20/PHF23/CHMP4A/RNF5/RALB/NPRL3	33
GO:0007091	metaphase/anaphase transition of mitotic cell cycle	48/9208	62/18722	4.74292e-06	8.38665e-05	5.41253e-05	TPR/CUL3/MAD2L1/FBXO5/NEK6/ANAPC15/ATM/ANAPC5/KNTC1/PCID2/ANAPC11/KLHL22/APC/GEN1/DUSP1/NDC80/ZW10/NSMCE2/CDC16/HECW2/CDK5RAP2/TTK/CCNB1/RAD21/ANAPC4/TRIP13/BUB1B/MAD2L1BP/RIOK2/DYNC1LI1/ESPL1/CDC26/IK/ZWILCH/DLGAP5/CDC23/AURKB/CENPE/PSMG2/BUB1/PLK1/TACC3/MAD2L2/MAD1L1/CENPF/ZWINT/ANAPC7/RB1	48
GO:0031124	mRNA 3'-end processing	48/9208	62/18722	4.74292e-06	8.38665e-05	5.41253e-05	RPRD2/CDC73/WDR33/POLR2D/DHX36/NCBP2/YTHDC1/TENT2/SCAF8/VIRMA/HSF1/CDK9/CSTF2T/CPEB3/CPSF7/PCF11/CPSF2/RNF40/TENT4B/NUDT21/PAF1/SYMPK/CSTF2/RPRD1B/BARD1/RPRD1A/CTR9/CCNT1/PAPOLB/CCNB1/RNF20/CSTF1/FIP1L1/CPSF3/NCBP1/MTPAP/LEO1/TUT1/SLBP/SUPT5H/PAPOLG/ZNF473/LSM11/CSTF3/APP/ZC3H3/CPSF4/GRSF1	48
GO:0006354	DNA-templated transcription, elongation	66/9208	91/18722	4.79932e-06	8.43937e-05	5.44656e-05	CDC73/ERCC3/CCNT2/SETD5/EAF1/EAF2/RNF168/LARP7/SCAF8/CDK13/CDK9/LDB1/PCID2/CCNK/RTF1/THOC1/ELL/PAF1/NELFCD/ADRM1/HMGN1/ZMYND11/ZMIZ2/ENY2/TCERG1/KAT7/HNRNPU/POU4F1/EAPP/CTR9/CCNT1/ELL3/RNF8/POLR1E/EZH2/RECQL5/ARID1A/CTDP1/ARID1B/ZNF326/SMARCD1/HTATSF1/GTF2H5/GTF2F2/TSFM/ELOA/SUPT6H/LEO1/ERCC6/NELFB/SERTAD2/TEFM/ERCC2/ELP2/BRD4/SUPT5H/ELL2/THOC5/CHEK1/NELFA/SERTAD1/WDR61/CDCA4/ELOF1/WDR43/SUPT16H	66
GO:0051983	regulation of chromosome segregation	66/9208	91/18722	4.79932e-06	8.43937e-05	5.44656e-05	TPR/SMC6/PUM2/CUL3/RAD18/MAD2L1/FBXO5/NEK6/WAPL/NUMA1/ANAPC15/ATM/ANAPC5/KNTC1/PCID2/ANAPC11/SIRT2/CSNK2A1/KLHL22/APC/GEN1/DUSP1/HNRNPU/HORMAD1/NDC80/ZW10/NSMCE2/CDC16/HECW2/CDK5RAP2/CHFR/PUM1/MKI67/TTK/CCNB1/PTTG1/RMI2/RAD21/ANAPC4/TRIP13/CSNK2A2/BUB1B/MAD2L1BP/RIOK2/DYNC1LI1/ESPL1/CDC26/IK/ZWILCH/SMC5/DLGAP5/CDC23/AURKB/CENPE/PSMG2/BUB1/PLK1/TACC3/MAD2L2/MAD1L1/KIF2C/CENPF/ZWINT/CDCA2/ANAPC7/RB1	66
GO:0000724	double-strand break repair via homologous recombination	94/9208	138/18722	4.91492e-06	8.61875e-05	5.56233e-05	PARP1/SMC6/ACTR2/RIF1/WDR48/NIPBL/MMS22L/REV3L/MCM9/AP5Z1/RPA3/FIGNL1/MCMDC2/RMI1/SHLD2/FEN1/ARID2/BRCA2/RAD51B/NSMCE1/PPP4C/RFWD3/GINS2/MCM8/SAMHD1/FANCB/WRN/XRCC2/GEN1/RECQL/PALB2/XRCC1/RPA1/WAS/HELQ/NSMCE2/MUS81/HUS1/CGAS/RECQL5/RAD51AP2/ZNF365/TP53BP1/ERCC4/ZFYVE26/CDC45/RMI2/REC8/BLM/RAD21/MCM2/SHLD3/SWI5/RAD51D/TERF2IP/RPA2/INO80/HELB/KLHL15/POLQ/ERCC6/SMCHD1/RPA4/RAD51/PARPBP/MRE11/NBN/GIN…	94
GO:0098732	macromolecule deacylation	81/9208	116/18722	4.97884e-06	8.70679e-05	5.61915e-05	PINK1/PPT1/PRMT6/ELK4/RCOR3/PER2/ABHD10/TBL1XR1/REST/TPPP/NIPBL/PRKAA1/VEGFA/NCAPG2/FNTA/ABHD17B/SIRT1/BRMS1/KDM5A/FRY/ABHD13/ABHD12B/RCOR1/ABHD17C/TP53/SREBF1/AKAP8L/SIN3B/SIRT2/PRKD2/DYRK1A/EP300/BEX4/SIN3A/ING2/NNMT/USP17L2/SPRED2/MTA2/MAPK8/HDAC9/ABHD16B/LRRK2/RCOR2/SMARCAD1/RBM14/HDAC6/BCL6/HDAC8/HDAC4/HDAC7/NEK3/SKI/BAZ2A/PER1/BRMS1L/HDAC10/NDN/MIER1/ZBTB7B/MTA1/PRKD1/CAMK2D/TADA3/ABHD16A/P…	81
GO:1903509	liposaccharide metabolic process	72/9208	101/18722	5.07994e-06	8.8592e-05	5.71751e-05	FUCA1/GBA/PRKCD/B3GNT5/PIGX/PIGZ/UGT8/PRKAA1/HEXB/ST8SIA4/NEU1/AOAH/PIGO/GBA2/UGCG/PGAP2/ST3GAL4/GALC/PIGB/MPPE1/PIGU/PIGT/B4GALT5/DPM1/LARGE1/NAGA/CERK/GBGT1/GAL3ST1/PIGN/B4GALT3/ST3GAL2/PIGQ/PGAP1/ST3GAL3/ST3GAL5/PIGS/SCCPDH/ST8SIA6/B3GALT4/GPAA1/PGAP3/ST6GALNAC6/ST3GAL1/GLB1/KIT/B3GALNT1/PIGM/PIGF/HEXA/ST3GAL6/GLA/BAX/PIGL/GAL3ST4/NEU4/SUMF1/PIGH/PIGA/PIGV/ITGB8/PIGK/ABCA2/PYURF/PIGW/CPTP/GM2A…	72
GO:0110053	regulation of actin filament organization	173/9208	277/18722	5.19425e-06	9.03372e-05	5.83014e-05	CAPZA1/RHOC/HAX1/F11R/ROCK2/CDC42EP3/ACTR2/ALMS1/TMSB10/CAPG/ABI2/NAA80/PRKCD/CD47/HCLS1/NCK1/PIK3CA/DLG1/ARFIP1/RICTOR/PIK3R1/IQGAP2/F2RL1/RASA1/FER/CYFIP2/CARMIL1/LATS1/SCIN/DBNL/ELN/LIMK1/CCL26/BAIAP2L1/MET/WASL/ARHGEF5/PTK2B/ARFGEF1/KANK1/C9orf72/TESK1/GBA2/TGFBR1/GSN/SPTAN1/NRP1/ADD3/SWAP70/SPTBN2/CORO1B/CTTN/ARAP1/FCHSD2/PAK1/RDX/LIMA1/NCKAP1L/PXN/RGCC/ARF6/GMFB/EVL/CYFIP1/TJP1/FMN1/ARPIN/S…	173
GO:0045444	fat cell differentiation	146/9208	229/18722	5.56084e-06	9.64486e-05	6.22455e-05	FABP3/ASXL2/ATF2/CREB1/PER2/PPARG/OSBPL11/GATA2/HES1/PLAC8/TRIO/NIPBL/ERAP1/ATAT1/PSMB8/PIM1/FBXO9/ENPP1/BBS9/TMEM120A/INSIG1/RUNX1T1/STK3/ANKRD26/ALOX5/ARID5B/SIRT1/CTBP2/LRP5/CCND1/AAMDC/YAP1/OSBPL8/FOXO1/WDFY2/KLF5/AKT1/RORA/PIAS1/FTO/GPS2/FLCN/SREBF1/MED1/METRNL/SIRT2/ZFP36/TRIB3/PLCB1/JAG1/ASXL1/E2F1/MAFB/STK4/CEBPB/EP300/SFRP2/ZNF385A/ADIG/MEDAG/HNRNPU/FFAR4/SAV1/STEAP4/CCDC71L/ADGRF5/MMP11…	146
GO:0000725	recombinational repair	95/9208	140/18722	5.64367e-06	9.76186e-05	6.30006e-05	PARP1/SMC6/ACTR2/RIF1/WDR48/NIPBL/MMS22L/REV3L/MCM9/AP5Z1/RPA3/FIGNL1/MCMDC2/RMI1/SHLD2/FEN1/ARID2/BRCA2/RAD51B/NSMCE1/PPP4C/RFWD3/GINS2/MCM8/SAMHD1/FANCB/WRN/XRCC2/GEN1/RECQL/PALB2/XRCC1/RPA1/WAS/HELQ/NSMCE2/MUS81/HUS1/CGAS/RECQL5/RAD51AP2/ZNF365/TP53BP1/ERCC4/ZFYVE26/CDC45/RMI2/REC8/BLM/RAD21/MCM2/SHLD3/SWI5/RAD51D/TERF2IP/RPA2/INO80/HELB/KLHL15/POLQ/ERCC6/SMCHD1/RPA4/RAD51/PARPBP/MRE11/NBN/GIN…	95
GO:0010811	positive regulation of cell-substrate adhesion	85/9208	123/18722	5.68318e-06	9.80349e-05	6.32693e-05	NID1/MAP4K4/EPB41L5/COL8A1/CCDC80/GSK3B/CCL28/EDIL3/NEDD9/CARMIL1/VEGFA/AGR2/DOCK5/PTK2B/JAK2/TESK1/NRP1/SPOCK2/DOCK1/HSD17B12/MDK/PTPRJ/PTPN11/ARHGEF7/FMN1/EMP2/FOXF1/C1QBP/JUP/RAC3/DNM2/CEACAM6/RIN2/STK4/SDC4/CRKL/TRIOBP/ROCK1/TSC1/UTRN/PPM1F/ABL1/COL16A1/TEK/THY1/ITGB1BP1/UNC13D/PRKCZ/PLEKHA2/FN1/ECM2/CASS4/EFEMP2/APOA1/ITGA6/DISC1/CD36/KDR/PTN/RREB1/EPHA1/CDH13/CIB1/CCR7/RELL2/RSU1/NPNT/NDNF/…	85
GO:0050779	RNA destabilization	64/9208	88/18722	5.72428e-06	9.84763e-05	6.35542e-05	TUT4/RC3H1/ROCK2/POLR2D/DIS3L2/MLH1/DHX36/CNOT6L/METTL14/EXOSC9/TENT4A/DCP2/CNOT8/CNOT6/YTHDF3/EXOSC3/TUT7/RC3H2/CPEB3/PATL1/PAN3/DIS3/TNRC6A/TENT4B/FTO/TOB1/TNRC6C/ZFP36/EXOSC8/GIGYF2/METTL16/ROCK1/NANOS3/TNRC6B/SAMD4B/NT5C3B/HNRNPD/PUM1/CNOT2/EIF4ENIF1/ZC3H12D/DCPS/BTG2/PARN/CNOT3/DND1/CELF1/EXOSC2/PAN2/TNFRSF1B/MEX3D/YTHDF2/PLEKHN1/UPF1/ZC3H18/ZC3H12A/MOV10/DCP1A/CNOT1/ZFP36L2/AGO2/YTHDF1/EXOS…	64
GO:0051306	mitotic sister chromatid separation	51/9208	67/18722	5.78309e-06	9.92191e-05	6.40336e-05	TPR/CUL3/DIS3L2/MAD2L1/FBXO5/NEK6/ANAPC15/ATM/ANAPC5/KNTC1/PCID2/ANAPC11/KLHL22/NCAPH2/APC/GEN1/DUSP1/NDC80/ZW10/NSMCE2/CDC16/HECW2/CDK5RAP2/TTK/CCNB1/PTTG1/RAD21/ANAPC4/TRIP13/BUB1B/MAD2L1BP/RIOK2/DYNC1LI1/ESPL1/CDC26/IK/ZWILCH/DLGAP5/CDC23/AURKB/CENPE/PSMG2/BUB1/PLK1/TACC3/MAD2L2/MAD1L1/CENPF/ZWINT/ANAPC7/RB1	51
GO:1903313	positive regulation of mRNA metabolic process	82/9208	118/18722	5.88275e-06	0.000100657	6.49615e-05	TUT4/SF3B4/RC3H1/CDC73/ROCK2/POLR2D/DIS3L2/MLH1/DHX36/NCBP2/CNOT6L/METTL14/EXOSC9/TENT4A/DCP2/CNOT8/CNOT6/ZC3HAV1/YTHDF3/HSF1/EXOSC3/TUT7/RC3H2/CPEB3/PATL1/PAN3/DIS3/SNW1/TNRC6A/TENT4B/FTO/NUDT21/TOB1/TNRC6C/PAF1/ZFP36/GTPBP1/RBMX/EXOSC8/GIGYF2/METTL16/ROCK1/NANOS3/CIRBP/TNRC6B/NUP98/SAMD4B/TRA2A/NT5C3B/HNRNPD/PUM1/CNOT2/CCNB1/EIF4ENIF1/ZC3H12D/DCPS/BTG2/NCBP1/PARN/CNOT3/DND1/PRR5L/CELF1/EXOSC2/P…	82
GO:0002687	positive regulation of leukocyte migration	92/9208	135/18722	5.9891e-06	0.000102201	6.59581e-05	TNFRSF14/MIA3/ADAM17/IL1R1/STK39/ITGA4/CCL20/OXSR1/CD47/CXCL10/F2RL1/AIF1/VEGFA/PLA2G7/ZP3/PTK2B/CREB3/ADAM8/SWAP70/MDK/SPI1/VEGFB/C3AR1/DNM1L/NCKAP1L/LGALS3/LGMN/ADAM10/C1QBP/TMEM102/LGALS9/CCL5/MAPK1/MOSPD2/MAPK3/PDGFD/CCR6/TIRAP/CD74/CSF1R/FADD/TNFRSF18/IL6/THY1/DAPK2/SLAMF1/CCL4/VEGFC/WNT5A/THBS4/GPSM3/MADCAM1/TNFSF18/DOCK8/CAMK1D/ZNF580/CCL8/CCL3/CCR1/EDN1/XCL1/SPN/CMKLR1/TREM2/P2RX4/THBS1/P…	92
GO:0002573	myeloid leukocyte differentiation	134/9208	208/18722	6.04098e-06	0.00010281	6.63511e-05	C1QC/HAX1/GBA/IFI16/BATF3/LBR/PARP1/GPR137B/SP3/CASP8/CREB1/INPP5D/FARP2/PPARG/TGFBR2/FOXP1/HCLS1/GATA2/TFRC/FBXW7/PIK3R1/F2RL1/AP3B1/RIPK1/VEGFA/L3MBTL3/SNX10/HSF1/SIRT1/PRXL2A/SH3PXD2A/IRF7/TRAF6/SPI1/ESRRA/BATF2/TCIRG1/GAB2/CD4/GPR183/CUL4A/SRP54/IREB2/PAFAH1B1/EVI2B/MED1/RARA/PRKCA/PTPN2/JUNB/RELB/RASSF2/SRC/MAFB/CEBPB/ATP6AP1/LRRK1/INHBA/ITGB6/SBNO2/ZBTB46/CD74/GAB3/CSF1R/FADD/POU4F1/JUN/LIL…	134
GO:0006403	RNA localization	130/9208	201/18722	6.14773e-06	0.000104347	6.7343e-05	YBX1/MAGOH/SMG5/TPR/NUP133/TOMM20/LRPPRC/POLR2D/AGFG1/RFTN1/TGFBR2/SIDT1/ATR/DHX36/IGF2BP2/NCBP2/FYTTD1/YTHDC1/NSUN2/NUP155/DCP2/PHAX/NUP153/XPO5/QKI/IGF2BP3/CCT6A/NUP205/TERF1/HSF1/EXOSC3/GLE1/PRPF18/NUP160/NXF1/ATM/SIDT2/BICD1/SARNP/NUP107/ATXN2/NUP58/PCID2/SNUPN/NCBP3/NUP88/EIF4A3/THOC1/AKAP8L/ZFP36/FBL/PRPF6/TST/POLDIP3/NUP50/FMR1/NUP188/ZNF385A/NOL6/TSC1/ENY2/NXT1/MCM3AP/HNRNPU/UPF2/CHTOP/NU…	130
GO:1905037	autophagosome organization	73/9208	103/18722	6.16523e-06	0.000104365	6.73546e-05	PINK1/STX12/GBA/RAB3GAP2/FEZ2/RAB3GAP1/PIKFYVE/ATG7/ATG3/TMEM39A/RAB33B/RAB23/SMURF1/RB1CC1/UBXN2B/TP53INP1/C9orf72/STX17/TMEM41B/ATG13/RAB1B/TCIRG1/IFT88/SCFD1/MAP1LC3B/SMCR8/VMP1/TRAPPC8/NSFL1C/MAP1LC3A/TP53INP2/MTMR3/WDR45/MTM1/ATG2A/ATG16L2/AMBRA1/ATG2B/ULK1/ATG5/LRRK2/PIK3C3/LRSAM1/TBC1D12/WIPI2/SYNPO2/ADPRH/WIPI1/TBC1D14/SH3GLB1/EHMT2/RAB7A/UBQLN2/ATG9A/PSEN1/ATG16L1/NPRL2/PIP4K2C/CHMP4B/WD…	73
GO:0006888	endoplasmic reticulum to Golgi vesicle-mediated transport	89/9208	130/18722	6.32144e-06	0.000106725	6.88776e-05	PEF1/TRAPPC3/MIA3/PREB/NRBP1/SPAST/CUL3/SEC31A/SEC24B/TRAPPC11/TICAM2/TMED7/SAR1B/SEC24A/YKT6/TMED4/RINT1/BCAP29/COPG2/INSIG1/STX17/PPP6C/GOLGA2/COPB1/STX5/RAB1B/ARCN1/HYOU1/SORL1/ERGIC2/COG3/SCFD1/TRIP11/CSNK1D/VAPA/MPPE1/TRAPPC8/IER3IP1/SEC23B/KDELR3/SEC23IP/GOPC/TRAPPC4/YIPF5/USO1/TRAPPC6A/NRBP2/LMAN1/LRRK2/VAMP7/PGAP1/SEC23A/YIF1A/SEC22A/SEC13/ZW10/COPB2/TFG/WHAMM/GBF1/VAPB/TMED9/COPA/SEC16A/…	89
GO:0007162	negative regulation of cell adhesion	187/9208	303/18722	6.58565e-06	0.00011089	7.1566e-05	TNFRSF14/GBP1/ADAM15/TNFSF4/RC3H1/PLXNA2/MIA3/PELI1/MAP4K4/EPB41L5/IHH/SERPINE2/PRKCD/CBLB/PLXND1/APOD/DLG1/CASP3/CCL28/PIK3R1/RASA1/SPOCK1/HAVCR2/DUSP22/HFE/VEGFA/GPNMB/GLI3/FGL2/CBLL1/PODXL/ADAMDEC1/ZNF703/PAG1/KANK1/JAK2/CD274/CDKN2A/SEMA4D/AKNA/RC3H2/NOTCH1/PRKG1/PTEN/SWAP70/PDE3B/MDK/SPI1/LPXN/SIPA1/LRRC32/FZD4/RDX/ARHGDIB/NCKAP1L/PLXNC1/PTPN11/RGCC/LGALS3/AKT1/ADAM10/ABAT/MAPK7/LGALS9/COL1A…	187
GO:0048017	inositol lipid-mediated signaling	119/9208	182/18722	6.89586e-06	0.000115807	7.47388e-05	PIP5K1A/HAX1/STAMBP/PLGLB2/SERPINE2/HCLS1/PLD1/PIK3CA/EXOC1/PTPN13/PIK3R1/F2RL1/FYN/EZR/PDGFA/TWIST1/KBTBD2/EGFR/JAK2/SEMA4D/DAB2IP/INPP5E/SIRT1/PTEN/PLCE1/PIK3AP1/INPP5F/GAB2/IL18/FLT1/ENTPD5/AKT1/UBE3A/NEDD4/C1QBP/CCL5/SIRT2/PLCB1/PLCB4/SRC/PRR5/GPR143/OGT/PLCL1/PI4KA/PDGFD/TSC2/DIPK2A/PIK3IP1/PLCD1/PDGFC/CSF1R/FLT3/PIK3R2/PLCL2/PLCB2/FGFR1/PIK3C3/TEK/CBL/PIK3C2B/FGF2/AGT/CEP55/PIK3R5/PIK3CB/RO…	119
GO:0034644	cellular response to UV	65/9208	90/18722	7.14926e-06	0.000119745	7.72807e-05	PARP1/PRKCD/ATR/DHX36/PIK3R1/POLK/BAK1/POLH/PTPRK/TP53INP1/XPA/SIRT1/USP47/POLD3/USP28/ZBTB1/NEDD4/CREBBP/N4BP1/TP53/EP300/CUL4B/FMR1/DDB2/EIF2S1/ACTR5/MME/BMF/PCNA/PTGS2/ERCC4/CASP9/CDC25A/MC1R/MDM2/AQP1/OPN3/PTN/HYAL2/NSMCE3/INO80/BAX/NFATC4/STK11/PPID/MAPK13/CDKN1A/MMP9/MMP3/ERCC1/POLD1/ATF4/RHBDD1/DDB1/TIMP1/MFAP4/CHEK1/IMPACT/MMP1/AURKB/MMP2/CRIP1/SDE2/RHNO1/KDM1A	65
GO:0007020	microtubule nucleation	30/9208	35/18722	7.22979e-06	0.000120459	7.7741e-05	TPPP/RANBP9/AKAP9/GOLGA2/PAK1/CENPJ/SLAIN1/ARHGEF7/TUBGCP3/NDE1/TUBG1/CSNK1D/CLASP1/TUBGCP6/EML2/MECP2/HAUS2/CKAP5/RANGRF/NIN/CEP192/DCTN1/TUBGCP4/GIT1/SLAIN2/TUBGCP2/HSPA1B/TPX2/NDEL1/MZT1	30
GO:1905508	protein localization to microtubule organizing center	30/9208	35/18722	7.22979e-06	0.000120459	7.7741e-05	CEP350/GSK3B/CCDC14/CEP72/SNX10/NUDCD3/HOOK3/UBXN2B/NUMA1/C2CD3/BICD1/NEDD1/PIBF1/CSNK1D/NSFL1C/APC/CEP83/SPAG5/MCPH1/MARK4/PARD6A/DISC1/PCM1/CEP192/GOLGB1/BBS4/STIL/KIAA0753/DCTN2/AURKA	30
GO:0006664	glycolipid metabolic process	71/9208	100/18722	7.43949e-06	0.000123628	7.97865e-05	FUCA1/GBA/PRKCD/B3GNT5/PIGX/PIGZ/UGT8/PRKAA1/HEXB/ST8SIA4/NEU1/PIGO/GBA2/UGCG/PGAP2/ST3GAL4/GALC/PIGB/MPPE1/PIGU/PIGT/B4GALT5/DPM1/LARGE1/NAGA/CERK/GBGT1/GAL3ST1/PIGN/B4GALT3/ST3GAL2/PIGQ/PGAP1/ST3GAL3/ST3GAL5/PIGS/SCCPDH/ST8SIA6/B3GALT4/GPAA1/PGAP3/ST6GALNAC6/ST3GAL1/GLB1/KIT/B3GALNT1/PIGM/PIGF/HEXA/ST3GAL6/GLA/BAX/PIGL/GAL3ST4/NEU4/SUMF1/PIGH/PIGA/PIGV/ITGB8/PIGK/ABCA2/PYURF/PIGW/CPTP/GM2A/ST6G…	71
GO:0043966	histone H3 acetylation	47/9208	61/18722	7.53452e-06	0.00012488	8.05946e-05	CRTC2/TAF5L/ING5/KAT2B/TAF9/BRPF3/MAP3K7/PHF14/KAT6A/SIRT1/KAT6B/LDB1/SPI1/KMT2A/BRCA2/EP300/BRD1/SIN3A/SUPT7L/NAA60/MCM3AP/KAT7/KAT14/SGF29/BRPF1/SMARCB1/LEF1/JADE3/IRF4/MBIP/GATA3/JADE2/PER1/TADA2A/SMAD4/ING4/TRIM16/TADA3/TAF6L/PIH1D1/WBP2/YEATS2/CHEK1/SUPT3H/LIF/POLE3/MEAF6	47
GO:0039702	viral budding via host ESCRT complex	20/9208	21/18722	7.58444e-06	0.000125249	8.08329e-05	PDCD6IP/CHMP2B/VPS37A/CHMP1A/CHMP1B/MVB12A/VPS37D/CHMP4B/VPS28/SNF8/VPS37C/CHMP7/CHMP4C/VPS4B/CHMP6/CHMP4A/TSG101/CHMP3/VPS4A/VPS37B	20
GO:0071453	cellular response to oxygen levels	116/9208	177/18722	7.59626e-06	0.000125249	8.08329e-05	PINK1/LMNA/MDM4/EGLN1/ROCK2/DNMT3A/SLC8A1/EPAS1/PDK1/CFLAR/VHL/ATG7/TERC/PRKAA1/CPEB4/VEGFA/TWIST1/TBL2/HIPK2/BNIP3L/NDRG1/AQP3/ATP6V1G1/NOTCH1/SIRT1/STOX1/PTEN/ADAM8/HYOU1/DNM1L/ATP6V0A2/FOXO1/RGCC/EGLN3/AKT1/RORA/EEF2K/TP53/NPEPPS/SIRT2/E2F1/SRC/PTGIS/BACH1/HMOX1/ATP7A/ATP6AP1/HILPDA/CAV1/GNGT1/TSC1/OPA1/CACNB3/CBL/SLC9A1/CITED2/NDUFS2/NFE2L2/PICK1/EDN1/CYBB/BRIP1/CCNB1/AK4/PTGS2/ATP6V1A/TMEM19…	116
GO:0044409	entry into host	101/9208	151/18722	7.7333e-06	0.00012685	8.18659e-05	TNFRSF14/EPS15/F11R/CD55/CD46/VAMP8/CXCR4/ITGAV/PIKFYVE/ZNF639/TFRC/EXOC2/NUP153/TRIM38/TRIM31/FUCA2/DYNLT1/EGFR/CTSB/SLC52A2/CTSL/TRIM14/GSN/NRP1/IDE/TRIM5/TRIM22/TMPRSS4/CD4/KPNA3/EFNB2/LAMP1/LGALS9/TRIM25/EXOC7/NPC1/LDLR/NECTIN2/ITCH/SRC/TMPRSS2/ITGB6/CAV1/CD80/CD86/CD74/NECTIN1/AXL/CAV2/CLDN1/SLC20A2/CBL/SLAMF1/CD209/TYRO3/CXADR/CLEC5A/HTR2A/TRIM59/CR1/TRIM27/SLC1A5/LGALS1/UVRAG/WWP2/GPR15/CD…	101
GO:2001236	regulation of extrinsic apoptotic signaling pathway	101/9208	151/18722	7.7333e-06	0.00012685	8.18659e-05	EYA3/BCL10/LMNA/BIRC6/ACVR1/ITGAV/CFLAR/SP100/ITM2C/GSK3B/SIAH2/HMGB2/RIPK1/GCLC/PHIP/FYN/TNFAIP3/RB1CC1/IL7/STK3/TGFBR1/NRP1/PTEN/MADD/CTTN/YAP1/PPP2R1B/LGALS3/AKT1/PDIA3/STX4/CYLD/WWOX/TNFSF12/MAPK7/PRDX2/RBCK1/SRC/STK4/HMOX1/SFRP2/INHBA/SH3RF1/TMC8/MCL1/ZMYND11/CAV1/RAF1/TNFSF10/FADD/FGFR1/TRAF2/PAK2/AGT/ARHGEF2/PF4/IL1A/FAF1/TRAF1/TNFRSF12A/G0S2/ITGA6/DAPK3/HGF/PELI3/GDNF/TIMP3/BMP5/RFFL/THBS…	101
GO:0045216	cell-cell junction organization	129/9208	200/18722	8.17491e-06	0.000133748	8.63178e-05	RHOC/HIPK1/F11R/INAVA/GRHL1/ROCK2/STRN/PDCD6IP/ECT2/DLG1/UGT8/OCLN/F2RL1/DSP/VEGFA/PERP/MICALL2/CCM2/CLDN4/CLDN15/ZNF703/IKBKB/GRHL2/EXT1/MPDZ/TGFBR1/MPP7/PARD3/PLEKHA7/CTNND1/RDX/TJP1/ADAM10/MARVELD3/FLCN/JUP/PRKCA/ACTG1/DSG2/SMAD7/TJP3/SRC/POF1B/CLDN10/CAV1/PRKACA/APC/ROCK1/FZD5/GNPAT/WHRN/CSF1R/TLN2/NECTIN1/NF2/PTPN23/ADD1/PECAM1/CLDN1/GJB6/EPB41L3/NLGN2/NPHP1/PAK2/AGT/PARD6B/TGFB3/BMP6/CXADR/…	129
GO:0051225	spindle assembly	81/9208	117/18722	8.40078e-06	0.00013709	8.84747e-05	GPSM2/TPR/ASPM/NEK7/NEK2/MAPRE3/MLH1/KIF15/CHMP2B/SPICE1/STAG1/HAUS3/KIF2A/TUBB/SENP6/FBXO5/HAUS6/CHMP5/NEK6/GOLGA2/LZTS2/SMC3/BCCIP/NUMA1/PIBF1/TUBGCP3/TOGARAM1/GOLGA8B/CHMP1A/NCOR1/CSNK1D/MAPRE2/HAUS1/MISP/HAUS5/KIF3B/KIF4A/STAG2/CLASP1/ABRAXAS2/HNRNPU/SMC1A/TUBGCP6/KIFC1/SPAG5/CEP97/CHMP1B/SEPTIN1/MAP10/HAUS2/CCSAP/KIF23/MYBL2/CHEK2/KIF11/SAC3D1/MAP9/CEP192/INO80/TUBGCP4/CHMP4B/CEP63/KIFC2/INC…	81
GO:0048041	focal adhesion assembly	63/9208	87/18722	8.551e-06	0.000139184	8.98259e-05	PIP5K1A/ROCK2/MAP4K4/EPB41L5/APOD/DUSP22/VEGFA/PTPRK/PTK2B/NRP1/PTEN/SORBS1/LDB1/SLK/PTPRJ/CTTN/PTPN11/ARHGEF7/FMN1/PEAK1/ACTG1/SRC/SDC4/ARHGAP6/CLASP1/ROCK1/TSC1/PPM1F/TAOK2/ACVRL1/ABL1/PTPRA/COL16A1/TEK/THY1/ITGB1BP1/SLC9A1/WDPCP/MACF1/WHAMM/TESK2/LIMCH1/DLC1/DAPK3/PHLDB2/KDR/THBS1/DUSP3/SMAD3/TRIP6/PDPK1/WNT4/MMP14/THSD1/RHOD/CORO1C/POLDIP2/BCR/ITGA2/LRP1/VCL/ACTN1/RAC1	63
GO:0034502	protein localization to chromosome	66/9208	92/18722	8.83556e-06	0.000143448	9.25778e-05	TASOR/ATR/FAM47E/NIPBL/CENPQ/MCM9/CCT6A/POT1/VCPIP1/TERF1/WAPL/SLF2/SPI1/PPHLN1/KNTC1/BRCA2/KNL1/CTCF/TERF2/MCM8/ATRX/TPP1/LEMD2/SLF1/ACD/SGF29/NDC80/HASPIN/XRCC4/RPA1/ZW10/MIS12/HDAC8/GNL3/ESR1/EZH2/MTBP/CDK1/CHAMP1/SPO11/TTK/GNL3L/ESCO2/CDCA5/TRAPPC12/DKC1/RAD21/TINF2/BUB1B/TERF2IP/IFFO1/RPA2/PIH1D1/IK/ZWILCH/SMC5/WRAP53/CHMP7/AURKB/TNKS2/PLK1/CCT4/MSH2/CENPA/RB1/NABP2	66
GO:0050921	positive regulation of chemotaxis	95/9208	141/18722	8.96874e-06	0.000145239	9.37334e-05	ADAM17/CXCR4/STK39/BMPR2/OXSR1/CXCL10/F2RL1/AIF1/VEGFA/PLA2G7/CCL26/MET/PTK2B/CREB3/NRP1/SWAP70/MDK/SPI1/STX3/VEGFB/C3AR1/DNM1L/NCKAP1L/LGMN/ADAM10/STX4/C1QBP/TMEM102/LGALS9/CCL5/PRKD2/MAPK1/MOSPD2/MAPK3/PDGFD/CCR6/TIRAP/CD74/PPM1F/CSF1R/FGFR1/SUCNR1/IL6/FGF18/FGF2/DAPK2/SLAMF1/CCL4/VEGFC/WNT5A/THBS4/TMSB4X/TPBG/GPSM3/TNFSF18/TIAM1/CAMK1D/ZNF580/CCL3/CCR1/EDN1/XCL1/CCR4/CMKLR1/TREM2/P2RX4/KDR/S1P…	95
GO:0010508	positive regulation of autophagy	85/9208	124/18722	9.37751e-06	0.000151472	9.77562e-05	PINK1/RAB3GAP2/BCL2L11/RAB3GAP1/ATG7/GSK3B/PRKAA1/TRIM38/MAP3K7/UFL1/SESN1/NOD1/BNIP3L/TP53INP1/C9orf72/TRIM14/OPTN/SIRT1/TRIM5/TRIM22/SESN3/PAFAH1B2/TBK1/FOXO1/NOD2/FLCN/SMCR8/CALCOCO2/PLEKHF1/TP53INP2/FBXO7/HMOX1/DHRSX/PIM2/MAPK3/TSC2/DAPK1/ROCK1/CAMKK2/TSC1/ULK1/RNF152/LRRK2/TFEB/LRSAM1/KAT5/PIK3CB/SPTLC1/TRIM27/UVRAG/IKBKG/HSPB8/RIPK2/SH3GLB1/PLK2/KDR/GPSM1/ATF6/MID2/TPCN1/PRKD1/BAD/TRIM21/PI…	85
GO:0032103	positive regulation of response to external stimulus	254/9208	427/18722	9.86263e-06	0.000158904	0.000102552	GBP5/IFI16/AIM2/USF1/TNFSF4/ADAM17/PUM2/VAMP8/CXCR4/NMI/STK39/BMPR2/OXSR1/NFKBIZ/CD47/PARP9/CXCL10/MGST2/HMGB2/OSMR/F2RL1/TNIP1/HAVCR2/RIPK1/AIF1/VEGFA/PLA2G7/AKIRIN2/MAP3K7/FYN/NOD1/EGFR/CCL26/ZP3/MET/PTK2B/IKBKB/LY96/JAK2/CREB3/SYK/OPTN/NRP1/PDCD4/ADAM8/IRF7/TRIM5/SWAP70/TRAF6/MDK/SPI1/STX3/VEGFB/PAK1/IL18/CADM1/ETS1/TNFRSF1A/C3AR1/DNM1L/NCKAP1L/USP15/TBK1/PSPC1/LAMP1/LGMN/ADAM10/CREBBP/STX4/NO…	254
GO:0030010	establishment of cell polarity	96/9208	143/18722	1.01805e-05	0.000163609	0.000105589	DOCK7/GPSM2/SNX27/ROCK2/RAB10/PARD3B/MAP4/GSK3B/AMOTL2/HES1/MAD2L1/SPRY1/FAT1/RICTOR/WWC1/DOCK2/DYNLT1/CYTH3/KRIT1/PTK2B/UBXN2B/ARFGEF1/KANK1/GSN/FRMD4A/MPP7/PARD3/KIF20B/RAB11FIP2/MARK2/TCIRG1/NUMA1/PAK1/SPRY2/ARF6/MYO9A/NDE1/FOXF1/PAFAH1B1/LLGL1/MYO18A/CYTH1/MISP/SIPA1L3/NSFL1C/CRKL/AMOT/CLASP1/ROCK1/BRSK1/SH3BP1/SDCCAG8/SPAG5/MCPH1/OPHN1/NDC80/MSN/ZW10/WDPCP/WNT5A/PRKCZ/RUFY3/GBF1/CDK5RAP2/NEK…	96
GO:1902099	regulation of metaphase/anaphase transition of cell cycle	48/9208	63/18722	1.04077e-05	0.000166839	0.000107674	TPR/CUL3/MAD2L1/FBXO5/NEK6/ANAPC15/ATM/ANAPC5/KNTC1/PCID2/ANAPC11/KLHL22/APC/GEN1/DUSP1/NDC80/ZW10/NSMCE2/CDC16/HECW2/CDK5RAP2/CHFR/TTK/CCNB1/RAD21/ANAPC4/TRIP13/BUB1B/MAD2L1BP/RIOK2/DYNC1LI1/ESPL1/CDC26/IK/ZWILCH/DLGAP5/CDC23/AURKB/CENPE/PSMG2/BUB1/PLK1/MAD2L2/MAD1L1/CENPF/ZWINT/ANAPC7/RB1	48
GO:0046330	positive regulation of JNK cascade	64/9208	89/18722	1.06075e-05	0.000169613	0.000109464	ZNF622/F2RL1/PJA2/SH3RF2/DUSP22/RIPK1/MAP3K5/MTURN/NOD1/HIPK2/PTK2B/RB1CC1/STK3/GADD45G/DAB2IP/TRAF6/MAP4K2/MAPK8IP3/NOD2/TRAF4/RASSF2/PLCB1/SH3RF1/TIRAP/AXIN1/TAOK2/MINK1/MYD88/MAP3K11/TAOK1/TRAF2/SLAMF1/WNT5A/CARD9/MAP3K10/RIPK2/TRAF1/RASGRP1/MBIP/MAPK8IP1/DUSP19/TNFSF11/DUSP15/TNFRSF19/SERPINF2/TLR3/CCR7/TNIK/TLR4/FCGR2B/FLT4/CCL19/CCN2/GADD45B/IL1B/TRAF5/UNC5CL/MFHAS1/TRAF3/PYCARD/TAOK3/APP/T…	64
GO:0032006	regulation of TOR signaling	73/9208	104/18722	1.07507e-05	0.000171471	0.000110663	RRAGC/LAMTOR5/GBA/GPR137B/TMEM127/PIK3CA/RICTOR/PRKAA1/FNIP1/UBR2/FBXO9/SESN1/MIOS/CASTOR2/CASTOR3/BMT2/RHEB/RRAGA/C9orf72/SIRT1/SESN3/ATM/SIK3/NCKAP1L/PIP4P1/CLEC16A/FLCN/SMCR8/RPTOR/TTI1/KLHL22/DEPDC5/OTUD5/AKT3/TSC2/TSC1/WDR59/GNA12/RNF152/ARNTL/SLC38A9/SEC13/DDIT4/LAMTOR2/GPAT3/TREM2/MLST8/SEH1L/RFFL/CASTOR1/TBCK/LAMTOR1/CTNS/KPTN/ITFG2/RRAGD/GAS6/STK11/PIH1D1/NPRL2/LAMTOR3/FAM83D/GPR137/AKT1…	73
GO:2001235	positive regulation of apoptotic signaling pathway	86/9208	126/18722	1.0841e-05	0.000172478	0.000111313	BCL10/BCL2L11/PRKRA/ITM2C/ING5/PRKCD/NCK1/MSX1/FBXW7/MAPK9/RIPK1/IL20RA/STYXL1/FIS1/CASP2/STK3/TGFBR1/DAB2IP/SIRT1/PTEN/PPP2R1B/DNM1L/PDIA3/SIAH1/CYLD/WWOX/TNFSF12/TP53/PTPN2/PLEKHF1/RBCK1/PLAGL2/SERINC3/STK4/INHBA/MCL1/CAV1/TNFSF10/FADD/RIPK3/TRAF2/PAK2/AGT/TRIM39/IFNB1/GSDME/CTSC/FAF1/TNFRSF12A/G0S2/NACC2/TRAF7/DAPK3/FAS/SLC9A3R1/SEPTIN4/TIMP3/ADORA2A/THBS1/CTNNA1/SKIL/INHBB/HTRA2/SRPX/HYAL2/BB…	86
GO:0002262	myeloid cell homeostasis	104/9208	157/18722	1.09638e-05	0.000173995	0.000112292	PRDX1/ADAR/FLVCR1/ITPKB/ABCB10/ADAM17/EPAS1/BCL2L11/MERTK/SP3/STAT1/INPP5D/SLC25A38/ALAS1/HCLS1/GATA2/UBA5/HMGB2/CASP3/SMAD5/TMEM14C/BAK1/VEGFA/UFL1/L3MBTL3/HOXA5/IKZF1/KMT2E/BPGM/HIPK2/NCAPG2/JAK2/LDB1/SPI1/ETS1/NCKAP1L/RCOR1/IREB2/MED1/CDK5RAP3/JMJD6/PTPN2/KLF2/ZFP36/PRMT1/MAFB/HMOX1/BRD1/INHBA/PTBP3/ARID4A/ARNT/BAP1/HAMP/KAT7/XKR8/ACVR2A/SLC15A4/MPIG6B/AXL/ADGRF5/IL6/SCNN1B/DNASE2/ISG15/BCL6/I…	104
GO:0050792	regulation of viral process	108/9208	164/18722	1.1177e-05	0.000176937	0.000114191	KPNA6/SETDB1/ADAR/IFI16/NR5A2/PROX1/EIF2AK2/CXCR4/STAT1/ZNF502/TASOR/CHMP2B/TMEM39A/LARP7/TNIP1/TRIM38/TRIM31/SRPK1/DYNLT1/PPIA/SRPK2/MDFIC/ZC3HAV1/TRIM14/GSN/STOM/NOTCH1/IFIT5/TRIM5/TRIM22/FAM111A/RSF1/TMPRSS4/CD4/RESF1/MPHOSPH8/ISG20/N4BP1/INPP5K/LGALS9/CCL5/TRIM25/VAPA/ZFP36/NECTIN2/STAU1/MX1/TMPRSS2/MORC2/PPARA/FMR1/APOBEC3G/APOBEC3C/CD74/AXL/CAV2/RNASEL/ISG15/IFNB1/SLPI/CD209/TYRO3/TRIM59/TR…	108
GO:0140029	exocytic process	56/9208	76/18722	1.13879e-05	0.000179827	0.000116056	VAMP3/SNAPIN/RAB10/VAMP8/STX19/STXBP5/YKT6/STX1A/EXOC4/SYK/STXBP1/EXOC6/CTBP2/STX3/SYTL2/VPS11/RAB15/VTI1B/RAB8B/PRRT2/STX4/RAB12/STXBP2/RAB8A/SYNJ1/SEPTIN5/SNAP29/NAPB/EXOC6B/PLEK/SNX4/VAMP7/LYN/SYT1/STXBP3/KCNB1/SNAP23/PPFIA3/CFTR/NLGN1/RABEPK/ERC2/VPS18/SNCA/STX11/BTK/SNPH/PSEN1/UNC13B/RAB3D/STX2/SCFD2/RAB13/NAPA/RALB/SCRIB	56
GO:0034138	toll-like receptor 3 signaling pathway	16/9208	16/18722	1.16448e-05	0.000183427	0.000118379	PELI1/RFTN1/TNIP2/F2RL1/HAVCR2/TNFAIP3/CAV1/TIRAP/WDFY1/FLOT1/SCIMP/PTPN22/TLR3/COLEC12/OAS1/UNC93B1	16
GO:1903052	positive regulation of proteolysis involved in cellular protein catabolic process	90/9208	133/18722	1.17107e-05	0.000184009	0.000118755	ZYG11B/GBA/COP1/GSK3B/RCHY1/FBXW7/DAB2/SH3RF2/CSNK1A1/MAPK9/GCLC/RNF217/ZFAND2A/ANKIB1/SMURF1/PSMC2/NUB1/PTK2B/RNF19A/AGTPBP1/DAB2IP/PTEN/PSMC6/SOCS4/PSMC1/AKT1/PIAS1/RNF40/SUMO2/CSNK1D/SMAD7/FZR1/DDA1/SIRT2/TRIB3/RNF185/CSNK1E/FMR1/TMTC3/KEAP1/CAV1/RNF19B/BAG6/AXIN1/ATXN3/FBXW8/ZER1/LRRK2/PYHIN1/DET1/RNF180/SOCS5/NKD2/NFE2L2/CHFR/RNF144B/PRICKLE1/CTSC/HSPBP1/PLK2/TREM2/MDM2/DISC1/UBQLN2/HERPUD1/…	90
GO:0051092	positive regulation of NF-kappaB transcription factor activity	101/9208	152/18722	1.19451e-05	0.000187229	0.000120833	BCL10/LAMTOR5/AIM2/EIF2AK2/CFLAR/MAP3K13/TFRC/FER/TRIM52/RIPK1/TRIM38/MAP3K7/CARD11/NOD1/PPIA/IKBKB/TRAPPC9/TRIM14/CHUK/ADAM8/TRIM5/TRIM22/TRAF6/IL18/IRAK3/NOD2/LGALS9/TRIM25/SPHK1/PRKD2/RBCK1/EP300/CAV1/IL1RAP/TIRAP/MYD88/RIPK3/TRAF2/AGT/FLOT1/PRKCB/WNT5A/TLR6/ARHGEF2/CD40/PRKCZ/TRIM27/RNF31/DHX33/RTKN2/TNFSF18/TNFRSF11A/IKBKG/CARD9/SLCO3A1/AMH/DHX9/NLRP3/TRIM32/RIPK2/TRAF1/TLR2/RNF25/CD36/TNFSF…	101
GO:2001021	negative regulation of response to DNA damage stimulus	59/9208	81/18722	1.21821e-05	0.000190473	0.000122927	RIF1/TRIP12/ACKR3/TAF9/FBXO5/TWIST1/HSF1/SIRT1/SHLD2/USP47/RNF169/DDIAS/NUDT16L1/TERF2/THOC1/DYRK1A/PTTG1IP/FANCB/TAF9B/ING2/SFRP2/ZNF385A/CD74/ELL3/XRCC1/CD44/CGAS/RECQL5/TFIP11/TRIM32/TP53BP1/ERCC4/MUC1/RMI2/MDM2/CHEK2/SHLD3/OGG1/BCL2L1/HELB/KLHL15/POLQ/ERCC6/SMCHD1/PARPBP/CDKN2D/BID/FBH1/ERCC1/SNAI2/SHLD1/THOC5/OTUB1/MAD2L2/AUNIP/UBR5/CYREN/PSMD10/KDM1A	59
GO:0006984	ER-nucleus signaling pathway	37/9208	46/18722	1.23668e-05	0.000192186	0.000124032	TMCO1/BCL2L11/INSIG2/GSK3B/NCK1/EIF2A/FBXW7/ATG10/ATF6B/AGR2/INSIG1/ERLIN1/AMFR/MBTPS1/TP53/SREBF1/PTPN2/PTPN1/SREBF2/EIF2S1/SELENOS/QRICH1/NFE2L2/TMEM33/ERLIN2/ATF6/SCAP/ZBTB7B/PPP1R15B/LPCAT3/BID/EIF2AK3/ARHGEF10L/ABCA7/MBTPS2/ATF4/NCK2	37
GO:0043409	negative regulation of MAPK cascade	117/9208	180/18722	1.24266e-05	0.000192186	0.000124032	PINK1/GBP1/EFNA1/GBA/ASH1L/PPARG/PRKCD/C3orf33/MECOM/DLG1/SPRY1/HMGCR/F2RL1/SH3RF2/TNIP1/RANBP9/STK38/EZR/PPIA/WNK2/DAB2IP/PTEN/DUSP5/PDCD4/HIPK3/PTPRJ/ARRB1/SORL1/IRAK3/FOXO1/SPRY2/DACT1/AKT1/CYLD/MARVELD3/INPP5K/PAFAH1B1/GPS2/NCOR1/FLCN/CDK5RAP3/CD300A/PTPN2/APOE/SIRPA/ITCH/PTPN1/SFRP2/ZMYND11/LEMD2/CAV1/SPRED2/DUSP1/ABL1/NF2/PIK3R2/LAX1/AGT/ITGB1BP1/RGS2/LYN/PIK3CB/LILRB4/CAMK2N1/PTPRR/DUSP16/…	117
GO:0001952	regulation of cell-matrix adhesion	87/9208	128/18722	1.24733e-05	0.000192186	0.000124032	ADAM15/ROCK2/MAP4K4/EPB41L5/GSK3B/APOD/CCL28/PIK3R1/RASA1/DUSP22/VEGFA/PTK2B/CDKN2A/NRP1/PLAU/PTEN/LDB1/SLK/PTPRJ/PTPN11/FMN1/PEAK1/EMP2/JUP/ACTG1/CEACAM6/JAG1/RIN2/SRC/SDC4/ARHGAP6/CASK/CLASP1/ROCK1/TSC1/UTRN/PPM1F/MINK1/ACVRL1/ABL1/NF2/PTPRA/MMP12/COL16A1/TEK/THY1/ITGB1BP1/SLC9A1/WDPCP/BCL6/MACF1/PIK3CB/PRKCZ/PLEKHA2/NF1/EFEMP2/LIMCH1/DLC1/DAPK3/PHLDB2/DISC1/CD36/KDR/THBS1/DUSP3/EPHA1/CDH13/CIB…	87
GO:0033865	nucleoside bisphosphate metabolic process	87/9208	128/18722	1.24733e-05	0.000192186	0.000124032	PPT1/PDK1/HACD2/HMGCS1/HMGCR/HSD17B4/ACSL6/ELOVL5/ENPP1/OGDH/SLC25A16/ACSL5/HSD17B12/FAR2/SUCLA2/DLST/COASY/TECR/ACSS2/FITM2/DIP2A/TPST2/AASS/DGAT2/ABCD1/SLC35B3/TPST1/PDK4/PDK2/DLD/PIPOX/DCAKD/PAPSS2/MLYCD/SLC25A1/MCCC2/NUDT7/ACSL4/SULT1C4/MCEE/OXSM/SULT1C3/GPAT4/PMVK/NUDT8/SNCA/SULT2B1/PDHA1/PANK1/BPNT1/PDK3/PANK3/ELOVL7/MVK/SLC26A2/HMGCL/TDO2/ACSF3/KYNU/ELOVL1/ELOVL6/ACOT9/PPT2/DLAT/SULT1B1/HA…	87
GO:0033875	ribonucleoside bisphosphate metabolic process	87/9208	128/18722	1.24733e-05	0.000192186	0.000124032	PPT1/PDK1/HACD2/HMGCS1/HMGCR/HSD17B4/ACSL6/ELOVL5/ENPP1/OGDH/SLC25A16/ACSL5/HSD17B12/FAR2/SUCLA2/DLST/COASY/TECR/ACSS2/FITM2/DIP2A/TPST2/AASS/DGAT2/ABCD1/SLC35B3/TPST1/PDK4/PDK2/DLD/PIPOX/DCAKD/PAPSS2/MLYCD/SLC25A1/MCCC2/NUDT7/ACSL4/SULT1C4/MCEE/OXSM/SULT1C3/GPAT4/PMVK/NUDT8/SNCA/SULT2B1/PDHA1/PANK1/BPNT1/PDK3/PANK3/ELOVL7/MVK/SLC26A2/HMGCL/TDO2/ACSF3/KYNU/ELOVL1/ELOVL6/ACOT9/PPT2/DLAT/SULT1B1/HA…	87
GO:0034032	purine nucleoside bisphosphate metabolic process	87/9208	128/18722	1.24733e-05	0.000192186	0.000124032	PPT1/PDK1/HACD2/HMGCS1/HMGCR/HSD17B4/ACSL6/ELOVL5/ENPP1/OGDH/SLC25A16/ACSL5/HSD17B12/FAR2/SUCLA2/DLST/COASY/TECR/ACSS2/FITM2/DIP2A/TPST2/AASS/DGAT2/ABCD1/SLC35B3/TPST1/PDK4/PDK2/DLD/PIPOX/DCAKD/PAPSS2/MLYCD/SLC25A1/MCCC2/NUDT7/ACSL4/SULT1C4/MCEE/OXSM/SULT1C3/GPAT4/PMVK/NUDT8/SNCA/SULT2B1/PDHA1/PANK1/BPNT1/PDK3/PANK3/ELOVL7/MVK/SLC26A2/HMGCL/TDO2/ACSF3/KYNU/ELOVL1/ELOVL6/ACOT9/PPT2/DLAT/SULT1B1/HA…	87
GO:0019076	viral release from host cell	29/9208	34/18722	1.2688e-05	0.000193613	0.000124953	ARL8B/ZNF502/CHMP2B/TRIM31/PPIA/TRIM5/TRIM25/VAPA/CAV2/TRIM32/TRIM26/TRIM35/RAB7A/MID2/PML/TRIM21/PC/PPID/CHMP4B/TRIM13/DDB1/CHMP4C/VPS4B/TRIM8/TRIM15/TSG101/CHMP3/VPS4A/VPS37B	29
GO:0032743	positive regulation of interleukin-2 production	29/9208	34/18722	1.2688e-05	0.000193613	0.000124953	PDE4D/CD83/MAP3K7/CARD11/TRAF6/CD4/PRKD2/SPTBN1/CD80/CD86/ABL1/VTCN1/TRAF2/STAT5B/IRF4/IL1A/RIPK2/CD28/SASH3/PRKCQ/CLEC7A/PLCG2/CD3E/PDE4B/STOML2/RUNX1/IL1B/PNP/MALT1	29
GO:0035890	exit from host	29/9208	34/18722	1.2688e-05	0.000193613	0.000124953	ARL8B/ZNF502/CHMP2B/TRIM31/PPIA/TRIM5/TRIM25/VAPA/CAV2/TRIM32/TRIM26/TRIM35/RAB7A/MID2/PML/TRIM21/PC/PPID/CHMP4B/TRIM13/DDB1/CHMP4C/VPS4B/TRIM8/TRIM15/TSG101/CHMP3/VPS4A/VPS37B	29
GO:0035891	exit from host cell	29/9208	34/18722	1.2688e-05	0.000193613	0.000124953	ARL8B/ZNF502/CHMP2B/TRIM31/PPIA/TRIM5/TRIM25/VAPA/CAV2/TRIM32/TRIM26/TRIM35/RAB7A/MID2/PML/TRIM21/PC/PPID/CHMP4B/TRIM13/DDB1/CHMP4C/VPS4B/TRIM8/TRIM15/TSG101/CHMP3/VPS4A/VPS37B	29
GO:0007159	leukocyte cell-cell adhesion	223/9208	371/18722	1.27833e-05	0.000194601	0.000125591	TNFRSF14/BCL10/VCAM1/F11R/TNFSF4/RC3H1/CD55/CD46/MIA3/ITPKB/PELI1/ITGA4/IHH/TGFBR2/NFKBIZ/CBLB/CD47/HHLA2/NCK1/PIK3CA/HES1/TFRC/DLG1/CASP3/CCL28/AP3B1/TNIP1/HAVCR2/STK10/CD83/SOX4/HFE/AIF1/NT5E/CD24/FYN/EZR/CARD11/GPNMB/GLI3/ZP3/FGL2/IL7/PAG1/EXT1/CD274/ZDHHC21/GCNT1/SEMA4D/SYK/RC3H2/MAP3K8/ALOX5/ADAM8/TRAF6/MDK/FERMT3/LRRC32/FUT4/IL18/ST3GAL4/ETS1/CD4/NCKAP1L/PTPN11/SLC7A1/LGALS3/ZBTB1/AKT1/NOD2…	223
GO:1902850	microtubule cytoskeleton organization involved in mitosis	98/9208	147/18722	1.29765e-05	0.000197069	0.000127184	GPSM2/TPR/NEK2/SPAST/SPC25/KIF15/MAP4/CHMP2B/SPICE1/STAG1/MAD2L1/SPRY1/KIF2A/DYNLT1/TACC1/UBXN2B/CHMP5/NEK6/GOLGA2/SMC3/BCCIP/NUMA1/BORA/PIBF1/SPRY2/TOGARAM1/NDE1/CHMP1A/PAFAH1B1/TUBG1/MISP/NSFL1C/KIF3B/SUN2/KIF4A/STAG2/CLASP1/ABRAXAS2/HNRNPU/SMC1A/KIFC1/NUDC/SBDS/GNAI1/INTS13/MCPH1/CENPH/NDC80/ZW10/CEP97/CDK5RAP2/TACC2/CHMP1B/MECP2/GJA1/MAP10/TTK/CCNB1/CKAP5/PLK2/CCSAP/NUF2/KIF23/MYBL2/CHEK2/KIF…	98
GO:0006476	protein deacetylation	71/9208	101/18722	1.30238e-05	0.000197315	0.000127342	PINK1/PRMT6/ELK4/RCOR3/PER2/TBL1XR1/REST/TPPP/NIPBL/PRKAA1/VEGFA/NCAPG2/FNTA/SIRT1/BRMS1/KDM5A/FRY/RCOR1/TP53/SREBF1/AKAP8L/SIN3B/SIRT2/PRKD2/DYRK1A/EP300/BEX4/SIN3A/ING2/NNMT/USP17L2/SPRED2/MTA2/MAPK8/HDAC9/LRRK2/RCOR2/SMARCAD1/RBM14/HDAC6/BCL6/HDAC8/HDAC4/HDAC7/NEK3/SKI/BAZ2A/PER1/BRMS1L/HDAC10/NDN/MIER1/ZBTB7B/MTA1/PRKD1/CAMK2D/TADA3/APLNR/SIRT7/TBL1X/SIRT3/SIRT6/PHB/SUDS3/HDAC3/HDAC5/SAP30BP/…	71
GO:0042157	lipoprotein metabolic process	91/9208	135/18722	1.33515e-05	0.000201798	0.000130235	PPT1/GBA/RAB3GAP2/PPM1B/RAB3GAP1/ITGAV/ATG7/ABHD10/APOD/PIGX/PIGZ/ATG10/ZDHHC14/ZDHHC21/PIGO/ABHD17B/ABCA1/UGCG/PGAP2/ZDHHC13/ZDHHC17/ABHD13/PPM1A/PIGB/ABHD17C/ZDHHC7/MPPE1/LDLR/APOE/PIGU/PIGT/DPM1/APOL6/APOL4/APOL2/APOL1/PPARA/WDR45/DGAT2/LIPG/PIGN/PIGQ/ATG5/PIK3C3/PGAP1/PIGS/NMT2/APOL3/WIPI2/GPAA1/WIPI1/PGAP3/GLUL/APOA1/ZDHHC3/PIGM/PIGF/ZDHHC4/ZDHHC23/PORCN/ZDHHC16/GOLGA7B/CLIP3/PIGL/ZDHHC20/AT…	91
GO:0071216	cellular response to biotic stimulus	154/9208	246/18722	1.38835e-05	0.00020934	0.000135103	BCL10/TXNIP/TMCO1/TNFSF4/CDC73/CD55/CAPN2/BCL2L11/GSK3B/PLSCR4/TNIP2/CXCL1/CXCL2/CXCL9/CXCL10/HMGB2/ATG10/MEF2C/TICAM2/CD14/TNIP1/HAVCR2/TNFAIP3/LY96/HSF1/CD274/PLAA/CHMP5/SYK/ABCA1/DAB2IP/VIM/PDCD4/TRIM5/TRAF6/SPI1/IL18/APAF1/AKT1/LITAF/NOD2/IRF8/TP53/CCL5/RARA/PRKCA/PRDX2/SIRT2/PAF1/ZFP36/SIRPA/HCK/SRC/CEBPB/MAPK1/MAPK3/NR1H3/SBNO2/CD80/FZD5/CD86/TIRAP/HAMP/SMC1A/MAPK8/ABL1/MYD88/CD68/AXL/SELEN…	154
GO:0006487	protein N-linked glycosylation	49/9208	65/18722	1.40557e-05	0.000210437	0.000135811	KRTCAP2/GFPT1/MGAT4A/UGGT1/STT3B/ST6GAL1/OSTC/UBE2J1/NUS1/B4GALT1/ALG9/STT3A/UGGT2/ENTPD5/NUDT14/PMM2/MPDU1/PMM1/ALG12/GAL3ST1/MAGT1/DERL3/MGAT2/ALG2/ALG14/PGM3/ALG6/MGAT3/GORASP1/DHDDS/ST3GAL1/MGAT1/DPAGT1/GFPT2/TUSC3/MGAT5/B4GALT7/DOLPP1/ALG5/ALG3/MOGS/DOLK/EXT2/FUT8/RFT1/MGAT4B/SRD5A3/ALG1/ALG8	49
GO:0010965	regulation of mitotic sister chromatid separation	49/9208	65/18722	1.40557e-05	0.000210437	0.000135811	TPR/CUL3/MAD2L1/FBXO5/NEK6/ANAPC15/ATM/ANAPC5/KNTC1/PCID2/ANAPC11/KLHL22/APC/GEN1/DUSP1/NDC80/ZW10/NSMCE2/CDC16/HECW2/CDK5RAP2/TTK/CCNB1/PTTG1/RAD21/ANAPC4/TRIP13/BUB1B/MAD2L1BP/RIOK2/DYNC1LI1/ESPL1/CDC26/IK/ZWILCH/DLGAP5/CDC23/AURKB/CENPE/PSMG2/BUB1/PLK1/TACC3/MAD2L2/MAD1L1/CENPF/ZWINT/ANAPC7/RB1	49
GO:0044784	metaphase/anaphase transition of cell cycle	49/9208	65/18722	1.40557e-05	0.000210437	0.000135811	TPR/CUL3/MAD2L1/FBXO5/NEK6/ANAPC15/ATM/ANAPC5/KNTC1/PCID2/ANAPC11/KLHL22/APC/GEN1/DUSP1/NDC80/ZW10/NSMCE2/CDC16/HECW2/CDK5RAP2/CHFR/TTK/CCNB1/RAD21/ANAPC4/TRIP13/BUB1B/MAD2L1BP/RIOK2/DYNC1LI1/ESPL1/CDC26/IK/ZWILCH/DLGAP5/CDC23/AURKB/CENPE/PSMG2/BUB1/PLK1/TACC3/MAD2L2/MAD1L1/CENPF/ZWINT/ANAPC7/RB1	49
GO:0006282	regulation of DNA repair	88/9208	130/18722	1.42866e-05	0.000213392	0.000137718	EYA3/USP1/PARP1/ACTR2/NPAS2/RIF1/TRIP12/WDR48/PARP9/DTX3L/RNF168/UIMC1/POLH/TWIST1/FIGNL1/EGFR/POT1/HSF1/CDK9/SIRT1/SHLD2/SLF2/MGMT/KMT5B/FAM168A/RNF169/ARID2/CUL4A/NUDT16L1/PPP4C/TERF2/SPIRE2/FANCB/BRCC3/SLF1/KAT7/SPIRE1/RNF8/XRCC1/WAS/PCNA/CGAS/RECQL5/TFIP11/ZNF365/DHX9/TP53BP1/BABAM2/RMI2/SHLD3/TIGAR/OGG1/HDAC10/EYA1/TERF2IP/PML/RPA2/CBX8/HELB/KLHL15/UBE2V1/POLQ/ERCC6/SMCHD1/RAD51/PARPBP/WRNIP…	88
GO:0030595	leukocyte chemotaxis	145/9208	230/18722	1.43728e-05	0.000214176	0.000138224	FCER1G/LYST/ADAM17/CXCR4/STK39/PIKFYVE/CCL20/HRH1/OXSR1/CXCL1/CXCL2/CXCL9/CXCL10/ITGA1/F2RL1/AIF1/VEGFA/PLA2G7/PPIA/CCL26/PTK2B/CREB3/SYK/ALOX5/ADAM8/SWAP70/MDK/SPI1/VEGFB/JAML/C3AR1/DNM1L/NCKAP1L/FLT1/GPR183/SRP54/LGALS3/LGMN/ADAM10/NOD2/CKLF/CXCL16/C1QBP/TMEM102/LGALS9/CCL5/MAPK1/MOSPD2/MPP1/MAPK3/SFTPD/NINJ1/CCR6/TIRAP/CD74/DUSP1/CSF1R/GPR18/SBDS/SLAMF8/IL6/CXCL3/C10orf99/DAPK2/EDNRB/SLAMF1/HS…	145
GO:0045787	positive regulation of cell cycle	191/9208	313/18722	1.45006e-05	0.000215573	0.000139126	GPSM2/CKS1B/TPR/CDC73/DTL/PROX1/ADAM17/ROCK2/MAPRE3/SPAST/BCL2L11/CCNT2/CUL3/ECT2/HES1/MSX1/PKD2/MAD2L1/PLK4/PLRG1/YTHDC2/CEP120/AIF1/PHIP/FBXO5/HOXA13/EGFR/KMT2E/SRPK2/SMARCD3/UBXN2B/CSPP1/HSF1/CKS2/CDC14B/STOX1/KIF20B/SLF2/FGFR2/E2F8/FEN1/OVOL1/LRP5/CCND1/NUMA1/CEP295/RDX/PTPN11/ANAPC5/CENPJ/BRCA2/RGCC/PCID2/CUL4A/RAD51B/LGMN/CCNK/AKT1/CCPG1/PAFAH1B1/ATAD5/MED1/RARA/PRKCA/SPHK1/RPTOR/ANAPC11/TH…	191
GO:0007052	mitotic spindle organization	82/9208	120/18722	1.61076e-05	0.000238904	0.000154183	GPSM2/TPR/NEK2/SPAST/SPC25/KIF15/MAP4/CHMP2B/SPICE1/STAG1/KIF2A/TACC1/CHMP5/NEK6/GOLGA2/SMC3/BCCIP/NUMA1/BORA/PIBF1/TOGARAM1/CHMP1A/TUBG1/MISP/KIF3B/SUN2/KIF4A/STAG2/CLASP1/ABRAXAS2/HNRNPU/SMC1A/KIFC1/NUDC/SBDS/GNAI1/INTS13/CENPH/NDC80/CEP97/TACC2/CHMP1B/MECP2/MAP10/TTK/CCNB1/CKAP5/PLK2/CCSAP/NUF2/KIF23/MYBL2/CHEK2/KIF11/MAP9/PTPA/CEP192/DCTN1/STIL/CHMP4B/WDR62/EFHC1/RAE1/KIFC2/DLGAP5/CHMP4C/AAAS…	82
GO:1901991	negative regulation of mitotic cell cycle phase transition	116/9208	179/18722	1.66111e-05	0.000245797	0.000158631	TPR/CDC73/DTL/DLG1/PKD2/MAD2L1/UIMC1/SOX4/FBXO5/GPNMB/ZNF655/RINT1/CASP2/CDKN2B/CDC14B/PTEN/USP47/CDK2AP2/CCND1/ANAPC15/ATM/KNTC1/RGCC/PCID2/DACT1/BRD7/RFWD3/TP53/ZNF830/SLFN11/CDK5RAP3/FZR1/RBL1/KLHL22/FBXO7/BRCC3/RBL2/GIGYF2/APC/GEN1/BRSK1/DUSP1/FHL1/TAOK2/TAOK1/GPR132/NDC80/TRIM39/ZW10/HUS1/CDK5RAP2/EZH2/CHFR/CDK1/NAE1/SYF2/TTK/CCNB1/MUC1/PLK2/NACC2/BABAM2/MDM2/KLF4/KANK2/CCL2/TOPBP1/CHEK2/BLM…	116
GO:0140694	non-membrane-bounded organelle assembly	220/9208	367/18722	1.87335e-05	0.000276314	0.000178326	GPSM2/POGZ/RC3H1/TPR/ASPM/NEK7/CSRP1/NEK2/PROX1/PUM2/MAPRE3/ALMS1/CFLAR/FARP2/KAT2B/MLH1/KIF15/CHMP2B/SPICE1/STAG1/PLS1/EIF2A/HAUS3/CNOT6L/PLK4/CEP72/BRIX1/PRKAA1/DHX29/KIF2A/CEP120/MAPK9/CNOT6/TUBB/SENP6/MDN1/FBXO5/EZR/DBNL/STYXL1/YTHDF3/RRS1/SQLE/ASAP1/HAUS6/C9orf72/CHMP5/GSN/NEK6/GOLGA2/NEBL/LZTS2/SMC3/BCCIP/PATL1/NUMA1/C2CD3/CEP295/DDX6/BICD1/POC1B/ATXN2/KNTC1/CENPJ/PAN3/LCP1/PIBF1/TUBGCP3/TO…	220
GO:1903053	regulation of extracellular matrix organization	38/9208	48/18722	1.87861e-05	0.000276314	0.000178326	FAP/CFLAR/RIC1/NOTCH1/ETS1/TNFRSF1A/RGCC/IER3IP1/CST3/CLASP1/SLC2A10/AEBP1/ABL1/IL6/DDR2/AGT/ANTXR1/EFEMP2/PHLDB1/PHLDB2/CARMIL2/BMP2/SOX9/PDPN/DDR1/TNFRSF1B/TIE1/COLGALT1/HAS2/SMAD3/EMILIN1/RUNX1/DAG1/FSCN1/ADTRP/LRP1/FGFR4/RB1	38
GO:0006626	protein targeting to mitochondrion	70/9208	100/18722	1.88195e-05	0.000276314	0.000178326	PINK1/HAX1/TOMM20/UBE2D3/FBXW7/PRKAA1/MICALL2/FIS1/PMPCB/IMMP2L/BNIP3L/TOMM5/PMPCA/TIMM23/ATG13/VPS11/SREBF1/NPEPPS/UBE2L3/FBXO7/SREBF2/SIAH3/FZD5/BAP1/TIMM8A/RHOU/TIMM10B/LMAN1/LRRK2/AGK/TOMM40L/HPS4/RNF31/TOMM70/AIP/MFF/SH3GLB1/TIMM44/TSPO/MIPEP/BAG4/C11orf65/DNAJC15/CSNK2A2/HTRA2/AIFM1/TOMM22/MTERF4/ARIH2/BID/TIMM21/TOMM40/RAC2/TIMM10/TIMM22/ABLIM3/BAG3/PITRM1/TIMM8B/GSK3A/TIMM50/TIMM17A/SAE1/…	70
GO:2000779	regulation of double-strand break repair	61/9208	85/18722	1.88475e-05	0.000276314	0.000178326	PARP1/ACTR2/RIF1/TRIP12/WDR48/PARP9/DTX3L/TWIST1/FIGNL1/POT1/HSF1/SHLD2/SLF2/MGMT/KMT5B/RNF169/ARID2/NUDT16L1/PPP4C/SPIRE2/FANCB/SLF1/SPIRE1/WAS/CGAS/RECQL5/TFIP11/ZNF365/TP53BP1/RMI2/SHLD3/OGG1/TERF2IP/PML/RPA2/HELB/KLHL15/POLQ/ERCC6/SMCHD1/RAD51/PARPBP/FBH1/DDX11/WRAP53/SIRT7/MMS19/SIRT6/SETMAR/SHLD1/CHEK1/OTUB1/KMT5C/MAD2L2/FOXM1/AUNIP/UBR5/RAD51AP1/CYREN/PRKDC/KDM1A	61
GO:0051651	maintenance of location in cell	135/9208	213/18722	1.90258e-05	0.000278285	0.000179598	PINK1/GPSM2/ASPM/SLC8A1/CALM2/TMSB10/INSIG2/SP100/ITPR1/TBCCD1/TAPT1/CXCL9/CXCL10/PKD2/PDE4D/SYNE1/SUN1/SCIN/SRI/AKAP9/INSIG1/PTK2B/CHD7/TOPORS/VPS13A/TMEM38B/GSN/ANK3/SRGN/SORL1/CD4/ITPR2/ATP7B/RASA3/CALM1/AKT1/VPS13C/CYBA/PAFAH1B1/APOE/PLCG1/MORC3/KDELR3/SUN2/RANGAP1/DMD/TMSB15B/TWF2/SUPT7L/HK2/FTH1/CAV1/PRKACA/HK1/ITPR3/HNRNPU/SLC25A23/ABL1/CDK5/BARD1/ATG5/ANXA6/PLN/FGF2/THY1/ARHGAP21/ANKRD13C…	135
GO:0030183	B cell differentiation	94/9208	141/18722	1.93314e-05	0.000282105	0.000182064	VCAM1/GON4L/IRF2BP2/ADAM17/SP3/ITGA4/NHEJ1/DOCK10/INPP5D/PIK3R1/FNIP1/BAK1/LFNG/CARD11/DNAJB9/PTK2B/IL7/CDH17/SYK/LRRC8A/KLF6/SPI1/PTPRJ/TCIRG1/ATM/NCKAP1L/GPR183/PCID2/IRF8/GPS2/TP53/PTPN2/TCF3/IL4I1/EP300/INHBA/DOCK11/FLT3/ABL1/HDAC9/SLAMF8/PLCL2/RAG1/IL6/BCL3/BLNK/IFNB1/BCL6/ID2/HDAC4/IFNE/IFNA16/CR1/IFNA5/LGALS1/STAT5B/IFNA8/IFNA1/EZH2/IFNW1/POU2AF1/IFNA7/ST3GAL1/DCLRE1C/KIT/IKZF3/CMTM7/XBP1/…	94
GO:0070507	regulation of microtubule cytoskeleton organization	98/9208	148/18722	1.99168e-05	0.000289982	0.000187147	GPSM2/TPR/CAMSAP2/MAPRE3/SPAST/KIF15/CHMP2B/GSK3B/TPPP/PRKAA1/OCLN/TRIM36/ATAT1/SENP6/AKAP9/MET/MPDZ/CHMP5/GBA2/CAMSAP1/RASSF7/MARK2/CDK2AP2/NUMA1/PAK1/DIXDC1/BICD1/CLIP1/CKAP2/BORA/SLAIN1/ARHGEF7/TOGARAM1/HDGFL3/CYLD/CHMP1A/PAFAH1B1/MAPRE2/MAP1S/DYRK1A/GAS2L1/MID1/CLASP1/APC/ROCK1/HNRNPU/ABL1/EML2/GNAI1/TAOK1/SPAG5/SKA3/HDAC6/PRUNE1/ARHGEF2/CEP97/CDK5RAP2/CHMP1B/MECP2/FGF13/CKAP5/CCSAP/PHLDB1/PH…	98
GO:0033045	regulation of sister chromatid segregation	53/9208	72/18722	2.04421e-05	0.000296271	0.000191206	TPR/CUL3/MAD2L1/FBXO5/NEK6/NUMA1/ANAPC15/ATM/ANAPC5/KNTC1/PCID2/ANAPC11/KLHL22/APC/GEN1/DUSP1/HNRNPU/NDC80/ZW10/NSMCE2/CDC16/HECW2/CDK5RAP2/CHFR/TTK/CCNB1/PTTG1/RMI2/RAD21/ANAPC4/TRIP13/BUB1B/MAD2L1BP/RIOK2/DYNC1LI1/ESPL1/CDC26/IK/ZWILCH/DLGAP5/CDC23/AURKB/CENPE/PSMG2/BUB1/PLK1/TACC3/MAD2L2/MAD1L1/CENPF/ZWINT/ANAPC7/RB1	53
GO:1905818	regulation of chromosome separation	53/9208	72/18722	2.04421e-05	0.000296271	0.000191206	TPR/CUL3/MAD2L1/FBXO5/NEK6/NUMA1/ANAPC15/ATM/ANAPC5/KNTC1/PCID2/ANAPC11/CSNK2A1/KLHL22/APC/GEN1/DUSP1/NDC80/ZW10/NSMCE2/CDC16/HECW2/CDK5RAP2/CHFR/TTK/CCNB1/PTTG1/RAD21/ANAPC4/TRIP13/CSNK2A2/BUB1B/MAD2L1BP/RIOK2/DYNC1LI1/ESPL1/CDC26/IK/ZWILCH/DLGAP5/CDC23/AURKB/CENPE/PSMG2/BUB1/PLK1/TACC3/MAD2L2/MAD1L1/CENPF/ZWINT/ANAPC7/RB1	53
GO:0042098	T cell proliferation	127/9208	199/18722	2.0514e-05	0.000296635	0.000191441	TNFRSF14/CTPS1/VCAM1/TNFSF4/RC3H1/CD55/CD46/SOS1/PELI1/IHH/TGFBR2/CBLB/HHLA2/NCK1/HES1/TFRC/DLG1/CASP3/HAVCR2/DOCK2/BTN3A1/AIF1/CD24/FYN/CARD11/GPNMB/ZP3/CD274/SYK/RC3H2/PPP3CB/TRAF6/LRRC32/IL18/NCKAP1L/SLC7A1/LGALS3/PSMB10/TP53/LGALS9/CCL5/PRKAR1A/TWSG1/PRDX2/IL4I1/ITCH/SDC4/CEBPB/EFNB1/ELF4/SFTPD/SH3RF1/CD80/CD86/IRF1/FADD/BTN2A2/ABL1/IGFBP2/RIPK3/PAWR/VTCN1/SOS2/IL6/MSN/LILRB1/SLAMF1/VSIR/CD20…	127
GO:0035601	protein deacylation	77/9208	112/18722	2.06462e-05	0.000297868	0.000192237	PINK1/PPT1/PRMT6/ELK4/RCOR3/PER2/ABHD10/TBL1XR1/REST/TPPP/NIPBL/PRKAA1/VEGFA/NCAPG2/FNTA/ABHD17B/SIRT1/BRMS1/KDM5A/FRY/ABHD13/RCOR1/ABHD17C/TP53/SREBF1/AKAP8L/SIN3B/SIRT2/PRKD2/DYRK1A/EP300/BEX4/SIN3A/ING2/NNMT/USP17L2/SPRED2/MTA2/MAPK8/HDAC9/LRRK2/RCOR2/SMARCAD1/RBM14/HDAC6/BCL6/HDAC8/HDAC4/HDAC7/NEK3/SKI/BAZ2A/PER1/BRMS1L/HDAC10/NDN/MIER1/ZBTB7B/MTA1/PRKD1/CAMK2D/TADA3/APLNR/SIRT7/ABHD12/TBL1X/…	77
GO:0070661	leukocyte proliferation	193/9208	318/18722	2.10402e-05	0.000302864	0.000195461	TNFRSF14/CTPS1/VCAM1/GBA/TNFSF4/RC3H1/CD55/CD46/SOS1/PELI1/SLC39A10/IHH/INPP5D/AZI2/TGFBR2/PRKCD/CBLB/HHLA2/NCK1/HES1/TFRC/DLG1/CD38/CASP3/F2RL1/MEF2C/PURA/HAVCR2/DOCK2/BTN3A1/AIF1/CD24/FYN/TNFAIP3/CARD11/AHR/GPNMB/ZP3/IL7/CD274/SYK/RC3H2/PPP3CB/HELLS/TRAF6/TCIRG1/LRRC32/ATM/IL18/NCKAP1L/TBK1/SLC7A1/GPR183/IRS2/LGALS3/PSMB10/TP53/LGALS9/CCL5/PRKAR1A/CD300A/TWSG1/PRDX2/PKN1/IL4I1/ITCH/SDC4/ZNF335/…	193
GO:0008380	RNA splicing	256/9208	434/18722	2.13235e-05	0.000306248	0.000197645	SRRM1/PPP1R8/SRSF4/RRAGC/YBX1/MAGOH/PRPF38B/RBM15/BCAS2/SF3B4/PRPF3/CLK2/KHDC4/SNRPE/SNRNP27/ZNF638/SNRNP200/PRPF40A/PPIG/CIR1/CWC22/CLK1/ISY1/DBR1/MBNL1/NCBP2/REST/YTHDC1/LARP7/METTL14/PLRG1/MTREX/PPWD1/PIK3R1/PPP2CA/SLU7/CLK4/PRPF4B/SNRNP48/DHX16/SRPK1/QKI/CDK13/BUD31/SRPK2/LUC7L2/TGS1/VIRMA/KHDRBS3/SMU1/C9orf78/SETX/PRPF18/HNRNPF/HNRNPH3/SMNDC1/AHNAK/TRPT1/RBM4B/CLNS1A/SRSF8/CWF19L2/RBM7/SCAF1…	256
GO:0016601	Rac protein signal transduction	34/9208	42/18722	2.17527e-05	0.000309756	0.000199909	SSX2IP/ALS2/ABI2/FARP2/AIF1/HACE1/DYNLT1/ELMO1/DBNL/AUTS2/KBTBD6/ARF6/CYFIP1/DNM2/CADM4/OGT/ARHGAP24/SH3BP1/ARHGAP44/PIK3CB/PIK3CG/TIAM1/KBTBD7/EPS8/RHOH/CDH13/KRAS/HACD3/RAC2/NISCH/CRK/RHOG/ARHGAP17/RAC1	34
GO:0043507	positive regulation of JUN kinase activity	34/9208	42/18722	2.17527e-05	0.000309756	0.000199909	MAP3K13/MAP3K7/MAP3K5/MAP3K4/ARHGEF5/PTK2B/SYK/DAB2IP/TRAF6/MAP4K2/PAK1/FZD4/MAP2K7/PTPN1/FZD10/FZD5/MAP3K11/FGD2/TRAF2/DVL3/WNT5A/TLR6/ROR2/TNFRSF11A/TIAM1/EDN1/MAP3K10/ERN2/DUSP19/DVL2/MAP3K12/ERN1/CCL19/TAOK3	34
GO:0090503	RNA phosphodiester bond hydrolysis, exonucleolytic	34/9208	42/18722	2.17527e-05	0.000309756	0.000199909	ANGEL2/DIS3L2/XRN1/CNOT6L/EXOSC9/DCP2/CNOT8/CNOT6/EXOSC3/REXO2/PAN3/DIS3/ISG20/XRN2/EXOSC8/DIS3L/CNOT2/CPSF3/DCPS/ERI1/PARN/EXOSC2/PAN2/EXOSC10/ERI2/TOE1/USB1/TRIR/ISG20L2/ZC3H12A/CNOT1/ANGEL1/EXOSC4/EXOSC7	34
GO:0032507	maintenance of protein location in cell	48/9208	64/18722	2.17629e-05	0.000309756	0.000199909	PINK1/TMSB10/INSIG2/SP100/TAPT1/SYNE1/SUN1/SCIN/INSIG1/TOPORS/VPS13A/GSN/ANK3/SRGN/SORL1/CD4/AKT1/VPS13C/MORC3/KDELR3/SUN2/RANGAP1/TMSB15B/TWF2/SUPT7L/HK2/CAV1/HK1/HNRNPU/CDK5/BARD1/ANKRD13C/TAF8/TMSB4X/GPAA1/GJA1/TSPO/PML/ARL2BP/CIZ1/BBS4/CCDC88A/VPS13D/ARL2/RER1/GOLPH3/CHCHD10/OS9	48
GO:0048015	phosphatidylinositol-mediated signaling	115/9208	178/18722	2.21409e-05	0.000312678	0.000201795	PIP5K1A/HAX1/STAMBP/PLGLB2/SERPINE2/HCLS1/PIK3CA/EXOC1/PTPN13/PIK3R1/F2RL1/FYN/EZR/PDGFA/TWIST1/KBTBD2/EGFR/JAK2/SEMA4D/DAB2IP/INPP5E/SIRT1/PTEN/PLCE1/PIK3AP1/INPP5F/GAB2/IL18/FLT1/ENTPD5/AKT1/UBE3A/NEDD4/C1QBP/CCL5/SIRT2/PLCB1/PLCB4/SRC/PRR5/GPR143/OGT/PLCL1/PI4KA/PDGFD/TSC2/DIPK2A/PIK3IP1/PLCD1/PDGFC/CSF1R/FLT3/PIK3R2/PLCL2/PLCB2/FGFR1/PIK3C3/TEK/CBL/PIK3C2B/FGF2/AGT/CEP55/PIK3R5/PIK3CB/ROR2/TY…	115
GO:0006482	protein demethylation	28/9208	33/18722	2.21653e-05	0.000312678	0.000201795	KDM4A/KDM5B/KDM3A/JARID2/KDM1B/KDM7A/KDM4C/PHF2/JMJD1C/KDM2A/PPME1/KDM5A/JMJD6/KDM4B/KDM5C/PHF8/RIOX2/UBE2B/UTY/KDM2B/ALKBH4/KDM3B/RIOX1/FBXL19/KDM6A/HR/KDM6B/KDM1A	28
GO:0008214	protein dealkylation	28/9208	33/18722	2.21653e-05	0.000312678	0.000201795	KDM4A/KDM5B/KDM3A/JARID2/KDM1B/KDM7A/KDM4C/PHF2/JMJD1C/KDM2A/PPME1/KDM5A/JMJD6/KDM4B/KDM5C/PHF8/RIOX2/UBE2B/UTY/KDM2B/ALKBH4/KDM3B/RIOX1/FBXL19/KDM6A/HR/KDM6B/KDM1A	28
GO:1902275	regulation of chromatin organization	28/9208	33/18722	2.21653e-05	0.000312678	0.000201795	SETDB1/TPR/SETD5/TASOR/PHF2/RESF1/PPHLN1/MPHOSPH8/SETDB2/TLK2/METTL4/MAP1S/MORC2/PHF8/SSRP1/ATF7IP/HNRNPU/MLLT3/MKI67/TLK1/TET1/ALKBH4/ZNF304/SPTY2D1/PARP10/SETD1A/APOBEC1/DNMT1	28
GO:1902749	regulation of cell cycle G2/M phase transition	71/9208	102/18722	2.22902e-05	0.000313744	0.000202482	DTL/UIMC1/FBXO5/RINT1/SMARCD3/CDC14B/STOX1/USP47/CCND1/ATM/RAD51B/ATAD5/ZNF830/CDK5RAP3/FZR1/BRCC3/SIN3A/CDC25C/KIF14/PAXIP1/USP17L2/BRSK1/FHL1/TAOK2/TAOK1/GPR132/DBF4B/TRIM39/NEK10/HUS1/CHFR/CDK1/MECP2/NAE1/SYF2/CCNB1/BABAM2/CDC25A/TOPBP1/BLM/RAD21/PKIA/CDK2/ZFYVE19/CLSPN/MRE11/NBN/ATF5/HSPA2/CDKN1A/BRD4/FOXO4/TICRR/CHMP4C/TAOK3/APP/PBX1/CHEK1/CDC25B/VPS4B/AURKB/PLK1/AURKA/ORC1/INTS3/CENPF/BABAM…	71
GO:1990845	adaptive thermogenesis	103/9208	157/18722	2.25056e-05	0.000316075	0.000203987	DOCK7/LEPR/FH/ADAM17/LPIN1/THADA/EPAS1/ALMS1/KDM3A/CXCR4/PTH2R/PER2/PLAC8/PRLR/ARRDC3/VEGFA/ACHE/RHEB/HSF1/JAK2/GADD45G/SYK/NOTCH1/EHMT1/IL18/SORL1/APPL2/GATM/FLCN/CEBPB/OGT/PLCL1/NR1H3/LNPEP/CAV1/APC/PDGFC/HNRNPU/FFAR4/ADIPOR1/LGR4/PLCL2/ARNTL/PRDM16/PPARGC1B/ACVR2B/DIO2/NPR3/UCP2/GHRL/OXT/NRDC/SLC25A44/GJA1/IRF4/TRPV2/CMKLR1/G0S2/ESRRG/ADRB1/TFE3/CD36/NOVA2/CNOT3/IP6K1/FOXC2/GRB10/ZNF516/LAMA4/…	103
GO:0002312	B cell activation involved in immune response	59/9208	82/18722	2.26411e-05	0.000316577	0.000204311	TNFSF4/EXO1/RIF1/DOCK10/MLH1/HMCES/TFRC/RNF168/LFNG/PTK2B/CDH17/EXOSC3/SHLD2/SWAP70/SPI1/KMT5B/GPR183/IRF8/TNFSF13/THOC1/CCR6/DOCK11/PAXIP1/MSH6/SLC15A4/ABL1/PLCL2/IL6/RNF8/BCL3/IFNB1/CD180/BCL6/CR1/CD40/BATF/LGALS1/POU2AF1/TP53BP1/ST3GAL1/CD28/XBP1/NKX2-3/SHLD3/SUPT6H/TLR4/PLCG2/ITFG2/FCGR2B/ITM2A/NBN/NOTCH2/ERCC1/SHLD1/KMT5C/STAT6/NDFIP1/MAD2L2/MSH2	59
GO:0016575	histone deacetylation	59/9208	82/18722	2.26411e-05	0.000316577	0.000204311	PINK1/PRMT6/ELK4/RCOR3/PER2/TBL1XR1/REST/NIPBL/VEGFA/NCAPG2/SIRT1/BRMS1/KDM5A/RCOR1/TP53/SREBF1/AKAP8L/SIN3B/SIRT2/PRKD2/SIN3A/ING2/USP17L2/MTA2/MAPK8/HDAC9/LRRK2/RCOR2/SMARCAD1/RBM14/HDAC6/BCL6/HDAC8/HDAC4/HDAC7/SKI/BAZ2A/PER1/BRMS1L/HDAC10/MIER1/ZBTB7B/MTA1/PRKD1/CAMK2D/TADA3/APLNR/SIRT7/TBL1X/SIRT3/SIRT6/PHB/SUDS3/HDAC3/HDAC5/SAP30BP/MTA3/HDAC1/HDAC2	59
GO:0031330	negative regulation of cellular catabolic process	162/9208	262/18722	2.28229e-05	0.000318417	0.000205499	PINK1/YBX1/KDM4A/LEPR/TENT5C/EFNA1/ATP2B4/MAPKAPK2/ANGEL2/NBAS/FEZ2/LRPPRC/ATG7/RYBP/TMEM39A/DHX36/PIK3CA/NSUN2/TENT4A/DAP/PAIP1/TAF9/TENT2/PHAX/HFE/TAB2/MET/HIPK2/RIC1/RRAGA/RGP1/SECISBP2/PTPN3/DAB2IP/GOLGA2/UBXN1/SORL1/YBX3/SCFD1/STYX/AKT1/CLEC16A/N4BP1/TENT4B/TP53/SMCR8/CDK5RAP3/TOB1/TLK2/TIMP2/USP14/NPC1/SIRT2/ZFP36/CSNK2A1/CST3/E2F1/USP25/KLHL22/HMOX1/TAB3/RBM10/OGT/FMR1/MTM1/IL10RA/USP30/TS…	162
GO:0032943	mononuclear cell proliferation	178/9208	291/18722	2.29404e-05	0.000318991	0.000205869	TNFRSF14/CTPS1/VCAM1/TNFSF4/RC3H1/CD55/CD46/SOS1/PELI1/SLC39A10/IHH/INPP5D/AZI2/TGFBR2/PRKCD/CBLB/HHLA2/NCK1/HES1/TFRC/DLG1/CD38/CASP3/MEF2C/PURA/HAVCR2/DOCK2/BTN3A1/AIF1/CD24/FYN/CARD11/AHR/GPNMB/ZP3/IL7/CD274/SYK/RC3H2/PPP3CB/HELLS/TRAF6/LRRC32/ATM/IL18/NCKAP1L/TBK1/SLC7A1/GPR183/IRS2/LGALS3/PSMB10/TP53/LGALS9/CCL5/PRKAR1A/CD300A/TWSG1/PRDX2/PKN1/IL4I1/ITCH/SDC4/ZNF335/CEBPB/NFATC2/EFNB1/ELF4/S…	178
GO:0006898	receptor-mediated endocytosis	152/9208	244/18722	2.29646e-05	0.000318991	0.000205869	PPT1/EPS15/BTBD8/FNBP1L/FCER1G/DNM3/ITSN2/PPP3R1/AAK1/ITGA4/ITGAV/PIKFYVE/ACKR3/TBC1D5/TGFBR2/STAB1/DNAJC13/TFRC/GAK/BMP2K/DAB2/CD14/HFE/VEGFA/CD2AP/LMBRD1/REPS1/EZR/DBNL/ACHE/WASL/MKLN1/MSR1/CLTA/CTSL/SYK/ATAD1/INPP5F/ADM/CTTN/FOLR1/FCHSD2/ARRB1/PICALM/SORL1/BICD1/SCYL2/ATXN2/ARF6/NEDD4/SNX1/ARRB2/CXCL16/ARHGAP27/GRB2/C3/DNM2/LDLR/APOE/APOC2/AP2A1/SYNJ1/GRK3/FMR1/HIP1R/AP4E1/SFTPD/CAV1/CAV2/OPHN…	152
GO:0007623	circadian rhythm	133/9208	210/18722	2.30427e-05	0.000319378	0.000206118	PROX1/ROCK2/PPP1CB/GFPT1/NPAS2/CREB1/PER2/BHLHE40/ATG7/PPARG/NR1D2/GSK3B/SIAH2/FBXW7/PRKAA1/NUDT12/MAPK9/BTBD9/AHR/EGFR/CLDN4/FBXL6/GNAQ/NFIL3/SETX/SIRT1/PTEN/RBM4B/KDM2A/KMT2A/KDM5A/ARNTL2/PSPC1/FBXL3/MYCBP2/PRMT5/UBE3A/RORA/ZFHX3/TP53/NCOR1/SREBF1/CSNK1D/TYMS/FBXL12/JUND/CRTC1/RELB/AHCY/DYRK1A/CSNK1E/EP300/PPARA/USP9X/OGT/SIN3A/NR1H3/SLC6A4/HNRNPU/HNF4A/MAPK8/SRRD/LGR4/CRY2/JUN/CRY1/FBXL17/SOX1…	133
GO:0001558	regulation of cell growth	245/9208	414/18722	2.32498e-05	0.000321546	0.000207518	ATAD3A/SLC25A33/SFN/PPT1/ADAM15/CDC73/GNG4/ADAM17/ITSN2/CXCR4/BMPR2/IGFBP5/SERPINE2/SEMA3F/GSK3B/EAF2/ZNF639/MAP3K13/MSX1/CD38/SPP1/EXOSC9/KIAA1109/PPP2CA/SPOCK1/SLC44A4/VEGFA/ENPP1/SGK1/BRAT1/DBNL/EGFR/LIMK1/SEMA3C/SMURF1/MUC12/PTK2B/EBAG9/SMARCA2/CDKN2A/PLAA/FXN/SEMA4D/TGFBR1/NRP1/SIRT1/SUPV3L1/PLCE1/USP47/PTPRJ/SIPA1/CTTN/PAK1/DCUN1D5/BTG1/CHPT1/RNF6/SPART/AKT1/CYFIP1/ADAM10/BCAR1/CYBA/PAFAH1B…	245
GO:0043162	ubiquitin-dependent protein catabolic process via the multivesicular body sorting pathway	21/9208	23/18722	2.38312e-05	0.000328871	0.000212245	RNF115/VPS37A/PLAA/STAM/NEDD4/MVB12B/VPS36/PTPN23/HDAC6/MVB12A/VPS37D/TOM1L1/UBAP1/VPS28/SNF8/VPS37C/VPS4B/TSG101/VPS25/VPS4A/VPS37B	21
GO:1903008	organelle disassembly	78/9208	114/18722	2.39404e-05	0.000329661	0.000212755	PINK1/HAX1/GBA/UFC1/SPAST/MTIF2/ATG7/ATG3/UBA5/FBXW7/GFM2/UFL1/FIS1/BNIP3L/RB1CC1/MRRF/GOLGA2/OPTN/ATG13/STX5/PLAAT3/MARK2/CTTN/DNM1L/UFM1/VRK1/KLC1/VPS13C/MAP1LC3B/TP53/SREBF1/CDC37/MAP1LC3A/FBXO7/SREBF2/WDR45/MCTS1/KIF5B/ATG2A/USP30/TSC2/HK2/FZD5/PELO/CAMKK2/AMBRA1/ATG2B/ULK1/RETREG3/ATG5/HDAC6/WIPI2/RETREG1/MUL1/GBF1/CDK1/WIPI1/FUNDC2/PLAAT1/TSPO/TIGAR/CSNK2A2/HTRA2/SPATA18/CISD2/ATG9A/MTIF3/Z…	78
GO:0031060	regulation of histone methylation	51/9208	69/18722	2.41816e-05	0.000332262	0.000214433	MTHFR/KDM4A/PRMT6/LMNA/KDM3A/RIF1/FAM47E/JARID2/AUTS2/KMT2E/SIRT1/KMT2A/SNW1/RTF1/CTCF/MLLT6/PAF1/ZNF274/ZNF335/BCOR/OGT/ATRX/AASS/NNMT/PHF1/MTF2/PAXIP1/SETD7/CTR9/CHTOP/KPNA7/SMARCB1/MECP2/RNF20/TET1/GATA3/IWS1/EHMT2/ZNF304/SMAD4/SUPT6H/NSD3/PIH1D1/MYB/PAXBP1/BRD4/PHF19/NELFA/WDR61/DNMT1/KDM1A	51
GO:0022409	positive regulation of cell-cell adhesion	174/9208	284/18722	2.47253e-05	0.000338998	0.000218781	TNFRSF14/PTPRU/PLPP3/BCL10/VCAM1/F11R/TNFSF4/CD55/CD46/ITPKB/ITGA4/IHH/TGFBR2/NFKBIZ/CD47/HHLA2/NCK1/PIK3CA/HES1/TFRC/AP3B1/HAVCR2/CD83/SOX4/AIF1/CD24/FYN/CARD11/GLI3/ZP3/PODXL/IL7/JAK2/CD274/SYK/MAP3K8/ALOX5/ANK3/ADAM8/TRAF6/MDK/FUT4/IL18/ST3GAL4/ETS1/CD4/NCKAP1L/PTPN11/SLC7A1/ZBTB1/AKT1/TJP1/NOD2/NFAT5/LGALS9/CCL5/RARA/SMAD7/CEACAM6/IL4I1/SIRPA/SRC/EFNB1/YES1/FOXA2/FUT7/CAV1/CD80/CD86/SART1/CD7…	174
GO:0006006	glucose metabolic process	125/9208	196/18722	2.48915e-05	0.000340541	0.000219777	LEPR/CRTC2/CLK2/USF1/PPP1CB/PPP4R3B/PDK1/PER2/KAT2B/EPM2AIP1/GSK3B/PIK3CA/APOD/PRKAA1/ENPP1/BRAT1/KBTBD2/SLC25A13/FAM3C/PPP1R3B/SIRT1/RBP4/SORBS1/LRP5/CPT1A/PGM2L1/DYRK2/HECTD4/PDX1/RUBCNL/IRS2/AKT1/SORD/RORA/ADPGK/INPP5K/TP53/IGFBP4/COX11/PTPN2/MIDN/SOGA1/SRC/EP300/PPARA/OGT/NNMT/HK3/DGAT2/FOXA2/HK2/SDS/FOXK1/INPPL1/HK1/BCKDK/GALM/PDK4/ADIPOR1/SDHAF3/CRY1/SELENOS/GCK/PDK2/C1QTNF12/PPP1R3G/MLYCD/…	125
GO:0006900	vesicle budding from membrane	46/9208	61/18722	2.53503e-05	0.000346072	0.000223347	PEF1/FNBP1L/MIA3/PREB/CUL3/SEC31A/SEC24B/AP3B1/SAR1B/SEC24A/WASL/INSIG1/CHMP5/PPP6C/PICALM/MYO18A/CSNK1D/VAPA/SEC23B/ARFGAP3/SEC23A/SEC13/TFG/GBF1/VAPB/TMED9/SEC24D/RAB7A/ANXA2/SCAP/PRKCI/CHMP4B/RILP/SEC24C/DNM1/CHMP7/ARFGAP2/CHMP4C/KLHL12/CHMP6/CHMP4A/GOLPH3L/TBC1D20/VPS4A/AP3D1/GOLPH3	46
GO:0050920	regulation of chemotaxis	140/9208	223/18722	2.72044e-05	0.000369771	0.000238641	ADAM17/CXCR4/STK39/BMPR2/OXSR1/SEMA3F/CXCL10/F2RL1/AIF1/VEGFA/PLA2G7/CCL26/SEMA3C/MET/PTK2B/ADGRA2/CREB3/SEMA4D/NOTCH1/NRP1/SWAP70/MDK/SPI1/STX3/VEGFB/CORO1B/C3AR1/DNM1L/NCKAP1L/MYCBP2/GPR183/EFNB2/LGMN/ADAM10/STX4/NOD2/C1QBP/TMEM102/LGALS9/CCL5/USP14/PTPN2/PRKD2/MAPK1/MOSPD2/MPP1/MAPK3/PDGFD/CCR6/TIRAP/CD74/PPM1F/DUSP1/CSF1R/GPR18/PLXNA3/SLAMF8/FGFR1/SUCNR1/IL6/FGF18/FGF2/DAPK2/SLAMF1/MMP28/LYN/…	140
GO:0001961	positive regulation of cytokine-mediated signaling pathway	39/9208	50/18722	2.74335e-05	0.000369771	0.000238641	ADAM17/IL1R1/CXCR4/PARP9/PARP14/TICAM2/RIPK1/IL7/IRF7/TBK1/NLRC5/PAFAH1B1/MED1/CPNE1/CD300LF/CD74/FADD/AXL/MMP12/TRAF2/TRIM44/WNT5A/CASP4/IKBKE/ZBP1/EDN1/TRIM32/RIPK2/TREM2/HPX/GAS6/UBE2K/IRF3/CSF1/LAPTM5/MAVS/AGPAT1/HSPA1B/AGPAT2	39
GO:0007080	mitotic metaphase plate congression	39/9208	50/18722	2.74335e-05	0.000369771	0.000238641	EML4/CUL3/CHMP2B/RRS1/CHMP5/PIBF1/KIF22/CHMP1A/KIF14/HNRNPU/KIFC1/NUDC/NDC80/ZW10/MIS12/CHMP1B/CENPC/CHAMP1/CCNB1/NUF2/CDCA5/SEH1L/KIF18A/CHMP4B/CHMP7/CDCA8/CHMP4C/CDC23/VPS4B/AURKB/DCTN2/CENPE/CHMP6/CHMP4A/MAD1L1/RMDN1/KIF2C/PSRC1/VPS4A	39
GO:0038093	Fc receptor signaling pathway	39/9208	50/18722	2.74335e-05	0.000369771	0.000238641	FCER1G/SOS1/PRKCD/CD47/MAP3K1/FER/MAPK9/MAP3K7/FYN/LIMK1/IKBKB/SYK/TRAF6/PTPRJ/PAK1/APPL2/MAP2K7/HCK/SRC/PLCG1/PLA2G6/YES1/MYO1G/MAPK8/ABL1/MAPK10/LYN/MAP2K4/KIT/VAV1/VAV3/PLD2/PRKCQ/BTK/APPL1/PLCG2/FCGR2B/VAV2/PIGR	39
GO:1903747	regulation of establishment of protein localization to mitochondrion	39/9208	50/18722	2.74335e-05	0.000369771	0.000238641	PINK1/HAX1/UBE2D3/FBXW7/PRKAA1/MICALL2/BNIP3L/ATG13/VPS11/SREBF1/NPEPPS/UBE2L3/SREBF2/SIAH3/FZD5/BAP1/RHOU/MAPK8/LMAN1/LRRK2/HPS4/GZMB/RNF31/SH3GLB1/BAG4/C11orf65/CSNK2A2/HTRA2/BBC3/ARIH2/DNAJA1/RAC2/ABLIM3/BAG3/NMT1/GSK3A/SAE1/TOMM7/HUWE1	39
GO:0046651	lymphocyte proliferation	176/9208	288/18722	2.74358e-05	0.000369771	0.000238641	TNFRSF14/CTPS1/VCAM1/TNFSF4/RC3H1/CD55/CD46/SOS1/PELI1/SLC39A10/IHH/INPP5D/AZI2/TGFBR2/PRKCD/CBLB/HHLA2/NCK1/HES1/TFRC/DLG1/CD38/CASP3/MEF2C/PURA/HAVCR2/DOCK2/BTN3A1/AIF1/CD24/FYN/CARD11/AHR/GPNMB/ZP3/IL7/CD274/SYK/RC3H2/PPP3CB/HELLS/TRAF6/LRRC32/ATM/IL18/NCKAP1L/TBK1/SLC7A1/GPR183/IRS2/LGALS3/PSMB10/TP53/LGALS9/CCL5/PRKAR1A/CD300A/TWSG1/PRDX2/PKN1/IL4I1/ITCH/SDC4/ZNF335/CEBPB/NFATC2/EFNB1/ELF4/S…	176
GO:0006887	exocytosis	211/9208	352/18722	2.75736e-05	0.000370183	0.000238907	VAMP3/SNAPIN/TMEM79/CD84/MIA3/EXOC8/RAB10/PREPL/VAMP8/RAB3GAP1/ARL8B/PDCD6IP/STX19/GSK3B/GATA2/EXOC1/REST/RAB33B/TRAPPC11/EXOC3/F2RL1/TMEM167A/FER/EXOC2/DTNBP1/MICAL1/STXBP5/SCIN/SCRN1/VPS41/YKT6/STX1A/ZP3/PCLO/EXOC4/RAB11FIP1/ARFGEF1/SYK/STX17/STXBP1/NOTCH1/STAM/PPP3CB/EXOC6/RAB11FIP2/CTBP2/LIN7C/SYT13/SPI1/STX3/SYT7/RAB3IL1/PAK1/GAB2/SYTL2/VPS11/DNM1L/NCKAP1L/WASHC3/LAMP1/RAB15/VTI1B/CALM1/RAB2…	211
GO:0035303	regulation of dephosphorylation	86/9208	128/18722	2.75829e-05	0.000370183	0.000238907	PINK1/PPP1R8/ENSA/GBA/SMG5/TIPRL/PPP2R5A/ROCK2/LPIN1/CALM2/SLC39A10/PPP1R7/PRKCD/GSK3B/BOD1L1/ITGA1/MEF2C/PPP2R5D/PPIA/STYXL1/IKBKB/JAK2/SEMA4D/PPP1R26/MASTL/SWAP70/PPP6R3/NCKAP1L/PPP1R12A/LGALS3/CALM1/YWHAE/INPP5K/CDK5RAP3/CD300A/PTBP1/URI1/SYMPK/SRC/MTMR3/MTMR1/ROCK1/TSC1/PPP1R35/PLEK/RIPK3/MTMR9/CRY2/PPP1R17/CHP1/SMG6/PPARGC1B/NSMF/MTMR2/MAGI2/PPP1R16B/ADORA1/DLC1/MTMR4/PPP6R2/BMP2/BAG4/FKBP1B…	86
GO:0010389	regulation of G2/M transition of mitotic cell cycle	66/9208	94/18722	2.76873e-05	0.0003708	0.000239305	DTL/UIMC1/FBXO5/RINT1/SMARCD3/CDC14B/STOX1/USP47/CCND1/ATM/RAD51B/ZNF830/CDK5RAP3/FZR1/BRCC3/SIN3A/CDC25C/KIF14/BRSK1/FHL1/TAOK2/TAOK1/GPR132/DBF4B/TRIM39/HUS1/CHFR/CDK1/MECP2/NAE1/SYF2/CCNB1/BABAM2/CDC25A/TOPBP1/BLM/RAD21/PKIA/CDK2/ZFYVE19/CLSPN/MRE11/NBN/HSPA2/CDKN1A/BRD4/FOXO4/TICRR/CHMP4C/TAOK3/APP/PBX1/CHEK1/CDC25B/VPS4B/AURKB/PLK1/AURKA/ORC1/INTS3/CENPF/BABAM1/VPS4A/MTA3/RNASEH2B/NABP2	66
GO:0043506	regulation of JUN kinase activity	44/9208	58/18722	2.93816e-05	0.000392661	0.000253414	MAP3K13/DTNBP1/MAP3K7/MAP3K5/MAP3K4/ARHGEF5/PTK2B/SYK/DAB2IP/PDCD4/HIPK3/TRAF6/MAP4K2/PAK1/FZD4/MAP2K7/PTPN1/SFRP2/FZD10/FZD5/MAP3K11/FGD2/TRAF2/DVL3/WNT5A/TLR6/ROR2/TNFRSF11A/TIAM1/EDN1/MAP3K10/ERN2/DUSP10/PTPN22/MAPK8IP1/DUSP19/DVL2/TNXB/MAP3K12/ERN1/CCL19/DNAJA1/TAOK3/GSTP1	44
GO:0030198	extracellular matrix organization	183/9208	301/18722	2.94647e-05	0.000392945	0.000253597	CTSS/ADAM15/ELF3/EXOC8/NID1/MPV17/FAP/COL5A2/CFLAR/IHH/CRTAP/COL8A1/CCDC80/FOXC1/COL28A1/ELN/PLOD3/ST7/EXT1/RIC1/B4GALT1/CTSV/TGFBR1/TMEM38B/COL5A1/NOTCH1/SPOCK2/P4HA1/COL17A1/ADAM8/HSD17B12/CREB3L1/LTBP3/SERPINH1/MPZL3/ETS1/TNFRSF1A/RGCC/LCP1/COL4A2/NID2/ADAM10/MYO1E/MYH11/GFOD2/FOXF1/COL1A1/IER3IP1/COMP/CST3/SULF2/COL9A3/COL18A1/ATP7A/CRISPLD2/CLASP1/SFRP2/LUM/PAPLN/SLC2A10/SMPD3/CAV1/FBLN5/FUR…	183
GO:0006753	nucleoside phosphate metabolic process	289/9208	497/18722	2.99699e-05	0.000398844	0.000257404	PINK1/PPT1/CTPS1/DPYD/AMPD2/PARP1/RHOQ/DGUOK/PDK1/PARP9/HACD2/MBD4/NMNAT3/DLG1/PPAT/NUDT9/PDE5A/GUCY1B1/PRKAA1/HMGCS1/PDE4D/AK6/HMGCR/NUDT12/HSD17B4/ACSL6/ELOVL5/RAB23/ME1/NT5E/AK9/ENPP1/TBPL1/PDE10A/CARD11/NT5C3A/OGDH/MLXIPL/SLC25A13/BPGM/GIMAP7/PRKAG2/PDE7A/GDA/NMRK1/RFK/PRXL2C/ENTPD8/ATP5F1C/SLC25A16/ADK/ACSL5/AMPD3/HSD17B12/DLG2/REXO2/ENO2/GUCY2C/FAR2/SUCLA2/ENTPD5/DLST/NUDT14/RORA/PKM/ADPGK/…	289
GO:0046822	regulation of nucleocytoplasmic transport	73/9208	106/18722	3.06426e-05	0.000406943	0.000262631	SFN/UHMK1/TPR/PTPN14/SP100/PRKCD/GSK3B/HCLS1/ECT2/APOD/NCBP2/NSUN2/PIK3R1/NUP153/RAB23/GLI3/MDFIC/JAK2/NOLC1/PPP1R12A/PTPN11/NUP58/UFM1/CTDSPL2/NEDD4/YWHAE/JUP/AKAP8L/MAPK1/RANGAP1/PRKACA/EMD/CDK5/XPO4/BARD1/PIK3R2/CHP1/SMO/CAMK1/ANGPT1/CDK1/MX2/DHX9/DNAJC27/PTGS2/NUP54/IWS1/MDM2/CD36/PKIA/EFCAB7/HYAL2/CHP2/SUPT6H/RIOK2/PRKD1/SMAD3/GAS6/PSEN1/IL1B/MAPK14/SIRT7/PKIG/BAG3/ZC3H12A/RBM22/AAAS/FERMT1/…	73
GO:0150116	regulation of cell-substrate junction organization	52/9208	71/18722	3.09242e-05	0.000409827	0.000264492	ROCK2/MAP4K4/EPB41L5/IQSEC1/APOD/PIK3R1/DUSP22/VEGFA/NRP1/PTEN/LDB1/SLK/PTPRJ/PTPN11/ARF6/FMN1/PEAK1/ACTG1/MAPRE2/SRC/SDC4/ARHGAP6/CLASP1/ROCK1/TSC1/PPM1F/ACVRL1/ABL1/PTPRA/COL16A1/TEK/THY1/ITGB1BP1/SLC9A1/WDPCP/MACF1/LAMTOR2/LIMCH1/DLC1/DAPK3/PHLDB2/KDR/THBS1/DUSP3/SMAD3/WNT4/MMP14/CORO1C/POLDIP2/LRP1/VCL/RAC1	52
GO:0051604	protein maturation	179/9208	294/18722	3.18969e-05	0.000421836	0.000272243	INPP5B/CTSS/SNAPIN/IFI16/CAPN2/PARP1/ADAM17/NFU1/LIPT1/CASP8/IHH/SERPINE2/KAT2B/NAA80/DNAJB11/NAA15/CASP3/CYFIP2/SOX4/BAK1/PERP/YAE1/GLI3/PMPCB/IMMP2L/CASP2/PLAT/PLGRKT/PRSS3/FXN/NAA35/CTSL/PTCH1/GSN/PMPCA/SRGN/PLAU/TSPAN14/CASP7/GLRX3/ADAM8/FAM111A/NAA40/C2CD3/SERPINH1/TMPRSS4/SORL1/C1RL/NAA16/CLN5/LGMN/ADAM10/CREBBP/LONP2/SPG7/COMP/TASP1/HM13/SRC/CTSZ/TMPRSS2/TBC1D10A/PISD/EP300/ATP6AP2/PCSK1N/…	179
GO:0006399	tRNA metabolic process	115/9208	179/18722	3.20774e-05	0.000423342	0.000273214	IARS2/THADA/TYW5/FARSB/TRNT1/THUMPD3/METTL6/DPH3/NSUN3/TRMT10C/EXOSC9/NSUN2/CDKAL1/MTO1/RARS2/ADAT2/TYW1/PUS7/DUS4L/TRMT10B/EXOSC3/TRMO/NSUN6/RPP30/TRUB1/TRPT1/PUS3/THUMPD1/ADAT1/TRMT1/DTD1/CDK5RAP1/MOCS3/EXOSC8/ALKBH8/OSGEPL1/QTRT2/RPUSD4/PUS10/RPP25L/POLR3K/ELP5/TRMT1L/TRMT6/ELP1/ELP3/DICER1/URM1/FTSJ1/TARBP1/CTU1/THUMPD2/TRMT10A/POP7/AARS2/TRMU/TRIT1/ANG/NARS2/DARS2/RPP40/ELAC2/RTCB/ALKBH1/SEP…	115
GO:0006310	DNA recombination	185/9208	305/18722	3.24163e-05	0.000426926	0.000275528	TNFSF4/PARP1/EXO1/SMC6/ACTR2/TSN/RIF1/NHEJ1/MLH1/WDR48/KPNA1/HMCES/TFRC/RNF168/HMGB2/NIPBL/UBR2/MMS22L/REV3L/MCM9/AP5Z1/RPA3/FIGNL1/MCMDC2/EXOSC3/RMI1/SETX/SUPV3L1/SHLD2/SWAP70/FEN1/C11orf80/KMT5B/ATM/NFRKB/ARID2/BRCA2/TEP1/RAD51B/BCL11B/NSMCE1/INO80E/PPP4C/TERF2/RFWD3/GINS2/TNFSF13/THOC1/INO80C/TCF3/MCM8/SAMHD1/FANCB/HMGB3/INO80D/CCR6/WRN/ACTR8/PAXIP1/MSH3/MSH6/XRCC2/GEN1/IL7R/NSMCE4A/SLC15A4/RA…	185
GO:0030705	cytoskeleton-dependent intracellular transport	124/9208	195/18722	3.26588e-05	0.00042923	0.000277014	SSX2IP/FNBP1L/SNAPIN/ARL8A/SPAST/DYNC2LI1/LRPPRC/MYO7B/DYNC1I2/ARL8B/TRAK1/IFT57/AP3B1/PURA/DTNBP1/KIF13A/TUBB/DST/MYO6/LCA5/SUN1/WASL/COPG2/HOOK3/AGTPBP1/RAB6A/DLG2/BICD1/TUBA1A/TUBA1C/BLOC1S1/MYO1A/IFT81/IFT88/LAMP1/CCDC88C/SPG11/MYO1E/MAPK8IP3/BICDL2/NDE1/TERF2/SPG7/PAFAH1B1/RHOT1/MYO1D/TANC2/MYO1F/MAP1S/ACTN4/KIF3B/SUN2/RPGR/KIF4A/KIF5B/MYO1G/ACTR10/HNRNPU/BICDL1/CCDC186/OPA1/VAMP7/HDAC6/ARHG…	124
GO:0002064	epithelial cell development	138/9208	220/18722	3.2859e-05	0.000430081	0.000277563	SFN/TMEM79/F11R/PROX1/ROCK2/FOSL2/EPB41L5/TFCP2L1/CXCR4/ABI2/IHH/SLC4A7/GSK3B/PLS1/ARHGEF26/SHROOM3/SEC24B/RAPGEF2/PALLD/FAT1/PDE4D/F2RL1/HSD17B4/VEGFA/PRDM1/EZR/HOXA5/HOXA13/CCM2/PLOD3/MET/PODXL/AKR1B1/RHEB/IKBKB/GRHL2/RFX3/ZDHHC21/B4GALT1/NOTCH1/VIM/YAP1/RDX/SIDT2/ST14/TNFRSF1A/FNDC3A/KLF5/CCDC88C/BCL11B/AKT1/TJP1/MYO1E/PAFAH1B1/RARA/TYMS/TJP3/PTPRS/SIPA1L3/PLCB1/JAG1/ASXL1/SRC/COL18A1/TRIOBP/A…	138
GO:0097529	myeloid leukocyte migration	138/9208	220/18722	3.2859e-05	0.000430081	0.000277563	FCER1G/IL1R1/PIKFYVE/CCL20/HRH1/CD47/CXCL1/CXCL2/CXCL9/CXCL10/ITGA1/AIF1/VEGFA/PLA2G7/PPIA/CCL26/PTK2B/CREB3/SYK/ADAM8/SWAP70/MDK/SPI1/VEGFB/JAML/C3AR1/DNM1L/NCKAP1L/FLT1/SRP54/LGALS3/LGMN/NOD2/CKLF/C1QBP/CCL5/CD300A/SIRPA/PLCB1/MAPK1/MOSPD2/MPP1/IRAK4/MAPK3/SFTPD/PDGFD/FUT7/TIRAP/CD74/DUSP1/CSF1R/PTGER4/MYD88/SLAMF8/PECAM1/IL6/CD200/CXCL3/DAPK2/EDNRB/SLAMF1/MMP28/LYN/CCL4/VEGFC/ROR2/CXADR/THBS4/…	138
GO:0046718	viral entry into host cell	95/9208	144/18722	3.31056e-05	0.000432416	0.00027907	TNFRSF14/EPS15/F11R/CD55/CD46/VAMP8/CXCR4/ITGAV/PIKFYVE/ZNF639/TFRC/NUP153/TRIM38/TRIM31/DYNLT1/EGFR/CTSB/SLC52A2/CTSL/TRIM14/GSN/NRP1/IDE/TRIM5/TRIM22/TMPRSS4/CD4/KPNA3/EFNB2/LAMP1/LGALS9/TRIM25/NPC1/LDLR/NECTIN2/ITCH/TMPRSS2/ITGB6/CAV1/CD80/CD86/CD74/NECTIN1/AXL/CAV2/CLDN1/SLC20A2/SLAMF1/CD209/TYRO3/CXADR/CLEC5A/HTR2A/TRIM59/CR1/TRIM27/SLC1A5/LGALS1/UVRAG/WWP2/GPR15/CDK1/ITGA5/CDHR3/GRK2/AGTR1/…	95
GO:0018393	internal peptidyl-lysine acetylation	103/9208	158/18722	3.35196e-05	0.000436241	0.000281539	CRTC2/TAF5L/NCOA1/HAT1/ATF2/ING5/SETD5/KAT2B/GATA2/MSL2/TAF9/ATAT1/BRPF3/MAP3K7/PHF14/TWIST1/AUTS2/TRRAP/ING3/KAT6A/PHF20L1/SIRT1/KAT6B/LDB1/SPI1/NAA40/ARRB1/KMT2A/BRCA2/CREBBP/SRCAP/KAT8/BRD7/CTCF/FLCN/KANSL1/NCOA3/EP300/BRD1/OGT/SIN3A/MAPK3/TAF7/SUPT7L/EPC1/PAXIP1/BAG6/NAA60/GTF2B/MCM3AP/KAT7/KAT14/SGF29/ATG5/GTF3C4/KAT5/BRPF1/SMARCB1/LEF1/JADE3/MECP2/IRF4/EID1/MUC1/MBIP/GATA3/JADE2/IWS1/MBD3/P…	103
GO:0032233	positive regulation of actin filament bundle assembly	47/9208	63/18722	3.35359e-05	0.000436241	0.000281539	RHOC/ROCK2/CD47/CARMIL1/LIMK1/ARHGEF5/TESK1/TGFBR1/NRP1/SWAP70/PAK1/PXN/RGCC/EVL/SDC4/TSC1/PPM1F/ABL1/NF2/PLEK/TPM1/TGFB3/ITGB1BP1/GPR65/SYNPO2/MTSS1/LPAR1/LIMCH1/APOA1/SYNPO/BAG4/WNT11/VIL1/FHOD1/SERPINF2/EPHA1/SORBS3/SMAD3/CCN2/WNT4/ARHGEF10L/ID1/CCDC88A/MTOR/ARHGEF10/PFN2/RAC1	47
GO:0008333	endosome to lysosome transport	42/9208	55/18722	3.38533e-05	0.00043947	0.000283623	SNX27/SNAPIN/LYST/ARL8B/TRAK1/CHMP2B/DTX3L/KIF13A/VPS41/HOOK3/SNX16/DENND3/CHMP5/VPS11/SCYL2/CDX2/VPS39/CLEC16A/AKTIP/RAB12/HMGXB4/MTM1/MGRN1/RHOB/VAMP7/TGFBRAP1/GPRASP1/SORT1/MVB12A/HOOK1/VPS18/RAB7A/TRAK2/M6PR/EPG5/RILP/BIN1/VPS4B/HOOK2/TSG101/CHMP3/RNF157	42
GO:0050863	regulation of T cell activation	198/9208	329/18722	3.43281e-05	0.000444724	0.000287014	TNFRSF14/BCL10/VCAM1/CD2/TNFSF4/RC3H1/CD55/CD46/ITPKB/SOS1/PELI1/IHH/TGFBR2/NFKBIZ/CBLB/CD47/HHLA2/NCK1/PIK3CA/HES1/TFRC/DLG1/CASP3/AP3B1/HAVCR2/CD83/SOX4/HFE/AIF1/PRDM1/CD24/FYN/CARD11/GPNMB/GLI3/ZP3/FGL2/IL7/PAG1/CD274/SYK/RC3H2/MAP3K8/ADAM8/TRAF6/MDK/LRRC32/IL18/CD4/NCKAP1L/PTPN11/SLC7A1/LGALS3/ZBTB1/AKT1/NOD2/LGALS9/CCL5/RARA/PRKAR1A/CD300A/TWSG1/PTPN2/SMAD7/PRDX2/CLPTM1/IL4I1/SIRPA/ITCH/SRC/…	198
GO:0051783	regulation of nuclear division	92/9208	139/18722	3.62224e-05	0.000468309	0.000302235	TPR/NEK2/CUL3/MSX1/MAD2L1/RAD1/PHIP/FBXO5/HOXA13/CDK13/FBXW5/KIF20B/LRP5/ANAPC15/ATM/ANAPC5/KNTC1/RGCC/BORA/PCID2/PRMT5/PKMYT1/TOM1L2/PRKAR1A/SPHK1/ANAPC11/FZR1/SIRT2/PLCB1/KLHL22/CDC25C/SMPD3/APC/GEN1/DUSP1/CAV2/HORMAD1/NDC80/ZW10/WNT5A/NSMCE2/CDC16/CDK5RAP2/PDXP/MTBP/MKI67/EDN1/TTK/CCNB1/IL1A/CD28/UBE2B/DAPK3/TOM1L1/RAD21/ANAPC4/TRIP13/BUB1B/MAD2L1BP/DYNC1LI1/ESPL1/L3MBTL1/PDGFRB/WNT4/IK/EREG/Z…	92
GO:0006475	internal protein amino acid acetylation	104/9208	160/18722	3.68998e-05	0.000476098	0.000307262	CRTC2/TAF5L/NCOA1/HAT1/ATF2/ING5/SETD5/KAT2B/GATA2/MSL2/TAF9/ATAT1/BRPF3/MAP3K7/PHF14/TWIST1/AUTS2/TRRAP/ING3/KAT6A/PHF20L1/SIRT1/KAT6B/LDB1/SPI1/NAA40/ARRB1/KMT2A/BRCA2/CREBBP/SRCAP/KAT8/BRD7/CTCF/FLCN/KANSL1/NCOA3/EP300/BRD1/OGT/NAA10/SIN3A/MAPK3/TAF7/SUPT7L/EPC1/PAXIP1/BAG6/NAA60/GTF2B/MCM3AP/KAT7/KAT14/SGF29/ATG5/GTF3C4/KAT5/BRPF1/SMARCB1/LEF1/JADE3/MECP2/IRF4/EID1/MUC1/MBIP/GATA3/JADE2/IWS1/…	104
GO:0019221	cytokine-mediated signaling pathway	275/9208	472/18722	3.80838e-05	0.000490377	0.000316477	TNFRSF14/LEPR/RBM15/HIPK1/ADAR/AIM2/FCER1G/ADAM17/SOS1/IL1R1/CXCR4/NMI/STK39/ZC3H15/STAT1/STAT4/CASP8/CNOT9/CCL20/SP100/ACKR3/IL17RC/PPARG/OXSR1/PARP9/PARP14/TNIP2/CXCL1/CXCL2/CXCL9/CXCL10/OTULIN/PRLR/OSMR/F2RL1/FER/TICAM2/FOXC1/RIPK1/MAP3K7/CD24/IL20RA/IFNGR1/TNFAIP3/CCL26/PTK2B/IKBKB/YTHDF3/IL7/EXT1/SLC1A1/JAK2/SYK/UGCG/NOTCH1/SIRT1/CHUK/IRF7/TRAF6/SPI1/PTPRJ/FZD4/YAP1/IL18/TNFRSF1A/CD4/STAT2/T…	275
GO:0006506	GPI anchor biosynthetic process	27/9208	32/18722	3.85344e-05	0.000493721	0.000318635	PIGX/PIGZ/PIGO/PGAP2/PIGB/MPPE1/PIGU/PIGT/DPM1/PIGN/PIGQ/PGAP1/PIGS/GPAA1/PGAP3/PIGM/PIGF/PIGL/PIGH/PIGA/PIGV/PIGK/PYURF/PIGW/PIGP/DPM2/DPM3	27
GO:0046856	phosphatidylinositol dephosphorylation	27/9208	32/18722	3.85344e-05	0.000493721	0.000318635	INPP5B/MTMR11/INPP5D/MTMR12/FIG4/SYNJ2/INPP5E/PTEN/INPP5F/INPP5A/MTMR6/PIP4P1/MTMR10/INPP5K/SYNJ1/MTMR3/OCRL/MTM1/MTMR1/INPP4B/INPPL1/SACM1L/MTMR9/MTMR2/MTMR4/PIP4P2/INPP5J	27
GO:0043062	extracellular structure organization	183/9208	302/18722	3.86278e-05	0.000493721	0.000318635	CTSS/ADAM15/ELF3/EXOC8/NID1/MPV17/FAP/COL5A2/CFLAR/IHH/CRTAP/COL8A1/CCDC80/FOXC1/COL28A1/ELN/PLOD3/ST7/EXT1/RIC1/B4GALT1/CTSV/TGFBR1/TMEM38B/COL5A1/NOTCH1/SPOCK2/P4HA1/COL17A1/ADAM8/HSD17B12/CREB3L1/LTBP3/SERPINH1/MPZL3/ETS1/TNFRSF1A/RGCC/LCP1/COL4A2/NID2/ADAM10/MYO1E/MYH11/GFOD2/FOXF1/COL1A1/IER3IP1/COMP/CST3/SULF2/COL9A3/COL18A1/ATP7A/CRISPLD2/CLASP1/SFRP2/LUM/PAPLN/SLC2A10/SMPD3/CAV1/FBLN5/FUR…	183
GO:0090630	activation of GTPase activity	78/9208	115/18722	3.86806e-05	0.000493721	0.000318635	DOCK7/EVI5/ARHGAP29/PIP5K1A/RABGAP1L/SIPA1L2/TBC1D5/ARHGEF26/ECT2/TBC1D9B/NEDD9/TBC1D22B/ARHGEF5/PTK2B/RABGAP1/SLC27A4/SIPA1/ARHGAP42/TBC1D15/TBC1D2B/TBC1D10B/SGSM2/RAP1GAP2/TAX1BP3/ARHGAP45/SIPA1L3/RALGAPA2/RALGAPB/CRKL/TBC1D10A/SGSM3/RANGAP1/TBC1D8B/CCDC125/TBC1D22A/USP6NL/ARHGAP24/TSC1/TBC1D3E/TBC1D8/ABR/TBC1D2/NGEF/TBC1D13/ARHGEF19/TBC1D17/TBC1D12/GPR65/ARHGAP25/WNT5A/ADPRH/TIAM1/TBC1D14/RASG…	78
GO:0051496	positive regulation of stress fiber assembly	40/9208	52/18722	3.87324e-05	0.000493721	0.000318635	RHOC/ROCK2/CD47/CARMIL1/LIMK1/ARHGEF5/TESK1/TGFBR1/NRP1/PAK1/PXN/RGCC/EVL/SDC4/TSC1/PPM1F/ABL1/NF2/TPM1/TGFB3/ITGB1BP1/GPR65/LPAR1/LIMCH1/APOA1/BAG4/WNT11/FHOD1/SERPINF2/EPHA1/SORBS3/SMAD3/CCN2/WNT4/ARHGEF10L/CCDC88A/MTOR/ARHGEF10/PFN2/RAC1	40
GO:0051298	centrosome duplication	53/9208	73/18722	3.8968e-05	0.000495729	0.000319931	ROCK2/ALMS1/KAT2B/PDCD6IP/CHMP2B/SPICE1/PKD2/PLK4/CEP72/CEP120/CHMP5/FBXW5/SIRT1/C2CD3/CHORDC1/CEP295/POC1B/CENPJ/BRCA2/NDE1/CCP110/CHMP1A/GEN1/BRSK1/DEUP1/NDC80/RBM14/CDK5RAP2/CHMP1B/CKAP5/PLK2/CDK2/CEP295NL/SAC3D1/MDM1/CEP192/STIL/CHMP4B/CNTROB/WDR62/CEP63/CEP135/USP33/KIAA0753/CEP152/CHMP4C/CCNF/NUBP1/VPS4B/ARHGEF10/CEP44/CETN2/CHMP3	53
GO:0002753	cytoplasmic pattern recognition receptor signaling pathway	45/9208	60/18722	3.92778e-05	0.000497676	0.000321187	INAVA/PUM2/TIFA/OTULIN/ERBIN/MAP3K7/TNFAIP3/DDX58/IRF7/TRAF6/SLC15A3/USP15/NOD2/CYLD/C1QBP/SEC14L1/NPLOC4/RIOK3/ZCCHC3/ITCH/TSPAN6/ALPK1/USP17L2/SLC15A2/SLC15A4/LACC1/ANKRD17/PUM1/DDX60/RIPK2/TKFC/IFIH1/PTPN22/NFKBIA/XIAP/TLR4/CLPB/BIRC3/UFD1/GPATCH3/IRF3/OAS3/TRIM15/PHB/HSPA1B	45
GO:0061951	establishment of protein localization to plasma membrane	45/9208	60/18722	3.92778e-05	0.000497676	0.000321187	VAMP3/CNST/RAB10/PKDCC/PREPL/GORASP2/NECTIN3/ATP2C1/KIF13A/OPTN/ANK3/GGA2/RAB34/RAB8A/SYS1/ARFRP1/GGA1/GGA3/GOPC/SPTBN1/VAMP2/BBS1/BLZF1/BBS2/ARHGAP44/MACF1/GORASP1/GRIP1/SEC16A/AKAP5/RAB7A/GRIP2/AFDN/VAMP5/NSG1/GRIPAP1/NSF/CSK/ACSL3/RAB31/GOLPH3L/ZDHHC2/CLN3/SCRIB/GOLPH3	45
GO:0034612	response to tumor necrosis factor	156/9208	253/18722	3.9527e-05	0.000499835	0.000322581	TNFRSF14/GBP3/GBP1/GBP2/VCAM1/HIPK1/GBA/AIM2/ADAM17/MAP4K3/SMPD4/TANK/STAT1/CASP8/CCL20/CASP3/OTULIN/ERBIN/OCLN/F2RL1/YTHDC2/CD14/RIPK1/MAP3K5/TNFAIP3/AKAP12/CCL26/NUB1/PTK2B/IKBKB/EXT1/JAK2/SYK/DAB2IP/SIRT1/CHUK/TRAF6/IL18BP/TNFRSF1A/YBX3/AKT1/ADAM10/RORA/CYLD/CYBA/INPP5K/CXCL16/GPS2/TP53/CCL5/COL1A1/SPHK1/PTPN2/SPPL2B/MAP2K7/KLF2/ACTN4/ZFP36/GGT7/CPNE1/MAPK1/MAPK3/CD58/SMPD3/SPPL2A/HAMP/CLDN1/T…	156
GO:0045930	negative regulation of mitotic cell cycle	146/9208	235/18722	4.01107e-05	0.000506208	0.000326694	TPR/CDC73/DTL/ANGEL2/ATF2/DLG1/PKD2/MAD2L1/YTHDC2/UIMC1/FOXC1/SOX4/FBXO5/GPNMB/EGFR/ZNF655/RINT1/CASP2/CDKN2B/CDC14B/PTPN3/PTEN/USP47/OVOL1/RAD9A/CDK2AP2/CCND1/ANAPC15/ATM/BTG1/KNTC1/RGCC/PCID2/DACT1/BRD7/RFWD3/TP53/TOM1L2/ZNF830/SLFN11/CDK5RAP3/TIMP2/FZR1/RBL1/KLHL22/FBXO7/BRCC3/RBL2/GIGYF2/APC/GEN1/BRSK1/DUSP1/FHL1/TAOK2/ABL1/TAOK1/GPR132/NDC80/TRIM39/ZW10/BCL6/MUS81/HUS1/CDK5RAP2/EZH2/MTBP/CHF…	146
GO:0045229	external encapsulating structure organization	184/9208	304/18722	4.04574e-05	0.00050957	0.000328864	CTSS/ADAM15/ELF3/EXOC8/NID1/MPV17/FAP/COL5A2/CFLAR/IHH/CRTAP/COL8A1/CCDC80/FOXC1/COL28A1/ELN/PLOD3/ST7/EXT1/RIC1/B4GALT1/CTSV/TGFBR1/TMEM38B/COL5A1/NOTCH1/SPOCK2/P4HA1/COL17A1/ADAM8/HSD17B12/CREB3L1/LTBP3/SERPINH1/MPZL3/ETS1/TNFRSF1A/RGCC/LCP1/COL4A2/NID2/ADAM10/MYO1E/MYH11/GFOD2/FOXF1/COL1A1/IER3IP1/COMP/CST3/SULF2/COL9A3/COL18A1/ATP7A/CRISPLD2/CLASP1/SFRP2/LUM/PAPLN/SLC2A10/SMPD3/CAV1/FBLN5/FUR…	184
GO:0006606	protein import into nucleus	101/9208	155/18722	4.08577e-05	0.000512578	0.000330805	KPNA6/TXNIP/LMNA/TPR/NUP133/PPP3R1/PRKCD/CBLB/HCLS1/KPNA1/ECT2/APOD/PPP3CA/NUP155/PIK3R1/NUP153/E2F3/RAB23/KPNA5/GLI3/MDFIC/TNPO3/JAK2/SYK/NOTCH1/NOLC1/IPO8/NUP107/APPL2/NUP58/UFM1/KPNA3/AKT1/SNUPN/HEATR3/NUP88/TP53/MED1/JUP/PTTG1IP/MAPK1/NUP50/NUP188/TSC2/NXT1/PIK3R2/CRY2/LRRK2/RANBP17/CHP1/MMP12/BCL3/AGT/SEC13/NUP98/IPO9/NXT2/IPO11/KPNA7/POM121L12/SMO/ANGPT1/CDK1/RANBP6/RPAIN/PRICKLE1/EIF4ENIF1…	101
GO:0046434	organophosphate catabolic process	101/9208	155/18722	4.08577e-05	0.000512578	0.000330805	INPP5B/DPYD/SMPD4/IDH1/PRKCD/MBD4/NUDT9/PDE5A/PDE4D/NUDT12/PLA2G7/NT5E/ENPP1/SYNJ2/PDE10A/PNPLA8/PDE7A/GDA/INPP5E/ENTPD8/PNPLA7/PTEN/INPP5F/INPP5A/AMPD3/ABHD12B/ENTPD5/PDE8A/PLA2G15/INPP5K/IMPA2/PDE4A/LDLR/APOC2/ENTPD6/SAMHD1/PLCG1/FITM2/SYNJ1/PLA2G6/TYMP/OCRL/INPP4B/INPP1/SMPD3/LIPG/NUDT13/ABCD1/PLBD2/ENTPD1/SMPDL3A/NT5C2/ENPP2/ABHD16B/NUDT16/ENTPD4/PDE1A/MLYCD/PLA2G10/NUDT7/GDE1/MTMR2/PDXP/CNP/…	101
GO:0050866	negative regulation of cell activation	132/9208	210/18722	4.1835e-05	0.000523804	0.00033805	TNFRSF14/CD84/TNFSF4/RC3H1/PELI1/MERTK/IHH/SERPINE2/INPP5D/PRKCD/CBLB/DLG1/CASP3/FER/HAVCR2/HFE/GCLC/TNFAIP3/PDGFA/GPNMB/GLI3/FGL2/PAG1/CD274/RC3H2/PRKG1/MDK/SPI1/LRRC32/ATM/NCKAP1L/PIBF1/LGALS3/ABAT/FOXF1/LGALS9/GRN/PRKAR1A/CD300A/CYGB/THOC1/TWSG1/PTPN2/SMAD7/LDLR/PRDX2/PKN1/APOE/IL4I1/ITCH/SDC4/CEBPB/FBXO7/HMOX1/SFTPD/INHBA/CD300LF/NR1H3/CD80/CD86/CD74/IRF1/SAMSN1/BTN2A2/PAWR/AXL/ADGRF5/LAX1/VT…	132
GO:0002697	regulation of immune effector process	203/9208	339/18722	4.22781e-05	0.00052831	0.000340958	TNFRSF14/BCL10/CD84/TNFSF4/RC3H1/DENND1B/INAVA/CD55/CD46/VAMP8/IL1R1/RIF1/MLH1/NFKBIZ/CD47/GATA2/HMCES/DHX36/TFRC/F2RL1/FER/HAVCR2/HFE/MAP3K7/STX7/AHR/TRIL/ZP3/FGL2/DNAJB9/DDX58/EXOSC3/SYK/RC3H2/STXBP1/SIRT1/PPP3CB/SHLD2/RBP4/TRAF6/SPI1/PTPRJ/SERPING1/KMT5B/GAB2/IL18/CADM1/A2M/NCKAP1L/IRAK3/APPL2/LAMP1/LGALS3/ZBTB1/DNASE1/STX4/NOD2/FOXF1/ARRB2/C1QBP/TNFSF13/LGALS9/MYO18A/RARA/GRN/CD300A/THOC1/SMA…	203
GO:0097191	extrinsic apoptotic signaling pathway	137/9208	219/18722	4.24106e-05	0.000528924	0.000341355	EYA3/BCL10/HIPK1/LMNA/BIRC6/BCL2L11/ACVR1/ITGAV/CFLAR/CASP8/SP100/ITM2C/GSK3B/SIAH2/HMGB2/PIK3R1/RIPK1/BAK1/GCLC/PHIP/FYN/TNFAIP3/CASP2/RB1CC1/IL7/STK3/JAK2/TGFBR1/DAB2IP/NRP1/PTEN/MADD/SPI1/CTTN/YAP1/PPP2R1B/TNFRSF1A/LGALS3/AKT1/PDIA3/STX4/CYLD/WWOX/TNFSF12/MAPK7/PRDX2/RBCK1/SRC/STK4/HMOX1/SFRP2/INHBA/SH3RF1/TMC8/MCL1/ZMYND11/CAV1/RAF1/TNFSF10/FADD/FGFR1/MOAP1/TRAF2/PAK2/AGT/TNFRSF10B/ARHGEF2/SO…	137
GO:0034101	erythrocyte homeostasis	86/9208	129/18722	4.29769e-05	0.000534937	0.000345235	PRDX1/ADAR/FLVCR1/ABCB10/EPAS1/SP3/STAT1/INPP5D/SLC25A38/ALAS1/HCLS1/GATA2/UBA5/HMGB2/CASP3/SMAD5/TMEM14C/VEGFA/UFL1/L3MBTL3/HOXA5/IKZF1/KMT2E/BPGM/HIPK2/NCAPG2/JAK2/LDB1/SPI1/ETS1/NCKAP1L/RCOR1/IREB2/MED1/CDK5RAP3/JMJD6/PTPN2/KLF2/ZFP36/PRMT1/MAFB/HMOX1/BRD1/INHBA/PTBP3/ARID4A/ARNT/KAT7/ACVR2A/MPIG6B/AXL/ADGRF5/SCNN1B/DNASE2/ISG15/BCL6/ID2/LYN/RBFOX2/CITED2/HOXB6/ACVR1B/STAT5B/KLF13/GATA3/KIT/SM…	86
GO:0048524	positive regulation of viral process	48/9208	65/18722	4.35247e-05	0.000540694	0.000348951	KPNA6/ADAR/NR5A2/ZNF502/CHMP2B/TMEM39A/TRIM38/SRPK1/PPIA/SRPK2/MDFIC/STOM/NOTCH1/RSF1/TMPRSS4/CD4/LGALS9/CCL5/VAPA/STAU1/TMPRSS2/PPARA/FMR1/CD74/AXL/CAV2/CD209/TYRO3/LGALS1/VAPB/DHX9/TMEM250/CD28/IFIT1/PKN2/RAB7A/TRIM21/PC/PPID/TOP2A/HACD3/DDB1/TSG101/LARP1/CHMP3/TBC1D20/VPS4A/VPS37B	48
GO:1990928	response to amino acid starvation	38/9208	49/18722	4.3941e-05	0.0005448	0.0003516	RRAGC/EIF2AK2/EIF2A/DAP/SESN1/MAP3K5/MIOS/BMT2/RRAGA/SESN3/SLC38A2/FLCN/MAP1LC3A/MAPK1/DEPDC5/MAPK3/WDR59/EIF2S1/MAPK8/RNF152/TFEB/UCP2/SH3GLB1/FAS/SEH1L/KPTN/PRKD1/ITFG2/RRAGD/EIF2AK3/CDKN1A/NPRL2/ATF4/MTOR/IMPACT/LARP1/EIF4EBP1/NPRL3	38
GO:0003158	endothelium development	90/9208	136/18722	4.42272e-05	0.000547279	0.0003532	F11R/PROX1/ROCK2/CXCR4/ACVR1/BMPR2/FOXP1/ARHGEF26/CXCL10/RAPGEF2/PDE4D/F2RL1/VEGFA/EZR/HOXA13/CCM2/PLOD3/MET/IKBKB/ZDHHC21/NOTCH1/ZEB1/NRP1/RDX/TNFRSF1A/BTG1/STARD13/TJP1/NR2F2/ITGAX/TJP3/PTPRS/PRKD2/PLCB1/JAG1/COL18A1/RAP2C/ROCK1/RHOB/ACVRL1/MYD88/SOX18/ADD1/PECAM1/CLDN1/CNMD/MSN/VEZF1/BMP6/ACVR2B/FOXJ2/HOXB5/FSTL1/RAPGEF1/GJA1/PPP1R16B/NRG1/S1PR3/HEG1/KDR/S1PR1/GJA5/CD34/PTN/FOXC2/COL15A1/AFDN/…	90
GO:0061136	regulation of proteasomal protein catabolic process	119/9208	187/18722	4.44504e-05	0.000548971	0.000354292	PINK1/ZYG11B/GBA/COP1/TMF1/RYBP/GSK3B/RCHY1/FBXW7/DAB2/TAF9/SH3RF2/CSNK1A1/MAPK9/HFE/GCLC/UFL1/RNF217/ZFAND2A/ANKIB1/PSMC2/NUB1/RNF19A/RAD23B/DAB2IP/UBXN1/PSMC6/STYX/SOCS4/PSMC1/AKT1/PIAS1/RNF40/N4BP1/TLK2/SUMO2/CSNK1D/USP14/SMAD7/FZR1/DDA1/SIRT2/APOE/TRIB3/USP25/RNF185/CSNK1E/OGT/FMR1/TMTC3/KEAP1/CAV1/PRKACA/RNF19B/BAG6/ATXN3/FBXW8/ZER1/GNA12/LRRK2/DET1/OPHN1/TRIM39/RNF180/SOCS5/NKD2/ALAD/AQP11/…	119
GO:0001894	tissue homeostasis	164/9208	268/18722	4.56846e-05	0.000563119	0.000363423	PRDX1/F11R/INAVA/GPR137B/FH/EPAS1/IGKC/STK39/IHH/INPP5D/IQCB1/MUC13/GATA2/TFRC/CD38/JCHAIN/SPP1/OCLN/SLC22A5/FOXC1/VEGFA/LCA5/USP45/IL20RA/TNFAIP3/SNX10/HOXA13/EGFR/CLDN12/AKR1B1/PTK2B/IL7/EXT1/SLC1A1/SYK/NOTCH1/CDHR1/LIPA/RBP4/LDB1/ADAM8/TRAF6/LTBP3/TCIRG1/PIWIL4/YAP1/LYZ/POC1B/PTPN11/IGHG3/TJP1/NOD2/ZNF830/PRKCA/ACTG1/RAC3/TJP3/TP53INP2/SRC/DMD/ATP6AP1/LRRK1/IGHA1/SFTPD/TPP1/ITGB6/GIGYF2/AKT3/V…	164
GO:0031032	actomyosin structure organization	124/9208	196/18722	4.60359e-05	0.000565253	0.0003648	EPB41/RHOC/F11R/CSRP1/PROX1/CDC42BPA/ROCK2/ALMS1/EPB41L5/CFLAR/CUL3/PDCD6IP/CD47/ECT2/FHDC1/PIK3R1/PHACTR1/CARMIL1/EPB41L2/ELN/LIMK1/MET/ARHGEF5/PTK2B/TESK1/TGFBR1/EPB41L4B/NEBL/NRP1/PDLIM1/SORBS1/CDC42BPG/ARAP1/ARRB1/PAK1/PXN/RGCC/EVL/TJP1/TRPM7/AKAP13/MYH11/INPP5K/MYO18A/KRT19/PRKAR1A/ACTG1/CNN2/ARHGEF18/RHPN2/MYH14/SRC/SDC4/ARHGAP6/CLASP1/ROCK1/TSC1/MEF2A/PPM1F/PTGER4/ABL1/NF2/TPM1/EPB41L3/WAS…	124
GO:0043393	regulation of protein binding	124/9208	196/18722	4.60359e-05	0.000565253	0.0003648	EPB41/SNAPIN/ADAM15/MAPRE3/MITD1/EPB41L5/ITGA4/PRKCD/CBLB/GSK3B/DTX3L/PLXND1/NMD3/RAPGEF2/DAB2/PPP2CA/DTNBP1/HFE/HIPK2/SMARCD3/STK3/CTHRC1/DERL1/HSF1/TGFBR1/GOLGA2/NRP1/IFIT2/IDE/MARK2/SORL1/STYX/DACT1/AKT1/WFIKKN1/AKTIP/AMFR/GAS8/ATP2A3/ARRB2/APOE/SYMPK/TRIB3/SRC/STK4/CTSZ/CSNK1E/EP300/PPARA/PLCL1/HIP1R/MAPK3/TMC8/CAV1/PRKACA/ROCK1/DZIP1/MAPK8/ABL1/CDK5/PLCL2/ADD1/LRRK2/FLOT1/ITGB1BP1/SLPI/WNT5A…	124
GO:1902105	regulation of leukocyte differentiation	170/9208	279/18722	4.68341e-05	0.000573944	0.000370409	C1QC/CD2/HAX1/TNFSF4/RC3H1/CD46/ITPKB/GPR137B/SOS1/CASP8/CREB1/IHH/INPP5D/TGFBR2/FOXP1/NFKBIZ/HCLS1/GATA2/FBXW7/PIK3R1/AP3B1/RIPK1/CD83/SOX4/PRDM1/CARD11/GLI3/FGL2/TMEM176B/TMEM176A/IL7/HSF1/SYK/RC3H2/PRXL2A/ADAM8/IRF7/TRAF6/MDK/ESRRA/IL18/CD4/NCKAP1L/PCID2/CUL4A/ZBTB1/LGALS9/EVI2B/RARA/PRKCA/PTPN2/SMAD7/PRDX2/CLPTM1/IL4I1/RASSF2/MAFB/CEBPB/FBXO7/ATP6AP1/INHBA/SH3RF1/CD80/CD86/SART1/ZBTB46/CD74/I…	170
GO:0051236	establishment of RNA localization	107/9208	166/18722	4.85304e-05	0.000591658	0.000381842	YBX1/MAGOH/SMG5/TPR/NUP133/TOMM20/LRPPRC/POLR2D/AGFG1/RFTN1/TGFBR2/SIDT1/ATR/IGF2BP2/NCBP2/FYTTD1/YTHDC1/NSUN2/NUP155/PHAX/NUP153/XPO5/QKI/IGF2BP3/NUP205/TERF1/HSF1/GLE1/NUP160/NXF1/ATM/SIDT2/SARNP/NUP107/ATXN2/NUP58/PCID2/SNUPN/NCBP3/NUP88/EIF4A3/THOC1/AKAP8L/ZFP36/TST/POLDIP3/NUP50/FMR1/NUP188/NOL6/TSC1/ENY2/NXT1/MCM3AP/UPF2/CHTOP/NUP37/RANBP17/FLOT1/SEC13/NUP98/SMG6/NXT2/UPF3A/POM121L12/THOC6/…	107
GO:0032436	positive regulation of proteasomal ubiquitin-dependent protein catabolic process	63/9208	90/18722	4.85592e-05	0.000591658	0.000381842	ZYG11B/GBA/COP1/GSK3B/RCHY1/DAB2/SH3RF2/CSNK1A1/MAPK9/GCLC/RNF217/ZFAND2A/ANKIB1/NUB1/RNF19A/SOCS4/AKT1/PIAS1/SUMO2/CSNK1D/SMAD7/FZR1/DDA1/SIRT2/TRIB3/CSNK1E/KEAP1/CAV1/RNF19B/FBXW8/ZER1/LRRK2/DET1/RNF180/SOCS5/NKD2/NFE2L2/CHFR/RNF144B/PRICKLE1/HSPBP1/PLK2/MDM2/UBQLN2/HERPUD1/RNF144A/ARIH1/TRIB2/USP5/PSEN1/ARIH2/HECTD1/SIRT6/PLK1/AURKA/GSK3A/TRIB1/RNF14/FBXO22/HSPA1B/STUB1/PSMD10/BCAP31	63
GO:0061097	regulation of protein tyrosine kinase activity	63/9208	90/18722	4.85592e-05	0.000591658	0.000381842	EFNA1/ALKAL2/ADAM17/CBLB/RAP2B/FBXW7/DUSP22/NEDD9/CD24/NCAPG2/ABI1/GPRC5A/SNX6/SOCS4/CCL5/PTPN2/SRC/PTPN1/DLG3/RAP2C/CAV1/CSF1R/SRCIN1/GPRC5B/ALKAL1/CBL/THY1/PAK2/AGT/SHC1/SOCS5/LILRB4/UNC119/GHRL/CASS4/NRG1/ADORA1/ZFYVE28/SH3BP5L/LRP8/DLG4/DVL2/IBTK/HYAL2/AFAP1L2/ERCC6/ZGPAT/ACE/GAS6/PSEN1/ADRA2A/EREG/PRNP/PTK6/GGNBP2/PDGFB/TGFA/APP/NCK2/CHMP6/TSG101/VPS25/ERRFI1	63
GO:0010507	negative regulation of autophagy	60/9208	85/18722	4.9299e-05	0.000596755	0.000385131	PINK1/KDM4A/LEPR/FEZ2/ATG7/TMEM39A/PIK3CA/DAP/TAB2/MET/RRAGA/GOLGA2/SCFD1/AKT1/CLEC16A/TP53/SMCR8/TLK2/NPC1/SIRT2/KLHL22/HMOX1/TAB3/MTM1/IL10RA/USP30/TSC2/MCL1/FOXK1/TSC1/NRBP2/MTMR9/LRRK2/CTSA/HTR2B/BMF/RASIP1/TBC1D14/TREM2/TSPO/PTPN22/HGF/SNCA/EHMT2/TIGAR/FOXK2/RUBCN/NAMPT/HERC1/CHMP4B/SEC22B/MTOR/SMG1/CPTP/PHF23/POLDIP2/CHMP4A/RNF5/STAT3/QSOX1	60
GO:0031648	protein destabilization	36/9208	46/18722	4.93387e-05	0.000596755	0.000385131	CDC73/UTP25/CUL3/FBXW7/MYLIP/DERL1/GSN/SIRT1/FBXL3/CCDC88C/CREBBP/SIAH1/SRC/EP300/GGA3/PYHIN1/HDAC6/MUL1/CHFR/FBXO4/BTRC/PEX2/MDM2/SNCA/BMP2/SENP2/NR1D1/TRIM21/CAPN3/ISOC2/PRNP/PLK1/CTSH/RNF5/RNF139/PRKDC	36
GO:0070828	heterochromatin organization	36/9208	46/18722	4.93387e-05	0.000596755	0.000385131	SETDB1/TPR/DNMT3A/TASOR/MECOM/PHF2/SIRT1/HELLS/RESF1/PPHLN1/MPHOSPH8/SETDB2/MBD2/SIRT2/MORC2/PHF8/EZH1/ATF7IP/SETD7/CENPV/PRDM16/LOXL2/TET1/BAZ2A/MBD3/ZNFX1/SMARCA5/ZNF304/BAHD1/APOBEC1/SMCHD1/SUV39H1/FAM172A/DNMT1/POLE3/HDAC1	36
GO:0051170	import into nucleus	103/9208	159/18722	4.93536e-05	0.000596755	0.000385131	KPNA6/TXNIP/LMNA/TPR/NUP133/PPP3R1/PRKCD/CBLB/HCLS1/KPNA1/ECT2/APOD/PPP3CA/NUP155/PIK3R1/NUP153/E2F3/RAB23/KPNA5/GLI3/MDFIC/TNPO3/JAK2/SYK/NOTCH1/NOLC1/HTATIP2/IPO8/NUP107/APPL2/NUP58/UFM1/KPNA3/AKT1/SNUPN/HEATR3/NUP88/TP53/MED1/JUP/PTTG1IP/MAPK1/NUP50/NUP188/TSC2/NXT1/PIK3R2/CRY2/LRRK2/RANBP17/CHP1/MMP12/BCL3/AGT/SEC13/NUP98/IPO9/NXT2/IPO11/KPNA7/POM121L12/SMO/ANGPT1/CDK1/RANBP6/RPAIN/PRICKLE1/E…	103
GO:0016573	histone acetylation	99/9208	152/18722	4.98063e-05	0.000600956	0.000387842	CRTC2/TAF5L/NCOA1/HAT1/ATF2/ING5/SETD5/KAT2B/GATA2/MSL2/TAF9/BRPF3/MAP3K7/PHF14/TWIST1/AUTS2/TRRAP/ING3/KAT6A/PHF20L1/SIRT1/KAT6B/LDB1/SPI1/NAA40/ARRB1/KMT2A/BRCA2/CREBBP/SRCAP/KAT8/BRD7/CTCF/FLCN/KANSL1/NCOA3/EP300/BRD1/OGT/SIN3A/MAPK3/TAF7/SUPT7L/EPC1/PAXIP1/NAA60/GTF2B/MCM3AP/KAT7/KAT14/SGF29/ATG5/GTF3C4/KAT5/BRPF1/SMARCB1/LEF1/JADE3/MECP2/IRF4/EID1/MUC1/MBIP/GATA3/JADE2/IWS1/MBD3/PER1/SNCA/BR…	99
GO:1903037	regulation of leukocyte cell-cell adhesion	201/9208	336/18722	5.00701e-05	0.000600956	0.000387842	TNFRSF14/BCL10/VCAM1/TNFSF4/RC3H1/CD55/CD46/MIA3/ITPKB/PELI1/ITGA4/IHH/TGFBR2/NFKBIZ/CBLB/CD47/HHLA2/NCK1/PIK3CA/HES1/TFRC/DLG1/CASP3/CCL28/AP3B1/HAVCR2/CD83/SOX4/HFE/AIF1/CD24/FYN/CARD11/GPNMB/GLI3/ZP3/FGL2/IL7/PAG1/CD274/ZDHHC21/SYK/RC3H2/MAP3K8/ALOX5/ADAM8/TRAF6/MDK/LRRC32/FUT4/IL18/ST3GAL4/ETS1/CD4/NCKAP1L/PTPN11/SLC7A1/LGALS3/ZBTB1/AKT1/NOD2/NFAT5/LGALS9/CCL5/RARA/PRKAR1A/CD300A/TWSG1/PTPN2/…	201
GO:0048732	gland development	255/9208	436/18722	5.01558e-05	0.000600956	0.000387842	WLS/ASH1L/ELF3/KDM5B/PROX1/NCOA1/LBH/BCL2L11/TFCP2L1/SP3/ATF2/CFLAR/CREB1/IGFBP5/IHH/SERPINE2/CUL3/TGFBR2/EAF2/GATA2/PLXND1/PIK3CA/HES1/MSX1/PPAT/PKD2/FBXW7/PRLR/HMGCS1/PAM/FOXC1/JARID2/HFE/VEGFA/TNFAIP3/LATS1/PDGFA/HOXA3/HOXA5/HOXA9/HOXA13/GLI3/COBL/EGFR/SEMA3C/MET/ZNF703/RB1CC1/EXT1/JAK2/ZDHHC21/PHF2/PTCH1/TGFBR1/PTPN3/NOTCH1/NRP1/ARID5B/BMPR1A/PTEN/FGFR2/MGMT/E2F8/MDK/LRP5/CPT1A/CCND1/ETS1/VDR…	255
GO:0007229	integrin-mediated signaling pathway	73/9208	107/18722	5.01743e-05	0.000600956	0.000387842	PLPP3/ADAM15/ITGA4/ITGAV/CUL3/CD47/FYB1/ITGA1/ERBIN/NEDD9/DST/CCM2/PTK2B/CDH17/SYK/NRP1/DOCK1/FERMT3/PTPN11/ITGBL1/ADAM10/EMP2/ITGAX/BCAR1/HCK/SRC/LAMA5/SLC2A10/ITGB6/ABL1/PLEK/COL3A1/MPIG6B/ITGAL/PTPRA/COL16A1/THY1/ITGB1BP1/ISG15/ITGB4/MADCAM1/FN1/LOXL3/ITGB2/ITGA5/ITGA8/ITGAM/APOA1/ITGA6/VAV1/VAV3/CTNNA1/ADAMTS1/ITGB5/PTN/ZNF304/LAT/BST1/PRKD1/CCN2/TLN1/ITGA11/CD177/ZYX/FUT8/ITGB8/TIMP1/PHACTR4…	73
GO:2000060	positive regulation of ubiquitin-dependent protein catabolic process	73/9208	107/18722	5.01743e-05	0.000600956	0.000387842	ZYG11B/GBA/COP1/GSK3B/RCHY1/FBXW7/DAB2/SH3RF2/CSNK1A1/MAPK9/GCLC/RNF217/ZFAND2A/ANKIB1/SMURF1/NUB1/PTK2B/RNF19A/AGTPBP1/PTEN/SOCS4/AKT1/PIAS1/SUMO2/CSNK1D/SMAD7/FZR1/DDA1/SIRT2/TRIB3/CSNK1E/KEAP1/CAV1/RNF19B/AXIN1/FBXW8/ZER1/LRRK2/PYHIN1/DET1/RNF180/SOCS5/NKD2/NFE2L2/CHFR/RNF144B/PRICKLE1/HSPBP1/PLK2/MDM2/DISC1/UBQLN2/HERPUD1/RNF144A/ARIH1/TRIB2/USP5/PSEN1/ARIH2/HECTD1/SIRT6/LAPTM5/PLK1/AURKA/GSK…	73
GO:0060070	canonical Wnt signaling pathway	183/9208	303/18722	5.03898e-05	0.00060164	0.000388284	PTPRU/RNF220/PLPP3/WLS/ASPM/PPM1B/USP34/ZEB2/RBMS3/GSK3B/KPNA1/SIAH2/TBL1XR1/OTULIN/DAB2/CSNK1G3/CSNK1A1/SOX4/TBX18/LATS1/GLI3/EGFR/FZD1/ZNF703/ADGRA2/STK3/CTHRC1/EXT1/KANK1/GNAQ/TLE1/WNK2/DAB2IP/NOTCH1/FZD8/BICC1/PTEN/LZTS2/FGFR2/USP47/MDK/CTNND1/LRP5/FOLR1/FZD4/YAP1/DIXDC1/SCYL2/LATS2/CHD8/DACT1/PPM1A/CCDC88C/USP8/CYLD/AMFR/IGFBP4/JUP/COL1A1/SMURF2/CSNK1D/APOE/SRC/STK4/SULF2/GID8/ZNRF3/CSNK1E/A…	183
GO:0060562	epithelial tube morphogenesis	195/9208	325/18722	5.0421e-05	0.00060164	0.000388284	MTHFR/BCL10/RBM15/VANGL2/KDM5B/PROX1/PPP3R1/CXCR4/ACVR1/IHH/TGFBR2/FOXP1/ARL13B/IFT57/PLXND1/HES1/DLG1/CXCL10/SHROOM3/PKD2/SEC24B/SPRY1/CASP3/MEF2C/SOX4/VEGFA/MTHFD1L/TWIST1/HOXA5/HOXA11/GLI3/CCM2/COBL/MET/PODXL/STK3/GRHL2/CTHRC1/EXT1/PTCH1/NOTCH1/NRP1/STOX1/KIF20B/LZTS2/FGFR2/ADM/TRAF6/MDK/LRP5/FOLR1/C2CD3/PAK1/YAP1/ST14/VDR/STARD13/SETDB2/SPRY2/FMN1/ITGAX/ESRP2/FOXF1/MED1/RARA/HOXB7/PRKD2/ARHGA…	195
GO:0002831	regulation of response to biotic stimulus	196/9208	327/18722	5.25404e-05	0.000625754	0.000403846	GBP5/ADAR/IFI16/AIM2/CD55/PUM2/PPM1B/NMI/STAT1/CASP8/PPARG/FOXP1/PARP9/DTX3L/PARP14/ELMOD2/HMGB2/F2RL1/ERAP1/HAVCR2/AKIRIN2/MAP3K7/FYN/TNFAIP3/AHR/NOD1/FGL2/IKBKB/YTHDF3/LY96/CD274/DDX58/SYK/OPTN/ADAM8/IRF7/TRIM5/TRAF6/SPI1/SERPING1/PAK1/CADM1/A2M/STAT2/USP15/TBK1/IRAK3/APPL2/PTPN11/PSPC1/LAMP1/CREBBP/N4BP1/NOD2/NLRC5/CYBA/ARRB2/C1QBP/LGALS9/CCL5/MED1/IFI35/GRN/PRKCA/SEC14L1/NPLOC4/PTPN2/RIOK3/CD…	196
GO:0001841	neural tube formation	70/9208	102/18722	5.29423e-05	0.000629359	0.000406173	MTHFR/BCL10/VANGL2/IFT57/SHROOM3/SEC24B/CASP3/SOX4/MTHFD1L/TWIST1/COBL/STK3/GRHL2/CTHRC1/PTCH1/KIF20B/ADM/TRAF6/FOLR1/ST14/RARA/ARHGAP35/TEAD2/OVOL2/STK4/SDC4/SALL4/CELSR1/SFRP2/TSC2/PRKACA/MIB1/TSC1/VASP/SPINT1/ABL1/OPA1/FZD6/LUZP1/DVL3/WNT5A/CITED2/GDF7/PLXNB2/PRICKLE1/SEMA4C/SKI/IFT172/DLC1/PRKACB/NPHP3/BMP5/KDM2B/BRD2/DVL2/SPINT2/RGMA/TGFB2/MED12/BBS4/HECTD1/FZD3/STIL/LIAS/IFT52/PHACTR4/RALA/…	70
GO:0098927	vesicle-mediated transport between endosomal compartments	34/9208	43/18722	5.46985e-05	0.000648848	0.00041875	DNAJC13/DAB2/EZR/LMTK2/HOOK3/SNX16/RDX/VPS11/SORL1/EEA1/EMP2/AKTIP/MYO1D/KIF16B/SRC/MAPK1/SNX12/MAPK3/ANKRD27/PTPN23/PIK3C3/MSN/CORO1A/MTMR2/WDR91/HOOK1/RAB7A/RILP/SNF8/RAB21/WDR81/HOOK2/CHMP3/MAP2K1	34
GO:0051168	nuclear export	100/9208	154/18722	5.47861e-05	0.000648848	0.00041875	SFN/SMG5/UHMK1/TPR/PTPN14/NUP133/POLR2D/AGFG1/SP100/GSK3B/NMD3/LSG1/NCBP2/FYTTD1/YTHDC1/NSUN2/NUP155/PHAX/NUP153/XPO5/LTV1/SMURF1/RRS1/GLE1/LZTS2/NUP160/NXF1/SARNP/NUP107/WASHC4/PTPN11/PCID2/STYX/CTDSPL2/AKAP13/YWHAE/NUP88/THOC1/AKAP8L/RANGAP1/POLDIP3/NUP188/NOL6/PRKACA/TSC1/ENY2/NXT1/MCM3AP/EMD/NEMF/CDK5/XPO4/BARD1/UPF2/CHTOP/RANBP17/CHP1/SMG6/STRADA/POM121L12/THOC6/CAMK1/DESI1/DUSP16/DHX9/DNAJC…	100
GO:0007250	activation of NF-kappaB-inducing kinase activity	17/9208	18/18722	5.52004e-05	0.000651323	0.000420348	MAP3K7/TNFSF15/TRAF6/TRAF4/CARD10/TIRAP/TRAF2/TLR6/TNFRSF10B/COPS8/ZFP91/TNFRSF10A/TLR3/CHI3L1/CARD14/MALT1/IRAK1	17
GO:0034134	toll-like receptor 2 signaling pathway	17/9208	18/18722	5.52004e-05	0.000651323	0.000420348	TNIP2/F2RL1/PJA2/TNFAIP3/PIK3AP1/NOD2/CYBA/TIRAP/ACOD1/LYN/TLR6/TLR1/RIPK2/TREM2/TLR2/MFHAS1/IRAK1	17
GO:0006513	protein monoubiquitination	49/9208	67/18722	5.55299e-05	0.000653996	0.000422073	PEF1/CDC73/DTL/FANCL/CUL3/RAD18/WDR48/RYBP/DTX3L/RNF168/PCGF3/UBE2D3/CUL1/TOPORS/UBE2R2/PCGF5/OBI1/RNF40/TRIM25/NEDD4L/PAF1/KLHL22/BCOR/CUL4B/MGRN1/DDB2/PCGF6/PCGF1/RAG1/CTR9/UBE2O/CBL/UBE2W/KBTBD8/RNF20/UBE2B/UBE2T/KDM2B/LEO1/TRIM21/PCGF2/RNF2/UHRF1/DDB1/FANCM/KLHL12/UBE2E1/TSG101/HUWE1	49
GO:0042752	regulation of circadian rhythm	81/9208	121/18722	5.68955e-05	0.000668839	0.000431652	PROX1/ROCK2/PPP1CB/CREB1/PER2/BHLHE40/ATG7/PPARG/NR1D2/GSK3B/SIAH2/FBXW7/PRKAA1/MAPK9/FBXL6/GNAQ/RBM4B/KDM2A/ARNTL2/PSPC1/FBXL3/UBE3A/RORA/ZFHX3/TP53/CSNK1D/FBXL12/CRTC1/CSNK1E/PPARA/USP9X/SIN3A/NR1H3/HNF4A/MAPK8/SRRD/CRY2/CRY1/FBXL17/SOX14/ARNTL/MAPK10/ID2/HNRNPD/EZH2/GHRL/CDK1/KLF10/SPSB4/NLGN1/ADORA1/BTRC/ADRB1/PER1/ADORA2A/OPN3/CIPC/USP2/PML/PHLPP1/MTA1/SUV39H2/NR1D1/ADCY1/THRAP3/SUV39H1/PER3…	81
GO:0031058	positive regulation of histone modification	64/9208	92/18722	5.7482e-05	0.000674226	0.000435129	PINK1/LMNA/RIF1/FAM47E/NIPBL/JARID2/VEGFA/AUTS2/KMT2E/CDK9/SIRT1/ARRB1/KMT2A/SNW1/RTF1/RNF40/BRD7/TP53/SREBF1/AKAP8L/PAF1/PRKD2/OGT/FMR1/ING2/MAPK3/PHF1/MTF2/PAXIP1/KAT7/CTR9/CHTOP/LRRK2/BCL6/KPNA7/SMARCB1/MECP2/CCNB1/RNF20/TET1/MUC1/GATA3/ZNF304/TADA2A/SMAD4/ZBTB7B/PRKD1/NSD3/APLNR/PIH1D1/MYB/PAXBP1/BRD4/IL1B/PHF19/SART3/WBP2/NELFA/LIF/WDR61/PPARGC1A/DNMT1/SAP30BP/KDM1A	64
GO:0007178	transmembrane receptor protein serine/threonine kinase signaling pathway	211/9208	355/18722	5.75662e-05	0.000674226	0.000435129	LEFTY1/PARP1/ADAM17/ZEB2/ACVR1/BMPR2/CREB1/PPARG/TGFBR2/SLC33A1/PPM1L/HES1/MSX1/HTRA3/UBE2D3/SPRY1/SMAD1/HPGD/SNX25/SUB1/DAB2/NREP/SMAD5/DUSP22/HFE/RUNX2/MAP3K7/PTPRK/LATS1/HOXA13/SMURF1/HIPK2/RBPMS/ZNF703/FNTA/EXT1/JAK2/CDKN2B/ASPN/TGFBR1/NOTCH1/VIM/UBE2D1/SIRT1/BMPR1A/PDCD4/SPI1/LPXN/LTBP3/NUMA1/FOLR1/LRRC32/SORL1/USP15/LEMD3/CHST11/APPL2/PXN/LATS2/SPART/SPRY2/SNX6/PPM1A/LTBP2/SNW1/CTDSPL2/WFIK…	211
GO:0071356	cellular response to tumor necrosis factor	142/9208	229/18722	5.81035e-05	0.000678867	0.000438124	TNFRSF14/GBP3/GBP1/GBP2/VCAM1/HIPK1/GBA/AIM2/ADAM17/SMPD4/TANK/STAT1/CASP8/CCL20/OTULIN/ERBIN/OCLN/F2RL1/RIPK1/MAP3K5/TNFAIP3/AKAP12/CCL26/PTK2B/IKBKB/EXT1/JAK2/SYK/DAB2IP/SIRT1/CHUK/TRAF6/IL18BP/TNFRSF1A/YBX3/AKT1/RORA/CYLD/CYBA/INPP5K/GPS2/TP53/CCL5/COL1A1/SPHK1/PTPN2/SPPL2B/KLF2/ACTN4/ZFP36/CPNE1/MAPK1/MAPK3/CD58/SMPD3/SPPL2A/HAMP/CLDN1/TNFRSF18/TRAF2/ACOD1/CCL4/CASP4/TNFRSF17/HDAC4/ARHGEF2/CD…	142
GO:0031503	protein-containing complex localization	137/9208	220/18722	5.81764e-05	0.000678867	0.000438124	EPS15/SSX2IP/SNAPIN/SMG5/DNM3/TPR/NUP133/DYNC2LI1/PPP3R1/POLR2D/AGFG1/IFT57/ATR/NMD3/LSG1/DLG1/FYTTD1/YTHDC1/EXOC3/CEP72/NSUN2/NUP155/PURA/LCA5/STX7/LTV1/EZR/MIOS/AKAP9/WASL/RRS1/TERF1/SLC1A1/GLE1/NUP160/STX3/NXF1/DLG2/ATM/SARNP/NUP107/IFT81/IFT88/PCID2/ADAM10/TERF2/NUP88/THOC1/SMAD7/AKAP8L/RAB8A/KIF3B/POLDIP3/RPGR/DLG3/KIF5B/NOL6/TSC1/VAMP2/ENY2/MCM3AP/HNRNPU/UPF2/GPHN/CHTOP/OPHN1/HASPIN/MAPK10/…	137
GO:0034329	cell junction assembly	246/9208	420/18722	5.90987e-05	0.000688364	0.000444253	CAPZA1/RHOC/HIPK1/PIP5K1A/F11R/DNM3/ROCK2/STRN/NRXN1/MAP4K4/EPB41L5/LRRN1/SETD5/PDCD6IP/PLXND1/ECT2/APOD/DLG1/UGT8/RAPGEF2/OCLN/MEF2C/PCDHB16/DUSP22/VEGFA/DST/PTPRK/THBS2/MICALL2/DBNL/CLDN4/PCLO/FZD1/ACHE/CLDN15/PTK2B/ZNF703/IKBKB/GRHL2/MPDZ/SEMA4D/MPP7/NRP1/PARD3/SPOCK2/PTEN/SORBS1/LDB1/SLK/COL17A1/PTPRJ/CTNND1/SPTBN2/CTTN/SHANK2/AMIGO2/PTPN11/EFNB2/ARHGEF7/ARF6/TJP1/FMN1/MYO9A/PEAK1/EEF2K/MARVE…	246
GO:0030866	cortical actin cytoskeleton organization	32/9208	40/18722	5.96789e-05	0.00069385	0.000447793	EPB41/ROCK2/RHOQ/FMNL2/PDCD6IP/PLS1/ECT2/DLG1/EPB41L2/EZR/IKBKB/FMNL3/NCKAP1L/AKAP11/LCP1/ARF6/LLGL1/FMNL1/ROCK1/CDK5/PLEK/EPB41L3/RTKN/EPB41L1/VIL1/FHOD1/ANLN/EHD2/TLN1/RAB13/LLGL2/VPS4A	32
GO:0050732	negative regulation of peptidyl-tyrosine phosphorylation	44/9208	59/18722	6.05497e-05	0.000701405	0.000452669	PRKCD/CBLB/PARP14/PPP2CA/DUSP22/NCAPG2/SEMA4D/INPP5F/GPRC5A/PIBF1/SNX6/SOCS4/CD300A/PTPN2/CADM4/PPP2R1A/LRRK1/SFRP2/CAV1/SOCS3/SAMSN1/NF2/SRCIN1/CBL/SOCS1/THY1/SOCS5/LILRB4/PRKCZ/ZFYVE28/SH3BP5L/IBTK/HYAL2/SH2B3/ZGPAT/SUZ12/PSEN1/PTK6/GGNBP2/PTPN6/CHMP6/TSG101/VPS25/ERRFI1	44
GO:0051568	histone H3-K4 methylation	44/9208	59/18722	6.05497e-05	0.000701405	0.000452669	RLF/PRMT6/ASH1L/RBBP5/WDR5B/AUTS2/KMT2E/KMT2C/KMT2A/SETD1B/SNW1/RTF1/ZNF335/BCOR/OGT/NNMT/PAXIP1/ARID4A/CXXC1/ASH2L/SETD3/CTR9/TET3/DYDC1/DYDC2/GATA3/EHMT2/SMAD4/TET2/SETD1A/PAGR1/KMT2D/PIH1D1/MYB/KDM6A/DPY30/SETMAR/WDR82/NELFA/MEN1/SETD4/WDR61/DNMT1/KDM1A	44
GO:0000375	RNA splicing, via transesterification reactions	194/9208	324/18722	6.22587e-05	0.000719887	0.000464597	SRRM1/SRSF4/MAGOH/RBM15/BCAS2/SF3B4/PRPF3/KHDC4/SNRPE/SNRNP200/PRPF40A/CWC22/ISY1/DBR1/MBNL1/NCBP2/REST/YTHDC1/LARP7/METTL14/PLRG1/MTREX/PPWD1/SLU7/PRPF4B/DHX16/SRPK1/QKI/CDK13/BUD31/SRPK2/LUC7L2/TGS1/KHDRBS3/SMU1/C9orf78/SETX/PRPF18/HNRNPF/HNRNPH3/SMNDC1/RBM4B/CLNS1A/SRSF8/CWF19L2/RBM7/SCAF11/ZCCHC8/WBP4/PRMT5/PRPF39/RBM25/SNW1/SNRPN/MFAP1/LUC7L/ESRP2/SF3B3/TXNL4B/C1QBP/FXR2/JMJD6/EIF4A3/PTBP1/S…	194
GO:0032801	receptor catabolic process	24/9208	28/18722	6.36126e-05	0.000732872	0.000472977	DTX3L/PIK3R4/SNX25/MYLIP/SMURF1/LGMN/NEDD4/APOE/KIF16B/ITCH/PTPN1/ZNRF3/FURIN/CDK5/GPRASP1/MTMR2/UVRAG/MVB12A/SH3GLB1/ANXA2/ABCA2/LAPTM5/PCSK9/CAPN1	24
GO:0062125	regulation of mitochondrial gene expression	24/9208	28/18722	6.36126e-05	0.000732872	0.000472977	LRPPRC/NSUN3/TRMT10C/PRKAA1/RMND1/MALSU1/RCC1L/NGRN/C1QBP/METTL4/MPV17L2/CDK5RAP1/MTG2/RPUSD4/ALKBH1/FASTKD3/TSFM/MTG1/UQCC2/COA3/RPUSD3/FASTKD2/TACO1/CHCHD10	24
GO:0071985	multivesicular body sorting pathway	30/9208	37/18722	6.37948e-05	0.000733641	0.000473473	LYST/CHMP2B/LEPROTL1/CHMP5/STAM/RAB27A/CHMP1A/TMEM50B/VPS36/SYTL4/EXPH5/SORT1/UVRAG/CHMP1B/MVB12A/VTA1/RUBCN/CHMP4B/VPS28/RILP/SNF8/CHMP7/LAPTM4B/CHMP4C/VPS4B/TMEM50A/CHMP6/CHMP4A/VPS25/CHMP3	30
GO:0017038	protein import	129/9208	206/18722	6.53535e-05	0.000750206	0.000484165	KPNA6/TXNIP/LMNA/TPR/NUP133/TOMM20/PEX13/PPP3R1/PRKCD/CBLB/HCLS1/KPNA1/ECT2/APOD/PPP3CA/NUP155/PIK3R1/NUP153/E2F3/RAB23/KPNA5/PEX3/GLI3/PEX1/MDFIC/TNPO3/ARHGEF5/JAK2/SYK/NOTCH1/TIMM23/NOLC1/PEX5/IPO8/NUP107/APPL2/NUP58/UFM1/KPNA3/AKT1/RAB8B/SNUPN/LONP2/HEATR3/NUP88/TP53/MED1/JUP/APOE/PTTG1IP/MAPK1/NUP50/LAMP2/NUP188/TSC2/NXT1/PIK3R2/CRY2/LRRK2/RANBP17/CHP1/MMP12/BCL3/AGT/TOMM40L/SEC13/NUP98/IPO9/…	129
GO:0016242	negative regulation of macroautophagy	28/9208	34/18722	6.63927e-05	0.000759389	0.000490091	PINK1/FEZ2/TMEM39A/PIK3CA/SCFD1/AKT1/CLEC16A/TP53/SMCR8/NPC1/HMOX1/MTM1/USP30/TSC2/TSC1/NRBP2/LRRK2/EHMT2/TIGAR/RUBCN/CHMP4B/SEC22B/MTOR/SMG1/PHF23/POLDIP2/CHMP4A/QSOX1	28
GO:2000780	negative regulation of double-strand break repair	28/9208	34/18722	6.63927e-05	0.000759389	0.000490091	RIF1/TRIP12/TWIST1/HSF1/SHLD2/RNF169/NUDT16L1/FANCB/CGAS/RECQL5/TFIP11/TP53BP1/RMI2/SHLD3/OGG1/HELB/KLHL15/POLQ/ERCC6/SMCHD1/PARPBP/FBH1/SHLD1/OTUB1/MAD2L2/AUNIP/UBR5/CYREN	28
GO:0016577	histone demethylation	26/9208	31/18722	6.66477e-05	0.000759568	0.000490206	KDM4A/KDM5B/KDM3A/JARID2/KDM1B/KDM7A/KDM4C/PHF2/JMJD1C/KDM2A/KDM5A/JMJD6/KDM4B/KDM5C/PHF8/RIOX2/UBE2B/UTY/KDM2B/KDM3B/RIOX1/FBXL19/KDM6A/HR/KDM6B/KDM1A	26
GO:2000144	positive regulation of DNA-templated transcription, initiation	26/9208	31/18722	6.66477e-05	0.000759568	0.000490206	CREB1/DHX36/SUB1/TWIST1/SETX/CAND1/MED4/PSMC6/TP53/MED1/MED14/MED17/PAXIP1/JUN/ESR1/MED16/HNF1B/MITF/ERCC6/MED12/MED13/ERCC1/MED30/FOSL1/SRF/HNF1A	26
GO:2001238	positive regulation of extrinsic apoptotic signaling pathway	37/9208	48/18722	7.00065e-05	0.000796088	0.000513776	BCL10/ITM2C/RIPK1/STK3/PTEN/PPP2R1B/PDIA3/CYLD/WWOX/TNFSF12/RBCK1/STK4/INHBA/CAV1/TNFSF10/FADD/TRAF2/PAK2/AGT/FAF1/TNFRSF12A/G0S2/DAPK3/TIMP3/THBS1/CTNNA1/SKIL/HTRA2/SRPX/HYAL2/PMAIP1/PML/BID/PPP1CA/PEA15/GPER1/PYCARD	37
GO:0008154	actin polymerization or depolymerization	135/9208	217/18722	7.01029e-05	0.000796088	0.000513776	CAPZA1/HAX1/ENAH/CDC42EP3/ACTR2/TMSB10/CAPG/ABI2/NAA80/PRKCD/HCLS1/NCK1/PIK3CA/DLG1/ARFIP1/RICTOR/IQGAP2/F2RL1/RASA1/FER/CYFIP2/CARMIL1/AIF1/MICAL1/LATS1/MICALL2/SCIN/DBNL/COBL/ELN/CCL26/BAIAP2L1/WASL/PTK2B/ARFGEF1/KANK1/JAK2/GBA2/GSN/SPTAN1/ABI1/ADD3/SWAP70/CFL1/SPTBN2/CORO1B/CTTN/FCHSD2/RDX/LIMA1/NCKAP1L/WASHC3/DIAPH3/ARF6/GMFB/EVL/CYFIP1/FMN1/ARPIN/CORO7/SPIRE2/GAS7/GRB2/ARHGAP35/DSTN/HCK/MICA…	135
GO:0071887	leukocyte apoptotic process	72/9208	106/18722	7.04415e-05	0.000798505	0.000515335	BCL10/EFNA1/ITPKB/ADAM17/BCL2L11/MERTK/SLC39A10/FOXP1/HCLS1/RAPGEF2/CASP3/MEF2C/FNIP1/RIPK1/BAK1/GLI3/CD274/CDKN2A/CTSL/SIRT1/PTEN/CASP7/ADAM8/IRF7/IRS2/LGALS3/AKT1/NOD2/TP53/LGALS9/CCL5/PKN1/CRKL/TSC22D3/CD74/IL7R/FADD/RIPK3/AXL/RAG1/PLEKHO2/SELENOS/IL6/LILRB1/BCL6/LYN/WNT5A/PIK3CB/PIK3CD/DOCK8/IL2RA/ST3GAL1/CASP9/IDO1/GIMAP8/PDCD1/CD3G/FAS/LMBR1L/PRKCQ/BTK/JAK3/CCR7/BAX/GAS6/DNAJA3/CCL19/TRAF3I…	72
GO:0001667	ameboidal-type cell migration	275/9208	475/18722	7.06371e-05	0.000799295	0.000515845	PLPP3/PIP5K1A/EFNA1/ATP2B4/PROX1/MIA3/LGALS8/ADAM17/ROCK2/SLC8A1/MAP4K4/EPB41L5/ZEB2/ACVR1/FAP/ITGA4/BMPR2/NRP2/AAMP/SP100/PPARG/IQSEC1/TGFBR2/SEMA3F/FOXP1/GATA2/PLXND1/AMOTL2/PDCD10/PIK3CA/S100P/FBXW7/MEF2C/FER/SPARC/VEGFA/NUS1/AKAP12/TWIST1/SEMA3C/KRIT1/MET/DOCK5/PTK2B/ADGRA2/YTHDF3/EPPK1/KANK1/PRSS3/TESK1/SEMA4D/TGFBR1/EPB41L4B/DAB2IP/PKN3/NOTCH1/JCAD/NRP1/ARID5B/SIRT1/PTEN/PDLIM1/DOCK1/LPXN/C…	275
GO:0000288	nuclear-transcribed mRNA catabolic process, deadenylation-dependent decay	42/9208	56/18722	7.10135e-05	0.0008007	0.000516752	TUT4/RC3H1/POLR2D/MLH1/DHX36/CNOT6L/EXOSC9/TENT4A/DCP2/CNOT8/CNOT6/EXOSC3/TUT7/RC3H2/CPEB3/PATL1/PAN3/DIS3/TNRC6A/TENT4B/TOB1/TNRC6C/ZFP36/EXOSC8/NANOS3/TNRC6B/SAMD4B/NT5C3B/CNOT2/EIF4ENIF1/DCPS/BTG2/PARN/CNOT3/EXOSC2/PAN2/DCP1A/CNOT1/ZFP36L2/AGO2/EXOSC7/LSM1	42
GO:0070534	protein K63-linked ubiquitination	42/9208	56/18722	7.10135e-05	0.0008007	0.000516752	RNF115/PELI1/TRIP12/RNF168/UBE2D4/PLAA/TRIM5/TRAF6/NEDD4/BFAR/NOD2/GPS2/ITCH/RNF152/RNF8/TRIM56/TRAF2/UBE2O/RNF186/TRIM27/WWP2/UBE2G1/ZFP91/TRAF1/UBE2B/PTPN22/PELI3/UBE2T/PARP10/UBE2V1/TRIM21/TRAF3IP2/ARIH2/HECTD1/TRAF5/PRPF19/TRAF3/UBE2E3/OTUB1/RNF5/UBR5/STUB1	42
GO:0007040	lysosome organization	53/9208	74/18722	7.1753e-05	0.000806173	0.000520284	PPT1/SNAPIN/GBA/LYST/PIKFYVE/ARL8B/CHMP2B/MFSD8/HEXB/AP3B1/ATP10B/TMEM106B/HOOK3/CHMP5/ABCA1/RAB14/HPS1/SYT7/CLN5/SPG11/AKTIP/MBTPS1/RAB34/GRN/ATP6AP2/TPP1/NAGPA/TMEM175/ACP2/LRRK2/TFEB/HPS4/RAB39A/CORO1A/HOOK1/TMEM199/VPS18/RAB7A/SRPX/SCARB2/LAMTOR1/GNPTAB/ARSB/CCDC115/LAPTM4B/MTOR/HOOK2/LAPTM5/GAA/WASHC5/CHMP3/CLN3/TMEM9	53
GO:0080171	lytic vacuole organization	53/9208	74/18722	7.1753e-05	0.000806173	0.000520284	PPT1/SNAPIN/GBA/LYST/PIKFYVE/ARL8B/CHMP2B/MFSD8/HEXB/AP3B1/ATP10B/TMEM106B/HOOK3/CHMP5/ABCA1/RAB14/HPS1/SYT7/CLN5/SPG11/AKTIP/MBTPS1/RAB34/GRN/ATP6AP2/TPP1/NAGPA/TMEM175/ACP2/LRRK2/TFEB/HPS4/RAB39A/CORO1A/HOOK1/TMEM199/VPS18/RAB7A/SRPX/SCARB2/LAMTOR1/GNPTAB/ARSB/CCDC115/LAPTM4B/MTOR/HOOK2/LAPTM5/GAA/WASHC5/CHMP3/CLN3/TMEM9	53
GO:0032535	regulation of cellular component size	225/9208	382/18722	7.41646e-05	0.000831796	0.000536821	LAMTOR5/CAPZA1/HAX1/CDC42EP3/ACTR2/TMSB10/CAPG/ALS2/BMPR2/ABI2/CREB1/SEMA3F/NAA80/PRKCD/GSK3B/HCLS1/NCK1/PLS1/PIK3CA/MAP3K13/DLG1/SPP1/ARFIP1/SLC12A7/RICTOR/IQGAP2/F2RL1/RASA1/FER/CYFIP2/CARMIL1/VEGFA/LATS1/EZR/SCIN/DBNL/ELN/LIMK1/CCL26/SEMA3C/BAIAP2L1/SLC12A9/WASL/PTK2B/RB1CC1/ARFGEF1/KANK1/GBA2/SEMA4D/GSN/SPTAN1/LRRC8A/NRP1/PTEN/ADD3/SWAP70/SPTBN2/CORO1B/CTTN/FCHSD2/PAK1/CLNS1A/PICALM/RDX/LIMA1…	225
GO:1903039	positive regulation of leukocyte cell-cell adhesion	147/9208	239/18722	7.75084e-05	0.000867766	0.000560035	TNFRSF14/BCL10/VCAM1/TNFSF4/CD55/CD46/ITPKB/ITGA4/IHH/TGFBR2/NFKBIZ/CD47/HHLA2/NCK1/PIK3CA/HES1/TFRC/AP3B1/HAVCR2/CD83/SOX4/AIF1/CD24/FYN/CARD11/GLI3/ZP3/IL7/CD274/SYK/MAP3K8/ALOX5/ADAM8/TRAF6/MDK/FUT4/IL18/ST3GAL4/ETS1/CD4/NCKAP1L/PTPN11/SLC7A1/ZBTB1/AKT1/NOD2/NFAT5/LGALS9/CCL5/RARA/IL4I1/SIRPA/SRC/EFNB1/YES1/FUT7/CAV1/CD80/CD86/SART1/CD74/IL7R/FADD/IGFBP2/RAG1/VTCN1/IL6/LILRB1/SOCS1/GLI2/THY1/S…	147
GO:0030218	erythrocyte differentiation	80/9208	120/18722	7.83902e-05	0.000876093	0.000565409	ADAR/FLVCR1/ABCB10/EPAS1/SP3/STAT1/INPP5D/SLC25A38/ALAS1/HCLS1/GATA2/UBA5/HMGB2/CASP3/SMAD5/TMEM14C/VEGFA/UFL1/L3MBTL3/HOXA5/IKZF1/KMT2E/BPGM/HIPK2/NCAPG2/JAK2/LDB1/SPI1/ETS1/NCKAP1L/RCOR1/MED1/CDK5RAP3/JMJD6/PTPN2/KLF2/ZFP36/PRMT1/MAFB/BRD1/INHBA/PTBP3/ARID4A/ARNT/KAT7/ACVR2A/MPIG6B/ADGRF5/DNASE2/ISG15/BCL6/ID2/LYN/RBFOX2/CITED2/ACVR1B/STAT5B/KLF13/GATA3/KIT/SMAP1/SLC11A2/JAK3/TGFBR3/SH2B3/ERCC2…	80
GO:0051304	chromosome separation	66/9208	96/18722	7.87765e-05	0.000878863	0.000567196	TPR/CUL3/DIS3L2/MLH1/MAD2L1/FBXO5/RMI1/NEK6/NUMA1/ANAPC15/ATM/ANAPC5/KNTC1/PCID2/ANAPC11/CSNK2A1/KLHL22/NCAPH2/APC/GEN1/DUSP1/NDC80/SMARCAD1/ZW10/NSMCE2/MUS81/CDC16/HECW2/CDK5RAP2/RECQL5/CHFR/TTK/CCNB1/PTTG1/ERCC4/RAD21/ANAPC4/TRIP13/CSNK2A2/BUB1B/TOP3A/MAD2L1BP/RIOK2/DYNC1LI1/ESPL1/TOP2A/CDC26/IK/ZWILCH/DLGAP5/FANCM/SLX4/CDC23/AURKB/CENPE/PSMG2/BUB1/PLK1/TACC3/MAD2L2/MAD1L1/CENPF/ZWINT/ANAPC7/CE…	66
GO:1903050	regulation of proteolysis involved in cellular protein catabolic process	137/9208	221/18722	7.92238e-05	0.00088069	0.000568375	PINK1/ZYG11B/EFNA1/GBA/COP1/TMF1/RYBP/GSK3B/RCHY1/FBXW7/DAB2/TAF9/SH3RF2/CSNK1A1/MAPK9/HFE/GCLC/UFL1/RNF217/LATS1/ZFAND2A/ANKIB1/SMURF1/PSMC2/HIPK2/NUB1/PTK2B/RNF19A/AGTPBP1/RAD23B/DAB2IP/PTEN/UBXN1/PSMC6/STYX/SOCS4/PSMC1/AKT1/UBE3A/PIAS1/RNF40/N4BP1/TLK2/SUMO2/CSNK1D/USP14/SMAD7/FZR1/DDA1/SIRT2/APOE/TRIB3/CSNK2A1/USP25/RNF185/CSNK1E/OGT/FMR1/TMTC3/KEAP1/CAV1/PRKACA/RNF19B/BAG6/AXIN1/ATXN3/FBXW8/…	137
GO:0006903	vesicle targeting	35/9208	45/18722	7.93174e-05	0.00088069	0.000568375	PEF1/PREB/CUL3/TBC1D23/SAR1B/YKT6/EXOC4/PPP6C/EXOC6/MAP4K2/TRIP11/STARD3/CSNK1D/SEPTIN5/SNAP29/ARFGAP3/CLASP1/EXOC6B/STARD3NL/FAM91A1/CHP1/TFG/GBF1/TMED9/SNAP23/WIPI1/NLGN1/AP1AR/PSEN1/WDR11/ARFGAP2/KLHL12/GOSR1/C17orf75/SCRIB	35
GO:0030258	lipid modification	132/9208	212/18722	7.93564e-05	0.00088069	0.000568375	FABP3/INPP5B/PLPP3/MTMR11/GBA/SOAT1/PEX13/INPP5D/ACAA1/APOD/BDH2/MTMR12/PRKAA1/HSD17B4/MBOAT1/PLA2G7/FIG4/SYNJ2/ACAT2/TWIST1/PRKAG2/PLPP5/PLPP6/GBA2/INPP5E/ALOX5/PTEN/INPP5F/INPP5A/DGKZ/CPT1A/ST3GAL4/APPL2/MTMR6/DGKH/IRS2/PIP4P1/AKT1/MTMR10/SLC27A2/LONP2/INPP5K/DGKE/SPHK1/CYGB/APOE/SYNJ1/MTMR3/SLC25A17/PPARA/OCRL/MTM1/MTMR1/INPP4B/AUH/CERK/DGAT2/STARD4/GBGT1/ABCD1/INPPL1/ST3GAL2/SACM1L/PDK4/ADIPO…	132
GO:0032147	activation of protein kinase activity	88/9208	134/18722	8.17306e-05	0.000903878	0.000583341	PINK1/CAB39/TGFBR2/PRKCD/ECT2/PIK3CA/DLG1/PRLR/VEGFA/MAP3K7/PPIA/PILRB/PRKAG2/PTK2B/SLC1A1/JAK2/TNFSF15/TRAF6/MADD/MARK2/IL18/GPRC5A/NCKAP1L/OSBPL8/RGCC/BORA/PIBF1/EMP2/TRAF4/CCL5/GPRC5C/CD300A/RPTOR/SRC/CARD10/KIF14/CD86/TIRAP/AXIN1/PDGFC/TAOK2/ABL1/RIPK3/GPRC5B/TRAF2/SOCS1/AGT/DBF4B/ITGB1BP1/STRADA/WNT5A/TLR6/TNFRSF10B/PRKCZ/COPS8/ANGPT1/FGF13/NRG1/PRRC1/ANG/ZFP91/TNFRSF10A/GHR/DUSP19/TOM1L1/WN…	88
GO:0032434	regulation of proteasomal ubiquitin-dependent protein catabolic process	88/9208	134/18722	8.17306e-05	0.000903878	0.000583341	ZYG11B/GBA/COP1/RYBP/GSK3B/RCHY1/DAB2/TAF9/SH3RF2/CSNK1A1/MAPK9/HFE/GCLC/UFL1/RNF217/ZFAND2A/ANKIB1/NUB1/RNF19A/RAD23B/UBXN1/STYX/SOCS4/AKT1/PIAS1/N4BP1/TLK2/SUMO2/CSNK1D/USP14/SMAD7/FZR1/DDA1/SIRT2/TRIB3/CSNK1E/OGT/KEAP1/CAV1/RNF19B/BAG6/FBXW8/ZER1/GNA12/LRRK2/DET1/TRIM39/RNF180/SOCS5/NKD2/NFE2L2/DESI1/CHFR/RNF144B/PRICKLE1/HSPBP1/PLK2/MDM2/UBQLN2/HERPUD1/RNF144A/MAP1A/ARIH1/CDK2/COMMD1/TRIB2/US…	88
GO:0051492	regulation of stress fiber assembly	63/9208	91/18722	8.22863e-05	0.000908441	0.000586285	RHOC/F11R/ROCK2/ALMS1/CD47/PIK3R1/CARMIL1/LIMK1/MET/ARHGEF5/TESK1/TGFBR1/NRP1/ARAP1/PAK1/PXN/RGCC/EVL/TJP1/INPP5K/ACTG1/ARHGEF18/RHPN2/SDC4/ARHGAP6/CLASP1/ROCK1/TSC1/PPM1F/PTGER4/ABL1/NF2/TPM1/WAS/PAK2/TGFB3/ITGB1BP1/MKKS/SLC9A1/GPR65/LPAR1/LIMCH1/APOA1/DLC1/PHLDB2/BAG4/S1PR1/WNT11/FHOD1/SERPINF2/EPHA1/SORBS3/CGNL1/SMAD3/CCN2/WNT4/ARHGEF10L/CCDC88A/MTOR/ARHGEF10/PFN2/TTC8/RAC1	63
GO:0072678	T cell migration	48/9208	66/18722	8.35264e-05	0.000920531	0.000594088	TNFRSF14/F11R/ADAM17/STK39/ITGA4/CCL20/OXSR1/APOD/CXCL10/AIF1/CCL26/ADAM8/LRCH1/GPR183/ADAM10/CXCL16/TMEM102/CCL5/CRKL/CCR6/MYO1G/FADD/RIPK3/ITGAL/MSN/CD200/C10orf99/WNT5A/PIK3CG/PIK3CD/DOCK8/GPR15/ZAP70/CCL3/XCL1/SPN/CCL2/S1PR1/SLC12A2/CXCL13/ECM1/ICAM1/CD99/CXCL11/CRK/PYCARD/APP/WNK1	48
GO:0009117	nucleotide metabolic process	282/9208	489/18722	8.40695e-05	0.00092491	0.000596914	PINK1/PPT1/CTPS1/DPYD/AMPD2/PARP1/RHOQ/DGUOK/PDK1/PARP9/HACD2/MBD4/NMNAT3/DLG1/PPAT/NUDT9/PDE5A/GUCY1B1/PRKAA1/HMGCS1/PDE4D/AK6/HMGCR/NUDT12/HSD17B4/ACSL6/ELOVL5/RAB23/ME1/NT5E/AK9/ENPP1/TBPL1/PDE10A/CARD11/NT5C3A/OGDH/MLXIPL/SLC25A13/BPGM/GIMAP7/PRKAG2/PDE7A/GDA/NMRK1/RFK/PRXL2C/ATP5F1C/SLC25A16/ADK/ACSL5/AMPD3/HSD17B12/DLG2/REXO2/ENO2/GUCY2C/FAR2/SUCLA2/ENTPD5/DLST/RORA/PKM/ADPGK/PDE8A/ATP6V0C/…	282
GO:2000058	regulation of ubiquitin-dependent protein catabolic process	105/9208	164/18722	8.51366e-05	0.000935029	0.000603445	ZYG11B/GBA/COP1/RYBP/GSK3B/RCHY1/FBXW7/DAB2/TAF9/SH3RF2/CSNK1A1/MAPK9/HFE/GCLC/UFL1/RNF217/LATS1/ZFAND2A/ANKIB1/SMURF1/HIPK2/NUB1/PTK2B/RNF19A/AGTPBP1/RAD23B/PTEN/UBXN1/STYX/SOCS4/AKT1/UBE3A/PIAS1/N4BP1/TLK2/SUMO2/CSNK1D/USP14/SMAD7/FZR1/DDA1/SIRT2/TRIB3/CSNK2A1/CSNK1E/OGT/KEAP1/CAV1/RNF19B/BAG6/AXIN1/FBXW8/ZER1/GNA12/LRRK2/PYHIN1/DET1/TRIM39/RNF180/SOCS5/NKD2/NFE2L2/DESI1/CHFR/RNF144B/PRICKLE1/H…	105
GO:0016358	dendrite development	149/9208	243/18722	8.63958e-05	0.000947221	0.000611313	EFNA1/DNM3/CAMSAP2/KIDINS220/STRN/ACTR2/ABI2/DOCK10/IQSEC1/TRAK1/SS18L2/GSK3B/DHX36/UBA6/PPP3CA/RAPGEF2/MEF2C/PHACTR1/DTNBP1/FYN/DYNLT1/TMEM106B/DBNL/COBL/CUX1/WASL/SDC2/ASAP1/SEMA4D/DAB2IP/ABI1/NRP1/PRKG1/PTEN/CPEB3/CFL1/PICALM/DNM1L/LLPH/RAP2A/ARF6/CYFIP1/UBE3A/MAPK6/NEDD4/ADAM10/EEF2K/PAFAH1B1/TANC2/NEDD4L/PTPRS/MAP1S/CRTC1/APOE/SS18L1/DIP2A/CRKL/FMR1/ANKRD27/TMEFF1/TRAPPC4/ABI3/ANAPC2/MEF2A/F…	149
GO:0070646	protein modification by small protein removal	101/9208	157/18722	8.74417e-05	0.000953746	0.000615524	USP48/MYSM1/USP1/USP34/STAMBP/TANK/USP37/WDR48/SENP7/USP17L15/COPS4/USP53/OTULIN/TNIP1/UIMC1/SENP6/USP45/TNFAIP3/TRRAP/USP17L3/VCPIP1/OTUD6B/TOR1A/STAMBPL1/ZRANB1/USP47/UBXN1/USP35/USP28/USP15/USP12/USPL1/UCHL3/USP8/CYLD/USP10/USP32/USP14/ASXL1/ITCH/USP25/JOSD1/USP9X/BRCC3/MINDY3/OTUD1/YOD1/OTUD5/USP30/ABRAXAS2/USP17L2/BAP1/ENY2/ATXN3/OTUD7B/DESI2/USP17L1/USP49/USP16/USP38/SENP5/USP20/USP3/COPS8/…	101
GO:1902107	positive regulation of leukocyte differentiation	101/9208	157/18722	8.74417e-05	0.000953746	0.000615524	HAX1/TNFSF4/CD46/ITPKB/CASP8/CREB1/IHH/INPP5D/TGFBR2/NFKBIZ/HCLS1/AP3B1/RIPK1/CD83/SOX4/GLI3/IL7/HSF1/SYK/ADAM8/TRAF6/MDK/IL18/CD4/NCKAP1L/PCID2/ZBTB1/LGALS9/EVI2B/RARA/PRKCA/IL4I1/ATP6AP1/CD80/CD86/SART1/ZBTB46/CD74/IL7R/FADD/POU4F1/AXL/RAG1/JUN/SOCS1/GLI2/BCL6/PPARGC1B/ID2/SOCS5/VSIR/ROR2/LILRB4/CR1/PRKCZ/OCSTAMP/PF4/STAT5B/LEF1/ZAP70/CBFB/KLF10/CCR1/IL2RA/NLRP3/RIPK2/RASGRP1/GATA3/TREM2/DUSP10…	101
GO:1903708	positive regulation of hemopoiesis	101/9208	157/18722	8.74417e-05	0.000953746	0.000615524	HAX1/TNFSF4/CD46/ITPKB/CASP8/CREB1/IHH/INPP5D/TGFBR2/NFKBIZ/HCLS1/AP3B1/RIPK1/CD83/SOX4/GLI3/IL7/HSF1/SYK/ADAM8/TRAF6/MDK/IL18/CD4/NCKAP1L/PCID2/ZBTB1/LGALS9/EVI2B/RARA/PRKCA/IL4I1/ATP6AP1/CD80/CD86/SART1/ZBTB46/CD74/IL7R/FADD/POU4F1/AXL/RAG1/JUN/SOCS1/GLI2/BCL6/PPARGC1B/ID2/SOCS5/VSIR/ROR2/LILRB4/CR1/PRKCZ/OCSTAMP/PF4/STAT5B/LEF1/ZAP70/CBFB/KLF10/CCR1/IL2RA/NLRP3/RIPK2/RASGRP1/GATA3/TREM2/DUSP10…	101
GO:0031109	microtubule polymerization or depolymerization	81/9208	122/18722	8.8025e-05	0.000958461	0.000618567	CAMSAP2/MAPRE3/SPAST/TPPP/KIF2A/OCLN/RANBP9/FBXO5/AKAP9/MET/GBA2/GOLGA2/CAMSAP1/NUMA1/PAK1/CLIP1/CENPJ/CKAP2/SLAIN1/ARHGEF7/TUBGCP3/TOGARAM1/HDGFL3/NDE1/TUBG1/CSNK1D/MAPRE2/MAP1S/DYRK1A/GAS2L1/MID1/CLASP1/APC/TUBGCP6/ABL1/EML2/TAOK1/SKA3/HDAC6/PRUNE1/ARHGEF2/CDK5RAP2/MECP2/CRYAB/FGF13/HAUS2/CKAP5/CCSAP/SNCA/TPPP3/RANGRF/MAP1A/STMND1/STMN2/KIF24/NIN/CIB1/NCKAP5L/KIF18A/CEP192/DCTN1/TTBK2/TUBGCP4/G…	81
GO:0050870	positive regulation of T cell activation	134/9208	216/18722	8.97751e-05	0.000975843	0.000629785	TNFRSF14/BCL10/VCAM1/TNFSF4/CD55/CD46/ITPKB/IHH/TGFBR2/NFKBIZ/CD47/HHLA2/NCK1/PIK3CA/HES1/TFRC/AP3B1/HAVCR2/CD83/SOX4/AIF1/CD24/FYN/CARD11/GLI3/ZP3/IL7/CD274/SYK/MAP3K8/ADAM8/TRAF6/MDK/IL18/CD4/NCKAP1L/PTPN11/SLC7A1/ZBTB1/AKT1/NOD2/LGALS9/CCL5/RARA/IL4I1/SIRPA/SRC/EFNB1/YES1/CAV1/CD80/CD86/SART1/CD74/IL7R/FADD/IGFBP2/RAG1/VTCN1/IL6/LILRB1/SOCS1/GLI2/THY1/SLAMF1/BCL6/LYN/SOCS5/VSIR/CD209/LILRB4/CO…	134
GO:0000377	RNA splicing, via transesterification reactions with bulged adenosine as nucleophile	191/9208	320/18722	9.07836e-05	0.000983438	0.000634686	SRRM1/SRSF4/MAGOH/RBM15/BCAS2/SF3B4/PRPF3/KHDC4/SNRPE/SNRNP200/PRPF40A/CWC22/ISY1/DBR1/MBNL1/NCBP2/REST/YTHDC1/LARP7/METTL14/PLRG1/MTREX/PPWD1/SLU7/PRPF4B/DHX16/SRPK1/QKI/CDK13/BUD31/SRPK2/LUC7L2/TGS1/KHDRBS3/SMU1/C9orf78/SETX/PRPF18/HNRNPF/HNRNPH3/RBM4B/CLNS1A/SRSF8/CWF19L2/RBM7/SCAF11/ZCCHC8/WBP4/PRMT5/PRPF39/RBM25/SNW1/SNRPN/MFAP1/LUC7L/ESRP2/SF3B3/TXNL4B/C1QBP/FXR2/JMJD6/EIF4A3/PTBP1/SF3A2/HN…	191
GO:0000398	mRNA splicing, via spliceosome	191/9208	320/18722	9.07836e-05	0.000983438	0.000634686	SRRM1/SRSF4/MAGOH/RBM15/BCAS2/SF3B4/PRPF3/KHDC4/SNRPE/SNRNP200/PRPF40A/CWC22/ISY1/DBR1/MBNL1/NCBP2/REST/YTHDC1/LARP7/METTL14/PLRG1/MTREX/PPWD1/SLU7/PRPF4B/DHX16/SRPK1/QKI/CDK13/BUD31/SRPK2/LUC7L2/TGS1/KHDRBS3/SMU1/C9orf78/SETX/PRPF18/HNRNPF/HNRNPH3/RBM4B/CLNS1A/SRSF8/CWF19L2/RBM7/SCAF11/ZCCHC8/WBP4/PRMT5/PRPF39/RBM25/SNW1/SNRPN/MFAP1/LUC7L/ESRP2/SF3B3/TXNL4B/C1QBP/FXR2/JMJD6/EIF4A3/PTBP1/SF3A2/HN…	191
GO:0001954	positive regulation of cell-matrix adhesion	43/9208	58/18722	9.28538e-05	0.00100244	0.000646951	MAP4K4/EPB41L5/GSK3B/CCL28/VEGFA/PTK2B/NRP1/PTPRJ/PTPN11/FMN1/EMP2/JUP/CEACAM6/RIN2/SDC4/ROCK1/TSC1/UTRN/PPM1F/ABL1/COL16A1/TEK/THY1/ITGB1BP1/PRKCZ/PLEKHA2/EFEMP2/DISC1/CD36/KDR/EPHA1/CDH13/CIB1/CCR7/CD3E/SMAD3/DAG1/WNT4/FUT1/CSF1/POLDIP2/FERMT1/RAC1	43
GO:0032481	positive regulation of type I interferon production	43/9208	58/18722	9.28538e-05	0.00100244	0.000646951	STAT1/DHX36/HMGB2/CD14/DDX58/SYK/CHUK/IRF7/TBK1/PTPN11/RIOK3/ZCCHC3/POLR3F/IRF1/MYD88/IRF5/MMP12/TRIM56/FLOT1/ISG15/POLR3C/TLR7/DHX33/TOMM70/CGAS/DHX9/RIPK2/TLR2/IFIH1/PTPN22/POLR3A/TLR3/POLR3B/TLR4/PLCG2/PQBP1/OAS2/IRF3/OAS1/OAS3/TRIM15/MAVS/IRAK1	43
GO:1905475	regulation of protein localization to membrane	111/9208	175/18722	9.62046e-05	0.00103171	0.000665839	GBP1/ATP2B4/PPP2R5A/CNST/PKDCC/RHOQ/CRIPT/VAMP8/GPC1/ATP2C1/PLS1/DLG1/DAB2/PIK3R1/FYN/STX7/EZR/AGR2/EGFR/FIS1/TCAF1/SLC1A1/GSN/STOM/ANK3/SORBS1/RAB11FIP2/STX3/PAK1/PICALM/ARF6/LGALS3/VTI1B/AKT1/ADAM10/PTPN9/STX4/ZDHHC7/INPP5K/CRKL/GDI1/KIF5B/GOPC/SPTBN1/USP17L2/ABI3/MAPK8/CDK5/ZMYND8/CACNB3/C2CD5/CHP1/SSH1/ITGB1BP1/ARHGAP44/NKD2/GZMB/PRKCZ/GPC5/KCNB1/PID1/NHLRC1/ITGB2/MFF/ITGAM/SLC51B/GPC6/AKAP5/…	111
GO:0018023	peptidyl-lysine trimethylation	38/9208	50/18722	9.62148e-05	0.00103171	0.000665839	KDM4A/LMNA/SETD5/KMT2E/SIRT1/KMT5B/KMT2A/SETD1B/RTF1/EEF2KMT/ZNF274/ZNF335/OGT/ATRX/ARID4A/METTL21C/SETD3/CTR9/TET3/SMARCB1/MECP2/IWS1/ZNF304/TET2/SETD1A/SUV39H2/NSD3/SUV39H1/VCPKMT/KMT2D/PIH1D1/BRD4/PWP1/WDR82/KMT5C/SETD4/ATPSCKMT/WDR61	38
GO:0019083	viral transcription	38/9208	50/18722	9.62148e-05	0.00103171	0.000665839	USF1/CCNT2/ZNF639/REST/LARP7/CHD1/TRIM31/TAF11/MDFIC/TRIM14/RSF1/SP1/SNW1/INPP5K/CCL5/SMARCA4/ZFP36/EP300/MON1B/GTF2B/JUN/CCNT1/CCL4/TRIM27/SMARCB1/LEF1/CCL3/CTDP1/DHX9/TRIM32/MID2/TRIM21/TRIM13/UBP1/TRIM8/PSMC3/RRP1B/HDAC1	38
GO:0038202	TORC1 signaling	38/9208	50/18722	9.62148e-05	0.00103171	0.000665839	RRAGC/LAMTOR5/GPR137B/MFSD8/SESN1/CARD11/CASTOR2/CASTOR3/BMT2/RRAGA/C9orf72/SESN3/ATM/SIK3/PIP4P1/CLEC16A/FLCN/SMCR8/RPTOR/KLHL22/DEPDC5/OTUD5/RNF152/SEC13/MLST8/SEH1L/CASTOR1/CTNS/KPTN/ITFG2/RRAGD/STK11/PIH1D1/GPR137/MTOR/SMG1/LARP1/NPRL3	38
GO:0016233	telomere capping	31/9208	39/18722	9.80367e-05	0.00104669	0.000675509	NEK7/NEK2/MAP3K4/POT1/ATM/TERF2/TEN1/MAP2K7/MAPK1/MAPK3/ACD/RAD50/XRCC1/SMG6/HNRNPD/TFIP11/ERCC4/DCLRE1C/TINF2/STN1/PRKCQ/TERF2IP/DCLRE1A/MRE11/NBN/ERCC1/AURKB/TNKS2/PKIB/PRKDC/NABP2	31
GO:0031507	heterochromatin assembly	31/9208	39/18722	9.80367e-05	0.00104669	0.000675509	SETDB1/TPR/DNMT3A/TASOR/PHF2/SIRT1/HELLS/RESF1/PPHLN1/MPHOSPH8/SETDB2/MBD2/SIRT2/MORC2/PHF8/EZH1/ATF7IP/TET1/BAZ2A/MBD3/ZNFX1/SMARCA5/ZNF304/BAHD1/APOBEC1/SMCHD1/SUV39H1/FAM172A/DNMT1/POLE3/HDAC1	31
GO:0003222	ventricular trabecula myocardium morphogenesis	13/9208	13/18722	9.81068e-05	0.00104669	0.000675509	CHD7/TGFBR1/NOTCH1/BMPR1A/MED1/ENG/FOXH1/NRG1/HEG1/HEY2/TGFB2/DLL4/RBPJ	13
GO:0032231	regulation of actin filament bundle assembly	71/9208	105/18722	9.84896e-05	0.00104901	0.000677007	RHOC/F11R/ROCK2/ALMS1/CD47/PIK3R1/CARMIL1/LIMK1/MET/ARHGEF5/TESK1/TGFBR1/NRP1/SWAP70/ARAP1/PAK1/RDX/PXN/RGCC/EVL/TJP1/INPP5K/ACTG1/ARHGEF18/RHPN2/SDC4/ARHGAP6/CLASP1/ROCK1/TSC1/PPM1F/PTGER4/ABL1/NF2/PLEK/TPM1/WAS/PAK2/TGFB3/ITGB1BP1/MKKS/SLC9A1/GPR65/SYNPO2/MTSS1/LPAR1/LIMCH1/APOA1/DLC1/PHLDB2/SYNPO/BAG4/S1PR1/WNT11/VIL1/FHOD1/SERPINF2/EPHA1/SORBS3/CGNL1/SMAD3/CCN2/WNT4/ARHGEF10L/ID1/CCDC88A/MTOR…	71
GO:0072001	renal system development	181/9208	302/18722	0.000100204	0.00106439	0.000686933	VANGL2/PROX1/NUP133/NID1/MPV17/BCL2L11/STAT1/CFLAR/PLXND1/TIPARP/HES1/DLG1/PPAT/PKD2/SPRY1/SMAD1/HPGD/BASP1/NIPBL/MEF2C/SMAD5/FOXC1/SOX4/VEGFA/TBX18/PRDM1/CD24/PDGFA/C1GALT1/HOXA11/GLI3/PODXL/AKR1B1/EXT1/GCNT1/PTCH1/TGFBR1/CNTRL/NOTCH1/NRP1/BICC1/ARID5B/RBP4/PLCE1/LZTS2/FGFR2/NUP160/OVOL1/YAP1/NUP107/APAF1/IFT88/FREM2/FMN1/MYO1E/GCNT3/FOXF1/FLCN/RARA/HOXB7/JMJD6/SMAD2/SMAD7/JAG1/ASXL1/SDC4/SULF2/…	181
GO:0001843	neural tube closure	61/9208	88/18722	0.000100269	0.00106439	0.000686933	MTHFR/BCL10/VANGL2/IFT57/SHROOM3/SEC24B/CASP3/MTHFD1L/TWIST1/COBL/GRHL2/CTHRC1/PTCH1/KIF20B/ADM/TRAF6/FOLR1/ST14/RARA/ARHGAP35/TEAD2/SDC4/SALL4/CELSR1/SFRP2/TSC2/PRKACA/TSC1/VASP/SPINT1/ABL1/OPA1/FZD6/DVL3/WNT5A/CITED2/PLXNB2/PRICKLE1/SEMA4C/SKI/IFT172/DLC1/PRKACB/NPHP3/KDM2B/BRD2/DVL2/SPINT2/RGMA/TGFB2/MED12/BBS4/HECTD1/FZD3/STIL/LIAS/PHACTR4/RALA/MTHFD1/SCRIB/GRHL3	61
GO:0038095	Fc-epsilon receptor signaling pathway	21/9208	24/18722	0.000101578	0.00107469	0.000693581	FCER1G/SOS1/MAP3K1/FER/MAPK9/MAP3K7/IKBKB/SYK/TRAF6/MAP2K7/PLCG1/MAPK8/MAPK10/LYN/MAP2K4/VAV1/VAV3/PRKCQ/BTK/PLCG2/VAV2	21
GO:0070129	regulation of mitochondrial translation	21/9208	24/18722	0.000101578	0.00107469	0.000693581	LRPPRC/NSUN3/TRMT10C/RMND1/MALSU1/RCC1L/NGRN/C1QBP/MPV17L2/CDK5RAP1/MTG2/RPUSD4/ALKBH1/FASTKD3/TSFM/MTG1/UQCC2/COA3/RPUSD3/FASTKD2/TACO1	21
GO:0036294	cellular response to decreased oxygen levels	103/9208	161/18722	0.000103487	0.00109128	0.000704284	PINK1/LMNA/MDM4/EGLN1/ROCK2/DNMT3A/SLC8A1/EPAS1/PDK1/CFLAR/VHL/TERC/PRKAA1/CPEB4/VEGFA/TWIST1/TBL2/HIPK2/BNIP3L/NDRG1/AQP3/NOTCH1/SIRT1/STOX1/PTEN/ADAM8/HYOU1/DNM1L/RGCC/EGLN3/AKT1/RORA/EEF2K/TP53/NPEPPS/SIRT2/E2F1/SRC/PTGIS/BACH1/HMOX1/ATP7A/HILPDA/GNGT1/TSC1/OPA1/CACNB3/CBL/SLC9A1/CITED2/NFE2L2/PICK1/EDN1/CYBB/BRIP1/CCNB1/AK4/PTGS2/TREM2/TRPC6/MDM2/ERO1A/CPEB2/RWDD3/TIGAR/PDK3/AQP1/CD34/PTN/KCN…	103
GO:0001510	RNA methylation	58/9208	83/18722	0.000103489	0.00109128	0.000704284	RBM15/THADA/METTL5/THUMPD3/METTL6/NSUN3/TRMT10C/ZCCHC4/LARP7/METTL14/NSUN2/CMTR1/MTO1/CBLL1/TGS1/VIRMA/TRMT10B/TRMO/NSUN6/METTL15/ZC3H13/METTL4/RNMT/TRMT1/FBL/PCIF1/CMTR2/ALKBH8/METTL16/TRMT1L/TRMT6/FTSJ1/MRM2/TARBP1/THUMPD2/TRMT10A/RAMAC/FDXACB1/TRMT12/TRMT13/TFB1M/BCDIN3D/TRMT61B/METTL2A/METTL1/DIMT1/TRMT5/BUD23/LCMT2/DALRD3/METTL8/EMG1/TRMT2B/TYW3/RBM15B/MEPCE/HENMT1/HSD17B10	58
GO:0009247	glycolipid biosynthetic process	49/9208	68/18722	0.000104006	0.00109491	0.000706625	B3GNT5/PIGX/PIGZ/UGT8/PRKAA1/ST8SIA4/PIGO/UGCG/PGAP2/ST3GAL4/PIGB/MPPE1/PIGU/PIGT/B4GALT5/DPM1/LARGE1/GBGT1/GAL3ST1/PIGN/B4GALT3/ST3GAL2/PIGQ/PGAP1/ST3GAL3/ST3GAL5/PIGS/SCCPDH/ST8SIA6/B3GALT4/GPAA1/PGAP3/ST6GALNAC6/ST3GAL1/PIGM/PIGF/PIGL/GAL3ST4/PIGH/PIGA/PIGV/PIGK/PYURF/PIGW/ST6GALNAC4/PIGP/FA2H/DPM2/DPM3	49
GO:0001822	kidney development	176/9208	293/18722	0.000104942	0.00110293	0.000711805	VANGL2/PROX1/NUP133/NID1/MPV17/BCL2L11/STAT1/CFLAR/PLXND1/TIPARP/HES1/DLG1/PPAT/PKD2/SPRY1/SMAD1/HPGD/BASP1/NIPBL/MEF2C/SMAD5/FOXC1/SOX4/VEGFA/PRDM1/CD24/PDGFA/C1GALT1/HOXA11/GLI3/PODXL/AKR1B1/EXT1/GCNT1/PTCH1/TGFBR1/CNTRL/NOTCH1/NRP1/BICC1/ARID5B/PLCE1/LZTS2/FGFR2/NUP160/OVOL1/YAP1/NUP107/APAF1/IFT88/FREM2/FMN1/MYO1E/GCNT3/FLCN/RARA/HOXB7/JMJD6/SMAD2/SMAD7/JAG1/ASXL1/SDC4/SULF2/LAMA5/AP1B1/PDGFD…	176
GO:0110020	regulation of actomyosin structure organization	68/9208	100/18722	0.000105144	0.00110323	0.000712	RHOC/F11R/PROX1/ROCK2/ALMS1/CD47/ECT2/PIK3R1/CARMIL1/LIMK1/MET/ARHGEF5/TESK1/TGFBR1/NRP1/ARAP1/PAK1/PXN/RGCC/EVL/TJP1/AKAP13/INPP5K/ACTG1/ARHGEF18/RHPN2/SDC4/ARHGAP6/CLASP1/ROCK1/TSC1/PPM1F/PTGER4/ABL1/NF2/TPM1/WAS/PAK2/TGFB3/ITGB1BP1/MKKS/SLC9A1/GPR65/LPAR1/EDN1/LIMCH1/APOA1/DLC1/PHLDB2/BAG4/S1PR1/WNT11/FHOD1/SERPINF2/SMAD4/EPHA1/SORBS3/CGNL1/SMAD3/CCN2/WNT4/ARHGEF10L/CCDC88A/MTOR/ARHGEF10/PFN2/…	68
GO:0045738	negative regulation of DNA repair	29/9208	36/18722	0.000106183	0.00110551	0.00071347	RIF1/TRIP12/TWIST1/HSF1/SHLD2/RNF169/NUDT16L1/TERF2/FANCB/CGAS/RECQL5/TFIP11/TP53BP1/RMI2/SHLD3/OGG1/HELB/KLHL15/POLQ/ERCC6/SMCHD1/PARPBP/FBH1/SHLD1/OTUB1/MAD2L2/AUNIP/UBR5/CYREN	29
GO:1903749	positive regulation of establishment of protein localization to mitochondrion	29/9208	36/18722	0.000106183	0.00110551	0.00071347	PINK1/UBE2D3/FBXW7/PRKAA1/MICALL2/ATG13/VPS11/NPEPPS/UBE2L3/SREBF2/FZD5/BAP1/RHOU/MAPK8/HPS4/GZMB/RNF31/SH3GLB1/CSNK2A2/HTRA2/BBC3/ARIH2/RAC2/ABLIM3/NMT1/GSK3A/SAE1/TOMM7/HUWE1	29
GO:0006895	Golgi to endosome transport	16/9208	17/18722	0.000106406	0.00110551	0.00071347	EPS15/KLHL20/VPS13A/RAB14/MON2/VPS13C/CORO7/AP2A1/KIF16B/SYS1/SORT1/GBF1/WIPI1/AP4M1/AP1AR/DOP1A	16
GO:0034349	glial cell apoptotic process	16/9208	17/18722	0.000106406	0.00110551	0.00071347	PRKCD/CASP3/AKAP12/TP53/PRKCA/CDK5/TRAF2/CASP9/TREM2/CCL2/PRKCH/PRKCI/GAS6/BID/TNFRSF21/RB1	16
GO:0036092	phosphatidylinositol-3-phosphate biosynthetic process	16/9208	17/18722	0.000106406	0.00110551	0.00071347	INPP4A/PIKFYVE/PIK3CA/FIG4/SYNJ2/ATM/SYNJ1/OCRL/INPP4B/PIK3C3/PIK3C2B/PIK3CB/PIK3CG/PIK3R3/PIK3CD/PIK3C2A	16
GO:0061952	midbody abscission	16/9208	17/18722	0.000106406	0.00110551	0.00071347	MITD1/PDCD6IP/CHMP2B/CHMP5/CHMP1A/CEP55/CHMP1B/KIF20A/CHMP4B/CHMP7/CHMP4C/VPS4B/CHMP6/CHMP4A/CHMP3/VPS4A	16
GO:0016574	histone ubiquitination	36/9208	47/18722	0.000110914	0.0011472	0.000740376	CDC73/TRIP12/RYBP/DTX3L/RNF168/PCGF3/UBR2/CDK9/PCGF5/RNF40/PAF1/BCOR/CUL4B/DDB2/WDR70/PCGF6/PCGF1/RAG1/CTR9/RNF8/RNF20/UBE2B/KDM2B/LEO1/CBX8/PCGF2/RNF2/UHRF1/DDB1/OTUB1/PHC1/UBE2E1/UBR5/UBE2A/HUWE1/KDM1A	36
GO:0032008	positive regulation of TOR signaling	36/9208	47/18722	0.000110914	0.0011472	0.000740376	RRAGC/LAMTOR5/GPR137B/PIK3CA/RICTOR/FNIP1/MIOS/RHEB/RRAGA/SIK3/NCKAP1L/PIP4P1/CLEC16A/FLCN/SMCR8/RPTOR/KLHL22/OTUD5/AKT3/WDR59/SLC38A9/SEC13/LAMTOR2/TREM2/MLST8/SEH1L/LAMTOR1/CTNS/RRAGD/GAS6/PIH1D1/LAMTOR3/GPR137/HDAC3/LAMTOR4/GOLPH3	36
GO:0060828	regulation of canonical Wnt signaling pathway	154/9208	253/18722	0.000111628	0.0011472	0.000740376	PTPRU/RNF220/WLS/ASPM/PPM1B/USP34/ZEB2/RBMS3/GSK3B/KPNA1/SIAH2/TBL1XR1/OTULIN/DAB2/CSNK1G3/CSNK1A1/SOX4/TBX18/LATS1/GLI3/EGFR/ZNF703/ADGRA2/STK3/CTHRC1/KANK1/GNAQ/TLE1/WNK2/DAB2IP/NOTCH1/BICC1/LZTS2/FGFR2/USP47/MDK/CTNND1/FOLR1/FZD4/YAP1/SCYL2/LATS2/CHD8/DACT1/PPM1A/CCDC88C/USP8/CYLD/AMFR/IGFBP4/JUP/COL1A1/SMURF2/CSNK1D/APOE/SRC/STK4/SULF2/GID8/ZNRF3/CSNK1E/ATP6AP2/LRRK1/SFRP2/OTUD5/CAV1/APC/CSNK…	154
GO:0031954	positive regulation of protein autophosphorylation	23/9208	27/18722	0.000111741	0.0011472	0.000740376	CALM2/RAP2B/VEGFA/PDGFA/GPNMB/RAP2A/CALM1/RASSF2/SRC/RAP2C/PDGFD/PDGFC/TAOK2/RAD50/TNKS1BP1/VEGFC/NEK10/TOM1L1/ACE/MRE11/NBN/PDGFB/CALM3	23
GO:1903421	regulation of synaptic vesicle recycling	23/9208	27/18722	0.000111741	0.0011472	0.000740376	VAMP4/DNM3/BTBD9/PPP3CC/PLAA/TOR1A/PPP3CB/DNM1L/CALM1/CYFIP1/SH3GL1/ROCK1/VAMP2/CDK5/LRRK2/SYT11/ABCA13/FGF14/NLGN1/SNCA/DNM1/GRIPAP1/CALM3	23
GO:0006275	regulation of DNA replication	72/9208	107/18722	0.000112134	0.0011472	0.000740376	USP37/ATG7/ZBTB38/ATR/PPP2CA/BRPF3/FBXO5/EGFR/TERF1/DSCC1/TTF1/DNA2/WAPL/SMC3/E2F8/BRCA2/OBI1/TP53/ATAD5/ZNF830/SLFN11/METTL4/WIZ/PPP2R1A/TSPYL2/ATRX/KAT7/RFC3/ACVRL1/SMARCAL1/JUN/ANKRD17/GLI2/DBF4B/BCL6/PCNA/CDK1/TNFAIP1/ID3/DHX9/FAF1/DBF4/ESCO2/MAP2K4/EHMT2/BLM/E2F7/ESCO1/STN1/RFC2/INO80/DACH1/CIZ1/GMNN/ORC3/STOML2/WRNIP1/NBN/FBH1/EREG/CCDC88A/TICRR/KCTD13/ORC5/BCAR3/CCNA2/POLG2/ZMPSTE24/GTPBP4…	72
GO:0006505	GPI anchor metabolic process	27/9208	33/18722	0.000112195	0.0011472	0.000740376	PIGX/PIGZ/PIGO/PGAP2/PIGB/MPPE1/PIGU/PIGT/DPM1/PIGN/PIGQ/PGAP1/PIGS/GPAA1/PGAP3/PIGM/PIGF/PIGL/PIGH/PIGA/PIGV/PIGK/PYURF/PIGW/PIGP/DPM2/DPM3	27
GO:0071763	nuclear membrane organization	27/9208	33/18722	0.000112195	0.0011472	0.000740376	TOR1AIP1/LPIN1/SPAST/UBXN2B/NEK6/TOR1B/TOR1A/VRK1/UBE2I/PAFAH1B1/PRKCA/AKAP8L/SIRT2/NSFL1C/EMD/TMEM43/PRKCB/NEMP1/DCTN1/CHMP4B/CHMP7/GPER1/REEP3/PLK1/UBXN2A/NDEL1/VPS4A	27
GO:0050657	nucleic acid transport	104/9208	163/18722	0.000112226	0.0011472	0.000740376	YBX1/MAGOH/SMG5/TPR/NUP133/TOMM20/LRPPRC/POLR2D/AGFG1/RFTN1/TGFBR2/SIDT1/IGF2BP2/NCBP2/FYTTD1/YTHDC1/NSUN2/NUP155/PHAX/NUP153/XPO5/QKI/IGF2BP3/NUP205/HSF1/GLE1/NUP160/NXF1/SIDT2/SARNP/NUP107/ATXN2/NUP58/PCID2/SNUPN/NCBP3/NUP88/EIF4A3/THOC1/AKAP8L/ZFP36/TST/POLDIP3/NUP50/FMR1/NUP188/NOL6/TSC1/ENY2/NXT1/MCM3AP/UPF2/CHTOP/NUP37/RANBP17/FLOT1/SEC13/NUP98/SMG6/NXT2/UPF3A/POM121L12/THOC6/ARC/MX2/PARP11…	104
GO:0050658	RNA transport	104/9208	163/18722	0.000112226	0.0011472	0.000740376	YBX1/MAGOH/SMG5/TPR/NUP133/TOMM20/LRPPRC/POLR2D/AGFG1/RFTN1/TGFBR2/SIDT1/IGF2BP2/NCBP2/FYTTD1/YTHDC1/NSUN2/NUP155/PHAX/NUP153/XPO5/QKI/IGF2BP3/NUP205/HSF1/GLE1/NUP160/NXF1/SIDT2/SARNP/NUP107/ATXN2/NUP58/PCID2/SNUPN/NCBP3/NUP88/EIF4A3/THOC1/AKAP8L/ZFP36/TST/POLDIP3/NUP50/FMR1/NUP188/NOL6/TSC1/ENY2/NXT1/MCM3AP/UPF2/CHTOP/NUP37/RANBP17/FLOT1/SEC13/NUP98/SMG6/NXT2/UPF3A/POM121L12/THOC6/ARC/MX2/PARP11…	104
GO:0002764	immune response-regulating signaling pathway	270/9208	468/18722	0.000113373	0.00115706	0.000746738	BCL10/GBP1/CTSS/FCER1G/RC3H1/DENND1B/INAVA/MAPKAPK2/PUM2/SOS1/PELI1/IGKC/NMI/SLC39A10/INPP5D/RFTN1/PRKCD/FOXP1/NFKBIZ/CBLB/CD47/HHLA2/PIK3CA/TNIP2/CD38/TIFA/OTULIN/FYB1/MAP3K1/PDE4D/ERBIN/F2RL1/AP3B1/MEF2C/FER/PJA2/TICAM2/CD14/TNIP1/HAVCR2/LCP2/MAPK9/BTN3A1/BTN2A1/MAP3K7/CD24/FYN/TNFAIP3/EZR/CARD11/TRIL/NOD1/LIMK1/IKBKB/LY96/LRRC19/DDX58/SYK/DAB2IP/RC3H2/PIK3AP1/RAB11FIP2/IRF7/TRAF6/DGKZ/PTPRJ/LP…	270
GO:0060674	placenta blood vessel development	25/9208	30/18722	0.00011464	0.00116811	0.000753871	RBM15/VASH2/HES1/PKD2/AKT1/NR2F2/JUNB/OVOL2/MAPK1/NSDHL/VASH1/FZD5/SOCS3/FBXW8/SPINT1/WNT2/HEY2/HEY1/RBPJ/NOTCH2/GGNBP2/ITGB8/FOSL1/PLCD3/MAP2K1	25
GO:0046631	alpha-beta T cell activation	100/9208	156/18722	0.00011582	0.00117825	0.000760414	TNFRSF14/TNFSF4/RC3H1/CD55/ITPKB/ATF2/IHH/TGFBR2/FOXP1/NFKBIZ/CBLB/AP3B1/DOCK2/CD83/HFE/PRDM1/GLI3/CD274/CTSL/SYK/RC3H2/TCIRG1/IL18/NCKAP1L/GPR183/BCL11B/RORA/LGALS9/RARA/CD300A/TWSG1/SMAD7/RELB/ITCH/ATP7A/ELF4/SH3RF1/FUT7/CD80/CD86/IRF1/PTGER4/GPR18/ABL1/IL6/BCL3/LILRB1/SOCS1/BCL6/SOCS5/VSIR/LILRB4/HSPH1/PRKCZ/BATF/TNFSF18/LEF1/ZAP70/LOXL3/CBFB/CLEC4A/XCL1/IRF4/SPN/NLRP3/LY9/RIPK2/CD28/GATA3/PTP…	100
GO:0006289	nucleotide-excision repair	44/9208	60/18722	0.000119048	0.00120337	0.000776623	ERCC3/POLK/USP45/RPA3/XPA/RAD23B/SIRT1/POLD3/BRCA2/CUL4A/TP53/HMGN1/DDB2/KAT7/ATXN3/XAB2/RPA1/HUS1/UVSSA/RNF111/BRIP1/ERCC4/OGG1/GTF2H5/COMMD1/RPA2/GTF2H1/ERCC6/RPA4/ERCC2/SLC30A9/FANCC/ERCC1/POLD1/POLE/GTF2H3/MMS19/DDB1/SLX4/ERCC5/POLL/CETN2/MNAT1/NTHL1	44
GO:0033866	nucleoside bisphosphate biosynthetic process	44/9208	60/18722	0.000119048	0.00120337	0.000776623	PPT1/PDK1/HACD2/ACSL6/ELOVL5/SLC25A16/ACSL5/HSD17B12/COASY/TECR/ACSS2/DIP2A/SLC35B3/PDK4/PDK2/DLD/DCAKD/PAPSS2/MLYCD/SLC25A1/ACSL4/SNCA/PDHA1/PANK1/PDK3/PANK3/ELOVL7/SLC26A2/ACSF3/ELOVL1/ELOVL6/PPT2/DLAT/HACD1/ACACB/PPCDC/PANK4/SLC35B2/PPCS/GCDH/ACSL3/ACSS1/ACACA/PDHB	44
GO:0034030	ribonucleoside bisphosphate biosynthetic process	44/9208	60/18722	0.000119048	0.00120337	0.000776623	PPT1/PDK1/HACD2/ACSL6/ELOVL5/SLC25A16/ACSL5/HSD17B12/COASY/TECR/ACSS2/DIP2A/SLC35B3/PDK4/PDK2/DLD/DCAKD/PAPSS2/MLYCD/SLC25A1/ACSL4/SNCA/PDHA1/PANK1/PDK3/PANK3/ELOVL7/SLC26A2/ACSF3/ELOVL1/ELOVL6/PPT2/DLAT/HACD1/ACACB/PPCDC/PANK4/SLC35B2/PPCS/GCDH/ACSL3/ACSS1/ACACA/PDHB	44
GO:0034033	purine nucleoside bisphosphate biosynthetic process	44/9208	60/18722	0.000119048	0.00120337	0.000776623	PPT1/PDK1/HACD2/ACSL6/ELOVL5/SLC25A16/ACSL5/HSD17B12/COASY/TECR/ACSS2/DIP2A/SLC35B3/PDK4/PDK2/DLD/DCAKD/PAPSS2/MLYCD/SLC25A1/ACSL4/SNCA/PDHA1/PANK1/PDK3/PANK3/ELOVL7/SLC26A2/ACSF3/ELOVL1/ELOVL6/PPT2/DLAT/HACD1/ACACB/PPCDC/PANK4/SLC35B2/PPCS/GCDH/ACSL3/ACSS1/ACACA/PDHB	44
GO:0002703	regulation of leukocyte mediated immunity	139/9208	226/18722	0.000119868	0.00120974	0.000780734	CD84/TNFSF4/DENND1B/CD55/CD46/VAMP8/IL1R1/RIF1/MLH1/GATA2/HMCES/DHX36/TFRC/F2RL1/FER/HAVCR2/HFE/MAP3K7/STX7/AHR/ZP3/DDX58/EXOSC3/SYK/STXBP1/PPP3CB/SHLD2/TRAF6/SPI1/KMT5B/GAB2/IL18/CADM1/NCKAP1L/LAMP1/ZBTB1/DNASE1/STX4/NOD2/FOXF1/ARRB2/TNFSF13/LGALS9/CD300A/THOC1/SMAD7/C3/STXBP2/NECTIN2/IL4I1/HMOX1/CD96/FUT7/PAXIP1/FBXO38/FZD5/SERPINB9/IL7R/FADD/SLC15A4/C12orf4/RIPK3/SNX4/VAMP7/IL6/TRAF2/LILRB1/WA…	139
GO:0070936	protein K48-linked ubiquitination	47/9208	65/18722	0.000124991	0.00125943	0.000812807	RNF115/PELI1/NMI/CUL3/DTX3L/UBE2D3/HACE1/TNFAIP3/UBE2D4/PPIA/CUL1/TOPORS/UBE2R2/UBE2D1/RNF6/KBTBD6/UBE3A/UBE2Q2/BFAR/AMFR/NEDD4L/ITCH/FBXO38/RNF152/RNF8/TRIM44/ZNRF1/KBTBD7/TRIM32/UBE2G1/BTRC/UBE2B/RFFL/UBE2T/ARIH2/UBE2K/UBE2H/SYVN1/UBE2E3/RNF187/UBE2E1/RNF5/UBR5/UBE2A/RNF146/RNF216/SKP2	47
GO:0032204	regulation of telomere maintenance	56/9208	80/18722	0.000125867	0.00126625	0.000817209	SMG5/NEK7/NEK2/PARP1/XRN1/ATR/DHX36/DCP2/MAP3K4/CCT6A/POT1/HMBOX1/TERF1/ATM/TENT4B/TERF2/TEN1/MAP2K7/SRC/MAPK1/ATRX/MAPK3/ACD/HNRNPU/RAD50/XRCC1/SMG6/HDAC8/GNL3/HNRNPD/FBXO4/GNL3L/ERCC4/PARN/DKC1/TINF2/STN1/PRKCQ/TERF2IP/PML/EXOSC10/MRE11/NBN/ERCC1/UPF1/SIRT6/SLX4/PIF1/HNRNPA2B1/NAF1/AURKB/SMG1/TNKS2/CCT4/PKIB/NABP2	56
GO:0001655	urogenital system development	200/9208	338/18722	0.000126456	0.00126947	0.000819285	VANGL2/PROX1/NUP133/NID1/MPV17/BCL2L11/STAT1/CFLAR/EAF2/GATA2/PLXND1/TIPARP/HES1/DLG1/PPAT/PKD2/SPRY1/SMAD1/HPGD/BASP1/NIPBL/MEF2C/SMAD5/FOXC1/SOX4/VEGFA/TBX18/PRDM1/CD24/PDGFA/C1GALT1/HOXA11/HOXA13/GLI3/PODXL/AKR1B1/EXT1/GCNT1/PTCH1/TGFBR1/CNTRL/NOTCH1/NRP1/BICC1/ARID5B/PTEN/RBP4/PLCE1/HELLS/LZTS2/FGFR2/NUP160/OVOL1/YAP1/NUP107/APAF1/IFT88/FREM2/UBE3A/FMN1/MYO1E/GCNT3/FOXF1/FLCN/RARA/HOXB7/JMJD6…	200
GO:0097178	ruffle assembly	34/9208	44/18722	0.000126787	0.00126947	0.000819285	PIP5K1A/ARHGEF26/AIF1/SNX10/DBNL/COBL/KANK1/RDX/ARF6/EVL/CYFIP1/INPP5K/CAV1/USP17L2/ABI3/ARHGAP24/INPPL1/AIF1L/EPS8L1/EPS8L2/FAM98A/WDPCP/NLGN1/EPS8/CARMIL2/BAG4/CSPG4/EPS8L3/ICAM1/CORO1C/PFN2/RHOG/NDEL1/RAC1	34
GO:1903214	regulation of protein targeting to mitochondrion	34/9208	44/18722	0.000126787	0.00126947	0.000819285	PINK1/HAX1/UBE2D3/FBXW7/PRKAA1/MICALL2/BNIP3L/ATG13/VPS11/SREBF1/NPEPPS/UBE2L3/SREBF2/SIAH3/FZD5/BAP1/RHOU/LMAN1/LRRK2/HPS4/RNF31/SH3GLB1/BAG4/C11orf65/CSNK2A2/HTRA2/ARIH2/RAC2/ABLIM3/BAG3/GSK3A/SAE1/TOMM7/HUWE1	34
GO:0050852	T cell receptor signaling pathway	81/9208	123/18722	0.000134078	0.00134011	0.000864876	BCL10/GBP1/RC3H1/DENND1B/INPP5D/RFTN1/NFKBIZ/CBLB/HHLA2/PIK3CA/FYB1/PDE4D/LCP2/BTN3A1/BTN2A1/MAP3K7/FYN/EZR/CARD11/IKBKB/RC3H2/TRAF6/DGKZ/PTPRJ/LGALS3/BCAR1/CD300A/PTPN2/KCNN4/NECTIN2/PRKD2/RBCK1/PLCG1/CRKL/MAPK1/BTN3A2/BTN2A2/ABL1/EIF2B4/CACNB3/PAWR/VTCN1/THY1/LILRB4/THEMIS/RNF31/IKBKG/PIK3CD/ZAP70/BTNL3/RIPK2/TRAT1/CD28/PHPT1/GATA3/PTPN22/THEMIS2/DUSP3/CCR7/PLCG2/CD3E/PSEN1/STK11/PDE4B/STOML2/L…	81
GO:0030879	mammary gland development	89/9208	137/18722	0.000134265	0.00134011	0.000864876	ELF3/KDM5B/NCOA1/LBH/BCL2L11/CREB1/IGFBP5/TGFBR2/MSX1/PPAT/PRLR/PAM/VEGFA/LATS1/HOXA5/HOXA9/GLI3/ZNF703/JAK2/PTCH1/FGFR2/MGMT/LRP5/CCND1/VDR/NCOR2/BRCA2/IRS2/ARHGAP5/AKT1/ATP2C2/FOXF1/MED1/HOXB9/ARHGAP35/SRC/CEBPB/MAPK1/ATP7A/HK2/CAV1/CSF1R/WNT2/GLI2/FGF2/TGFB3/ID2/WNT5A/ESR1/SMO/STAT5B/TNFRSF11A/LEF1/NRG1/GPAT4/BTRC/GATA3/UMPS/XBP1/TNFSF11/IRF6/RREB1/CCL11/SOX9/ZBTB7B/PML/DDR1/MTX1/BAX/SOCS2/SLC…	89
GO:0045621	positive regulation of lymphocyte differentiation	70/9208	104/18722	0.000137129	0.00136655	0.00088194	TNFSF4/CD46/ITPKB/IHH/INPP5D/TGFBR2/NFKBIZ/AP3B1/CD83/SOX4/GLI3/IL7/SYK/ADAM8/MDK/IL18/NCKAP1L/PCID2/ZBTB1/LGALS9/RARA/IL4I1/CD80/CD86/SART1/CD74/IL7R/AXL/RAG1/SOCS1/GLI2/BCL6/SOCS5/VSIR/LILRB4/CR1/PRKCZ/STAT5B/LEF1/ZAP70/CBFB/IL2RA/NLRP3/RIPK2/RASGRP1/GATA3/DUSP10/IL12RB1/SASH3/RHOH/XBP1/LILRB2/BTK/IL15/ZBTB7B/BAD/GAS6/PCK1/IL15RA/CCL19/RUNX1/MMP14/MYB/IL1RL2/HLX/NKAP/PNP/MALT1/PRKDC/AP3D1	70
GO:0019693	ribose phosphate metabolic process	231/9208	396/18722	0.00013821	0.00137517	0.000887498	PINK1/PPT1/CTPS1/DPYD/AMPD2/PARP1/RHOQ/DGUOK/PDK1/HACD2/DLG1/PPAT/NUDT9/PDE5A/GUCY1B1/PRKAA1/HMGCS1/PDE4D/HMGCR/HSD17B4/ACSL6/ELOVL5/RAB23/NT5E/AK9/ENPP1/PDE10A/CARD11/OGDH/MLXIPL/SLC25A13/BPGM/GIMAP7/PRKAG2/PDE7A/GDA/RFK/PRXL2C/ATP5F1C/SLC25A16/ADK/ACSL5/AMPD3/HSD17B12/DLG2/ENO2/GUCY2C/FAR2/SUCLA2/PYGL/ENTPD5/DLST/NUDT14/RORA/PKM/ADPGK/PDE8A/ATP6V0C/NCOR1/FLCN/ALDOC/COASY/ATP5MC1/GALK1/PDE4A/TEC…	231
GO:0050777	negative regulation of immune response	121/9208	194/18722	0.000138753	0.00137841	0.000889589	TNFRSF14/ADAR/IFI16/CD84/TNFSF4/RC3H1/CD55/CD46/PPM1B/NMI/INPP5D/PPARG/PARP14/FER/HAVCR2/HFE/FYN/TNFAIP3/AHR/FGL2/YTHDF3/SYK/RC3H2/PPP3CB/SPI1/SERPING1/A2M/NCKAP1L/STAT2/USP15/IRAK3/LGALS3/NOD2/NLRC5/FOXF1/ARRB2/C1QBP/LGALS9/GRN/CD300A/SEC14L1/NPLOC4/THOC1/PTPN2/RIOK3/SMAD7/SIRT2/IL4I1/HCK/ITCH/SAMHD1/SRC/PLCG1/HMOX1/TSPAN6/YES1/CD96/NR1H3/SERPINB9/IL7R/FURIN/SAMSN1/COL3A1/SLAMF8/SELENOS/MMP12/LI…	121
GO:0051258	protein polymerization	177/9208	296/18722	0.000140701	0.00139557	0.000900669	PINK1/CAPZA1/HAX1/CAMSAP2/MAPRE3/CDC42EP3/ACTR2/TMSB10/CAPG/ABI2/PRKCD/HCLS1/NCK1/DLG1/ARFIP1/TPPP/RICTOR/OCLN/IQGAP2/RASA1/FER/CYFIP2/RANBP9/CARMIL1/AIF1/LATS1/FBXO5/MICALL2/SCIN/DBNL/COBL/ELN/CCL26/AKAP9/BAIAP2L1/MET/WASL/PTK2B/ARFGEF1/KANK1/JAK2/GBA2/GSN/GOLGA2/SPTAN1/CAMSAP1/ADD3/SPTBN2/CORO1B/CTTN/NUMA1/FCHSD2/PAK1/RDX/DNM1L/NCKAP1L/WASHC3/CLIP1/CENPJ/DIAPH3/SLAIN1/ARHGEF7/TUBGCP3/TOGARAM1/A…	177
GO:0010883	regulation of lipid storage	42/9208	57/18722	0.00014162	0.00140251	0.000905142	ASXL2/ITGAV/PPARG/OSBPL11/FBXW7/MEST/MSR1/TTC39B/ABCA1/SIRT1/EHD1/CPT1A/OSBPL8/FTO/CES1/SREBF1/PTPN2/C3/ASXL1/FITM2/SREBF2/PPARA/HILPDA/NR1H3/ABHD5/IL6/PLA2G10/ABCG1/IKBKE/ALKBH7/NFKB1/PNPLA2/PLIN3/TREM2/NFKBIA/CD36/NR1H2/ACACB/PPARD/ZC3H12A/ITGB3/SCARB1	42
GO:0044786	cell cycle DNA replication	32/9208	41/18722	0.000143422	0.00141373	0.000912386	FBXO5/TERF1/DNA2/E2F8/FEN1/BRCA2/TERF2/ZNF830/WIZ/ATRX/WRN/GINS3/LIG1/DBF4B/BCL6/PCNA/DBF4/CDC45/BLM/MCM2/E2F7/GINS1/INO80/DACH1/GMNN/RAD51/UPF1/ZMPSTE24/POLA1/RTF2/MCM4/MCM6	32
GO:0071634	regulation of transforming growth factor beta production	32/9208	41/18722	0.000143422	0.00141373	0.000912386	CD46/ATF2/ITGAV/CREB1/CD2AP/CD24/BMPR1A/LRRC32/TSKU/LGALS9/ATP6AP2/LUM/ITGB6/FURIN/CD200/LILRB1/FN1/XCL1/LTBP1/PTGS2/THBS1/WNT11/CD34/SERPINF2/SMAD4/TGFB2/SMAD3/MYB/LAPTM4B/CDH3/ITGB8/FERMT1	32
GO:1902622	regulation of neutrophil migration	32/9208	41/18722	0.000143422	0.00141373	0.000912386	IL1R1/ADAM8/MDK/C3AR1/DNM1L/NCKAP1L/NOD2/C1QBP/MOSPD2/MPP1/FUT7/TIRAP/CD74/MYD88/SLAMF8/DAPK2/THBS4/CAMK1D/EDN1/XCL1/RHOH/CCR7/BST1/JAM3/CCL19/CXCL8/MCU/CD99/RAC2/C5AR1/RHOG/RAC1	32
GO:0002274	myeloid leukocyte activation	137/9208	223/18722	0.000143814	0.0014154	0.000913463	C1QA/CD2/CD84/FCER1G/BATF3/GPR137B/VAMP8/NMI/TGFBR2/PRKCD/FOXP1/GATA2/TNIP2/F2RL1/FER/PJA2/HAVCR2/DOCK2/LCP2/AIF1/IFNGR1/KMT2E/NDRG1/JAK2/SYK/STXBP1/TRAF6/SPI1/BATF2/GAB2/IL18/ADAM10/RORA/DNASE1/STX4/FOXF1/LGALS9/MYO18A/CCL5/IFI35/GRN/CD300A/SPHK1/JMJD6/STXBP2/LDLR/JUND/NECTIN2/RELB/HMOX1/CD300LF/ITGB6/NR1H3/SBNO2/CD74/VAMP2/HAMP/C12orf4/MYD88/SNX4/ADGRF5/LRRK2/VAMP7/SUCNR1/IL6/CD200/SYT11/CBL/SC…	137
GO:0044242	cellular lipid catabolic process	132/9208	214/18722	0.000146054	0.00143522	0.000926255	FUCA1/PPT1/GBA/LPIN1/PEX13/SMPD4/IDH1/ACAA1/PRKCD/MGLL/LIPH/BDH2/MGST2/HEXB/HSD17B4/NEU1/PLA2G7/ACAT2/TWIST1/AOAH/PNPLA8/GBA2/SLC27A4/PNPLA7/AKR1C3/INPP5F/CPT1A/SORL1/PCCA/IRS2/ABHD12B/GALC/AKT1/SLC27A2/LONP2/PLA2G15/SPHK1/ABHD3/LDLR/SIRT2/APOC2/PLCG1/PLA2G6/SLC25A17/NAGA/PPARA/AUH/SMPD3/LIPG/ABHD5/ABCD1/DDHD2/LPIN2/PLBD2/ENPP2/ABHD16B/ECI2/MLYCD/PLA2G10/DAGLA/ACOX1/NUDT7/DAGLB/PIK3CG/GDE1/CYP1B1…	132
GO:0060759	regulation of response to cytokine stimulus	103/9208	162/18722	0.000147457	0.00144677	0.000933708	HIPK1/ADAR/ADAM17/IL1R1/CXCR4/CASP8/PPARG/PARP9/PARP14/OTULIN/TAF9/F2RL1/TICAM2/RIPK1/CD24/TNFAIP3/IKBKB/YTHDF3/IL7/DDX58/SYK/IRF7/STAT2/TBK1/IRAK3/PTPN11/CYLD/NLRC5/PAFAH1B1/GPS2/MAPK7/CCL5/MED1/SPHK1/PTPN2/SPPL2B/CDC37/CPNE1/SAMHD1/PTPN1/CD300LF/NR1H3/CAV1/CD74/SPPL2A/FADD/AXL/MMP12/IL6/TRAF2/TRIM44/SOCS1/ISG15/WNT5A/CASP4/IKBKE/MUL1/ANGPT1/ZBP1/EDN1/DHX9/TRIM32/RIPK2/APOA1/TREM2/TLR2/IFIH1/KLF…	103
GO:0022408	negative regulation of cell-cell adhesion	122/9208	196/18722	0.000147833	0.00144822	0.000934644	TNFRSF14/TNFSF4/RC3H1/MIA3/PELI1/EPB41L5/IHH/SERPINE2/PRKCD/CBLB/DLG1/CASP3/CCL28/HAVCR2/HFE/VEGFA/GPNMB/GLI3/FGL2/PODXL/ZNF703/PAG1/JAK2/CD274/AKNA/RC3H2/NOTCH1/PRKG1/SWAP70/MDK/SPI1/LRRC32/RDX/NCKAP1L/RGCC/LGALS3/AKT1/ABAT/MAPK7/LGALS9/PRKAR1A/CD300A/TWSG1/PTPN2/SMAD7/PRDX2/FXYD5/IL4I1/JAG1/ITCH/SDC4/CEBPB/PPARA/SFTPD/CD80/CD86/CD74/PPM1F/IRF1/BTN2A2/ABL1/NF2/PAWR/LAX1/VTCN1/EPCAM/LILRB1/SOCS1/…	122
GO:1904375	regulation of protein localization to cell periphery	82/9208	125/18722	0.000148865	0.00145384	0.000938269	EPB41/GBP1/GPSM2/ATP2B4/PPP2R5A/CNST/PKDCC/RHOQ/VAMP8/ATP2C1/PLS1/DLG1/DAB2/PIK3R1/EPB41L2/STX7/EZR/AGR2/EGFR/SORBS1/RAB11FIP2/STX3/NUMA1/PICALM/ARF6/LGALS3/VTI1B/AKT1/ADAM10/PTPN9/STX4/ZDHHC7/MISP/KIF5B/GOPC/SPTBN1/ABI3/CDK5/GNAI1/ARHGAP44/NKD2/PRKCZ/PID1/NHLRC1/GPC6/AKAP5/TREM2/RANGRF/VIL1/IQSEC2/EFCAB7/PRKCH/CIB1/BCL2L1/APPL1/PRKCI/CLIP3/LDLRAP1/PDPK1/HECTD1/MRAP2/DAG1/MMP14/LZTFL1/RAMP3/TMBIM…	82
GO:0035264	multicellular organism growth	86/9208	132/18722	0.000148865	0.00145384	0.000938269	FLVCR1/SOS1/PKDCC/CREB1/IHH/WDR48/PLS1/PIK3CA/PLAC8/NIPBL/EZR/HOXA5/CCM2/CHD7/GRHL2/EXT1/FXN/PTCH1/RC3H2/SLC25A25/ARID5B/SPTBN2/PTPN11/LGMN/FTO/TP53/RARA/KLF2/GDF15/COMP/PPP1R13L/EP300/ZFX/ATRX/FOXS1/RARB/GIGYF2/SMPD3/SLITRK6/XRCC2/AFG3L2/PALB2/SLITRK1/BBS2/SCNN1B/MKKS/GDF5/WWTR1/SMO/RAI1/STAT5B/GHRL/NPPC/GPAT4/ADRB1/GHR/HEG1/TNS2/VIL1/MBD5/SP2/CELF1/HTRA2/SGPL1/ERCC6/CLIC4/SOCS2/ATF5/STK40/ERCC2…	86
GO:0000959	mitochondrial RNA metabolic process	37/9208	49/18722	0.000150375	0.00146633	0.000946334	SLC25A33/LRPPRC/TRNT1/TRMT10C/PRKAA1/MTO1/MTERF1/TFAM/SUPV3L1/METTL4/POLRMT/CDK5RAP1/RPUSD4/FASTKD5/PPARGC1B/AARS2/TRIT1/DARS2/ELAC2/FASTKD3/FASTKD1/TFB1M/TRMT61B/MTERF4/TEFM/TRMT5/FASTKD2/TBRG4/PRORP/TWNK/EARS2/YARS2/GRSF1/CHCHD10/HSD17B10/PUS1/FOXO3	37
GO:0000963	mitochondrial RNA processing	18/9208	20/18722	0.000152948	0.00148231	0.000956647	TRNT1/TRMT10C/MTO1/SUPV3L1/CDK5RAP1/RPUSD4/FASTKD5/TRIT1/ELAC2/FASTKD3/FASTKD1/TRMT61B/TRMT5/FASTKD2/TBRG4/PRORP/HSD17B10/PUS1	18
GO:0001832	blastocyst growth	18/9208	20/18722	0.000152948	0.00148231	0.000956647	NCAPG2/BRCA2/RAD51B/RTF1/ZNF830/SALL4/PELO/SBDS/PALB2/CTR9/TAF8/COPS2/ACVR1C/GINS1/NBN/GINS4/CHEK1/NDEL1	18
GO:0006346	DNA methylation-dependent heterochromatin assembly	18/9208	20/18722	0.000152948	0.00148231	0.000956647	SETDB1/DNMT3A/TASOR/SIRT1/HELLS/RESF1/PPHLN1/MPHOSPH8/SETDB2/MBD2/MORC2/ATF7IP/TET1/MBD3/ZNF304/APOBEC1/DNMT1/HDAC1	18
GO:0032495	response to muramyl dipeptide	18/9208	20/18722	0.000152948	0.00148231	0.000956647	INAVA/ERBIN/TNFAIP3/NOD1/CHMP5/NOTCH1/VIM/NOD2/NLRP1/JAG1/IRF5/ARHGEF2/TRIM41/CARD9/RIPK2/PTPN22/NFKBIA/MAPK14	18
GO:0030330	DNA damage response, signal transduction by p53 class mediator	51/9208	72/18722	0.000155057	0.00149818	0.000966886	MDM4/SP100/ATR/MSX1/SOX4/MYO6/TWIST1/HIPK2/CASP2/NDRG1/SIRT1/ATM/KMT5A/BRCA2/USP10/TP53/DYRK1A/PTTG1IP/ATRX/ZNF385A/PAXIP1/CD74/SPRED2/PYHIN1/BCL3/KAT5/CD44/PLA2R1/BATF/MUC1/PLK2/MDM2/HIC1/CHEK2/GTSE1/E2F7/PMAIP1/PML/CRADD/SMYD2/ING4/NBN/CDKN1A/SNAI2/PPM1D/FOXM1/ZMPSTE24/SPRED1/PSMD10/KDM1A/FOXO3	51
GO:0033627	cell adhesion mediated by integrin	51/9208	72/18722	0.000155057	0.00149818	0.000966886	PLPP3/EFNA1/ADAM17/ITGA4/ITGAV/PODXL/EXT1/SYK/PLAU/SWAP70/PDE3B/LPXN/FERMT3/NCKAP1L/PTPN11/ITGBL1/CCL5/RAC3/CRKL/SFRP2/ITGB6/COL16A1/ITGB1BP1/LYN/ITGB4/PIK3CG/CYP1B1/ITGB2/ITGA5/MUC1/ITGB5/FOXC2/CIB1/JAM3/CXCL13/NPNT/TGFB2/CD3E/SERPINE1/ITGA11/ICAM1/SNAI2/ITGB8/CRK/PTPN6/FBN1/LIF/FERMT1/ITGA2/ITGB3/WNK1	51
GO:2000278	regulation of DNA biosynthetic process	71/9208	106/18722	0.000155387	0.00149908	0.000967471	SMG5/NEK7/NEK2/BMPR2/XRN1/ATR/DCP2/MAP3K4/CCT6A/POT1/PTK2B/HMBOX1/TERF1/GRHL2/DSCC1/ATM/PARP4/RGCC/TENT4B/TERF2/ARRB2/TP53/TEN1/MAP2K7/PRKD2/SRC/MAPK1/MAPK3/ACD/DUSP1/HNRNPU/RFC3/ACVRL1/NIBAN2/DNAJC2/FGF2/SMG6/PCNA/HNRNPD/FBXO4/GJA1/NPPC/GNL3L/HGF/KLF4/PARN/PARM1/DKC1/TINF2/STN1/RFC2/PRKCQ/DACH1/EXOSC10/PDGFRB/NVL/CDKN1A/WRAP53/PDGFB/PIF1/HNRNPA2B1/NAF1/AURKB/MEN1/TNKS2/CCT4/PKIB/POLG2/FGFR4/RFC4…	71
GO:0048762	mesenchymal cell differentiation	144/9208	236/18722	0.000156142	0.00150409	0.000970699	PEF1/ADAM15/EFNA1/ROCK2/PPP3R1/EPB41L5/ACVR1/STAT1/NRP2/TGFBR2/SEMA3F/TASOR/USF3/GSK3B/HES1/MSX1/TAPT1/SPRY1/DAB2/MEF2C/PPP2CA/FOXC1/TWIST1/SEMA3C/ZNF703/EXT1/SEMA4D/TGFBR1/AKNA/DAB2IP/NOTCH1/NRP1/BMPR1A/PTEN/NOLC1/PDCD4/FGFR2/MDK/FOLR1/RGCC/SPRY2/COL1A1/SMAD2/SMAD7/JAG1/OVOL2/LAMA5/MAPK1/EFNB1/CLASP1/MAPK3/SFRP2/FOXA2/GLIPR2/ROCK1/SPRED2/GCNT2/ENG/ADIPOR1/POFUT2/FBXL17/ANXA6/FGFR1/ELL3/IL6/LOXL2…	144
GO:0014020	primary neural tube formation	64/9208	94/18722	0.000157076	0.00151079	0.000975023	MTHFR/BCL10/VANGL2/IFT57/SHROOM3/SEC24B/CASP3/MTHFD1L/TWIST1/COBL/GRHL2/CTHRC1/PTCH1/KIF20B/ADM/TRAF6/FOLR1/ST14/RARA/ARHGAP35/TEAD2/OVOL2/SDC4/SALL4/CELSR1/SFRP2/TSC2/PRKACA/TSC1/VASP/SPINT1/ABL1/OPA1/FZD6/LUZP1/DVL3/WNT5A/CITED2/PLXNB2/PRICKLE1/SEMA4C/SKI/IFT172/DLC1/PRKACB/NPHP3/BMP5/KDM2B/BRD2/DVL2/SPINT2/RGMA/TGFB2/MED12/BBS4/HECTD1/FZD3/STIL/LIAS/PHACTR4/RALA/MTHFD1/SCRIB/GRHL3	64
GO:0060606	tube closure	61/9208	89/18722	0.000166354	0.0015976	0.00103105	MTHFR/BCL10/VANGL2/IFT57/SHROOM3/SEC24B/CASP3/MTHFD1L/TWIST1/COBL/GRHL2/CTHRC1/PTCH1/KIF20B/ADM/TRAF6/FOLR1/ST14/RARA/ARHGAP35/TEAD2/SDC4/SALL4/CELSR1/SFRP2/TSC2/PRKACA/TSC1/VASP/SPINT1/ABL1/OPA1/FZD6/DVL3/WNT5A/CITED2/PLXNB2/PRICKLE1/SEMA4C/SKI/IFT172/DLC1/PRKACB/NPHP3/KDM2B/BRD2/DVL2/SPINT2/RGMA/TGFB2/MED12/BBS4/HECTD1/FZD3/STIL/LIAS/PHACTR4/RALA/MTHFD1/SCRIB/GRHL3	61
GO:1903532	positive regulation of secretion by cell	169/9208	282/18722	0.000168111	0.00161204	0.00104037	PINK1/WLS/VAMP8/RAB3GAP1/CREB1/PDCD6IP/TMF1/GATA2/SELENOT/CD38/EXOC1/SPP1/AIMP1/F2RL1/DTNBP1/SOX4/HFE/CD2AP/STXBP5/EZR/PPIA/EGFR/STX1A/ZP3/SRI/ACHE/JAK2/SYK/STXBP1/LRRC8A/PTGES/FRMD4A/STAM/PPP3CB/GLUD1/RBP4/ADAM8/OSBP/SYT7/GAB2/C2CD2L/DNM1L/PTPN11/PDX1/RGCC/IRS2/LAMP1/ARF6/RAB15/RAB27A/RAB8B/CACNA1H/ABAT/STX4/MYO18A/IER3IP1/KCNN4/GIPR/SDC4/PLA2G6/ATP6AP1/CLASP1/KIF5B/INHBA/SMPD3/SLC6A4/ANO1/FFAR4…	169
GO:0032496	response to lipopolysaccharide	202/9208	343/18722	0.00017026	0.00163018	0.00105208	BCL10/VCAM1/TNFSF4/CDC73/MAPKAPK2/CD55/CAPN2/ADAM17/PELI1/CASP8/FOXP1/PLSCR4/TNIP2/CXCL1/CXCL2/CXCL9/CXCL10/MGST2/HMGB2/HPGD/CASP3/ERBIN/MEF2C/FER/TICAM2/CD14/TNIP1/SPARC/HAVCR2/AKIRIN2/TNFAIP3/TAB2/AKAP12/SOD2/LY96/HSF1/JAK2/CD274/PLAA/CHMP5/ABCA1/DAB2IP/PTGES/NOTCH1/VIM/CHUK/PDCD4/FGFR2/TRIM5/ADM/TRAF6/SPI1/IL18BP/IL18/IRAK3/AKT1/LITAF/NOD2/IRF8/LGALS9/CCL5/RARA/PRKCA/PRDX2/JUND/PAF1/ZFP36/SIRP…	202
GO:0006970	response to osmotic stress	58/9208	84/18722	0.000174642	0.0016677	0.00107629	STK39/ATF2/CAB39/OXSR1/PKD2/CASP3/EGFR/TSC22D4/AKR1B1/PTK2B/LRRC8A/MICU1/NOLC1/YBX3/SORD/NFAT5/MARVELD3/TP53/MAP2K7/PKN1/RELB/SLC4A11/TSC22D3/MYLK/RCSD1/TSC22D2/SLC12A6/SLC25A23/CLDN1/MAPK10/BDKRB2/KCNMA1/ARHGEF2/LRRC8E/LRRC8C/KMO/OXT/PTGS2/SLC2A1/TSPO/AQP1/EFHD1/TLR3/SLC12A2/ABCB1/APOBEC1/BAX/BAD/PDPK1/MAPK13/CAPN3/HNMT/LRRC8D/ITGA2/CLN3/MAP7/ERRFI1/SERPINB6	58
GO:0034198	cellular response to amino acid starvation	35/9208	46/18722	0.000174704	0.0016677	0.00107629	RRAGC/EIF2AK2/DAP/SESN1/MAP3K5/MIOS/BMT2/RRAGA/SESN3/SLC38A2/FLCN/MAP1LC3A/MAPK1/DEPDC5/MAPK3/WDR59/EIF2S1/MAPK8/RNF152/TFEB/UCP2/SH3GLB1/FAS/SEH1L/KPTN/PRKD1/ITFG2/RRAGD/EIF2AK3/CDKN1A/NPRL2/ATF4/MTOR/IMPACT/NPRL3	35
GO:0048771	tissue remodeling	110/9208	175/18722	0.000175468	0.00167206	0.00107911	LEPR/SUCO/ELF3/GPR137B/ROCK2/EPAS1/BMPR2/IGFBP5/IHH/INPP5D/TFRC/CD38/SPP1/PPP3CA/MEF2C/FOXC1/BAK1/IL20RA/TNFAIP3/GPNMB/SNX10/HOXA3/EGFR/SEMA3C/PTK2B/CHD7/IL7/CTHRC1/EXT1/SYK/LIPA/ADAM8/TRAF6/MDK/SYT7/LTBP3/TCIRG1/LRP5/IL18/VDR/TP53/PRKCA/RASSF2/JAG1/CST3/SRC/TGM2/ATP7A/ATP6AP1/LRRK1/TPP1/CAV1/ROCK1/HAMP/CSF1R/ACVRL1/PDK4/ACP5/AXL/LGR4/ATG5/IL6/DDR2/AGT/TGFB3/PPARGC1B/GDF5/ACVR2B/THBS4/TMEM119/TNF…	110
GO:0097502	mannosylation	28/9208	35/18722	0.000175687	0.00167206	0.00107911	ALG1L/PIGZ/NUS1/ALG9/TMTC2/TMTC4/PIGB/DPY19L3/DPM1/LARGE1/ALG12/TMTC3/ALG2/CRPPA/DPY19L4/DPY19L1/TMTC1/PIGM/FKTN/ALG3/RXYLT1/PIGV/FKRP/B4GAT1/ALG1/DPM2/ALG8/DPM3	28
GO:0035306	positive regulation of dephosphorylation	43/9208	59/18722	0.000179671	0.00170486	0.00110027	PINK1/GBA/PPP2R5A/CALM2/SLC39A10/PPP1R7/PRKCD/ITGA1/MEF2C/PPP2R5D/PPIA/JAK2/PPP1R12A/CALM1/CD300A/PTBP1/SYMPK/SRC/PLEK/RIPK3/MTMR9/PPARGC1B/NSMF/MAGI2/PPP1R16B/ADORA1/DLC1/BMP2/LILRB2/PTPA/CHP2/NPNT/PPP1R15B/CAMTA1/SMAD3/PDGFRB/CNEP1R1/VRK3/MTOR/ITGA2/PPP1R14D/CDCA2/CALM3	43
GO:0048010	vascular endothelial growth factor receptor signaling pathway	43/9208	59/18722	0.000179671	0.00170486	0.00110027	MAPKAPK2/FOXC1/VEGFA/FYN/PTK2B/DAB2IP/NRP1/VEGFB/FZD4/FLT1/NEDD4/BCAR1/CADM4/PRKD2/SRC/PTPN1/ARNT/NIBAN2/AXL/CNMD/FGF18/PAK2/PRKCB/VEGFC/MMRN2/ITGA5/TMEM204/VAV1/KDR/FOXC2/GRB10/PRKD1/HGS/FLT4/EMILIN1/IL1B/VAV2/MAPK14/MAPKAPK3/ITGB3/PGF/EPN2/SULF1	43
GO:0002718	regulation of cytokine production involved in immune response	65/9208	96/18722	0.00018007	0.0017061	0.00110107	TNFRSF14/BCL10/TNFSF4/DENND1B/INAVA/CD55/IL1R1/DHX36/F2RL1/HFE/MAP3K7/TRIL/DDX58/SIRT1/TRAF6/IL18/IRAK3/NOD2/SMAD7/HMOX1/CD96/FZD5/SLC7A5/CD74/HK1/LACC1/ATG5/GPRC5B/IL6/TRAF2/LILRB1/SLAMF1/TGFB3/IFNB1/BCL6/WNT5A/LILRB4/PRKCZ/ANGPT1/XCL1/NLRP3/APOA1/GATA3/SCIMP/KIT/SASH3/CD36/BST2/BTK/JAK3/TLR3/RSAD2/CLEC7A/TLR4/TGFB2/TNFRSF1B/PLCG2/IL1B/MALT1/LAPTM5/MAVS/TRPM4/CUEDC2/DDX1/DDX21	65
GO:1990266	neutrophil migration	80/9208	122/18722	0.000181866	0.00171724	0.00110826	FCER1G/IL1R1/PIKFYVE/CCL20/CXCL1/CXCL2/CXCL9/CXCL10/ITGA1/PPIA/CCL26/SYK/ADAM8/MDK/JAML/C3AR1/DNM1L/NCKAP1L/SRP54/LGALS3/NOD2/CKLF/C1QBP/CCL5/MOSPD2/MPP1/IRAK4/FUT7/TIRAP/CD74/MYD88/SLAMF8/PECAM1/CXCL3/DAPK2/CCL4/CXADR/THBS4/PIK3CG/PF4/GBF1/PIK3CD/CAMK1D/CCL8/CCL3/ITGB2/EDN1/XCL1/CXCL6/MCOLN2/CCL2/VAV1/RHOH/VAV3/CCL11/CCR7/BST1/JAM3/CXCL13/TGFB2/CCL22/PDE4B/CCL19/CXCL8/MCU/CXCL5/TREM1/CD99/RAC2/C…	80
GO:0006622	protein targeting to lysosome	20/9208	23/18722	0.000182058	0.00171724	0.00110826	GCC2/AP3B1/ZFYVE16/SNX16/NCOA4/SORL1/NEDD4/LAMP2/GGA3/NAGPA/SORT1/AP4M1/RAB7A/SCARB2/M6PR/GNPTAB/HGS/AP3M1/LAPTM5/VPS4A	20
GO:0071218	cellular response to misfolded protein	20/9208	23/18722	0.000182058	0.00171724	0.00110826	UGGT1/CUL3/NGLY1/DNAJB14/DERL1/TOR1A/DNAJB12/UGGT2/RNF185/BAG6/AUP1/ATXN3/HDAC6/UBE2W/DNAJC18/SDF2L1/KLHL15/UFD1/RNF5/STUB1	20
GO:0050730	regulation of peptidyl-tyrosine phosphorylation	159/9208	264/18722	0.000183956	0.00173257	0.00111816	TNFRSF14/HAX1/EFNA1/ALKAL2/ADAM17/ACVR1/PRKCD/CBLB/HCLS1/PARP9/PARP14/RAP2B/HES1/FBXW7/RICTOR/PPP2CA/DUSP22/NEDD9/VEGFA/CD24/FYN/PDGFA/EGFR/NCAPG2/PTK2B/IL7/HSF1/JAK2/SEMA4D/SYK/ABI1/NRP1/INPP5F/PTPRJ/OSBP/IL18/TNFRSF1A/CD4/GPRC5A/PTPN11/PIBF1/SNX6/SOCS4/NOD2/ARRB2/TMEM102/TP53/CCL5/CD300A/PTPN2/CADM4/PPP2R1A/SRC/PTPN1/DLG3/RAP2C/LRRK1/SFRP2/PDGFD/YES1/CAV1/CD80/SOCS3/CD74/PDGFC/CSF1R/PPP2R5B/SAM…	159
GO:0021915	neural tube development	97/9208	152/18722	0.000185847	0.00173975	0.00112279	MTHFR/RNF220/BCL10/VANGL2/GORAB/PLXNA2/PROX1/NUP133/ARL13B/IFT57/HES1/SHROOM3/PKD2/SEC24B/CASP3/SOX4/MTHFD1L/TWIST1/GLI3/COBL/SEMA3C/PLOD3/STK3/GRHL2/CTHRC1/PTCH1/NOTCH1/KIF20B/ADM/TRAF6/FOLR1/C2CD3/ST14/DACT1/RARA/ARHGAP35/TEAD2/OVOL2/STK4/SDC4/SALL4/CELSR1/ATP6AP2/SFRP2/TSC2/PRKACA/MIB1/TSC1/ITPK1/VASP/SPINT1/ABL1/OPA1/FZD6/LUZP1/GLI2/DVL3/WNT5A/CITED2/GPR161/SMO/GDF7/DZIP1L/FERD3L/PLXNB2/PRICK…	97
GO:0010876	lipid localization	258/9208	448/18722	0.000186039	0.00173975	0.00112279	STX12/FABP3/ATP8B2/GBA/SOAT1/KDM5B/ARV1/LDAH/ASXL2/PLEKHA3/ITGAV/ARL8B/PPARG/SLC25A20/PRKCD/TMF1/GRAMD1C/OSBPL11/PLSCR4/ATP11B/APOD/SPP1/FABP2/SLC10A7/FBXW7/PRKAA1/HEXB/CERT1/PRELID2/ATP10B/NUS1/ENPP1/OSBPL3/EEPD1/FIS1/PNPLA8/MEST/ESYT2/XKR6/MSR1/SQLE/TTC39B/SYK/PTCH1/ABCA1/UGCG/SLC27A4/PTGES/SIRT1/SFTPA1/RBP4/ACSL5/PDZD8/OSBP/SYT7/EHD1/VPS51/PITPNM1/CHKA/CPT1A/SLCO2B1/TSKU/FZD4/C2CD2L/LIMA1/OSBP…	258
GO:0001885	endothelial cell development	46/9208	64/18722	0.000186045	0.00173975	0.00112279	F11R/ROCK2/ARHGEF26/RAPGEF2/PDE4D/F2RL1/VEGFA/EZR/HOXA13/CCM2/PLOD3/MET/IKBKB/ZDHHC21/RDX/TNFRSF1A/TJP1/TJP3/PTPRS/PLCB1/COL18A1/RAP2C/ROCK1/MYD88/SOX18/ADD1/PECAM1/CLDN1/CNMD/MSN/VEZF1/RAPGEF1/PPP1R16B/S1PR3/HEG1/COL15A1/AFDN/CLDN5/CLIC4/STC1/ICAM1/CLDN3/IL1B/FASN/MARVELD2/VCL	46
GO:0016126	sterol biosynthetic process	46/9208	64/18722	0.000186045	0.00173975	0.00112279	LBR/ARV1/INSIG2/MSMO1/PRKAA1/HMGCS1/HMGCR/CYP51A1/PRKAG2/INSIG1/SQLE/PLPP6/ERLIN1/SC5D/CES1/MBTPS1/SREBF1/APOE/EBP/NSDHL/FAXDC2/ABCG1/CFTR/APOA1/PMVK/LSS/CYB5R1/FDPS/TM7SF2/ERLIN2/MVK/SEC14L2/SCAP/DHCR7/DHCR24/LPCAT3/POR/MVD/CYB5R3/G6PD/MBTPS2/CYB5R2/IDI1/ERG28/FDFT1/ACAA2	46
GO:0010822	positive regulation of mitochondrion organization	52/9208	74/18722	0.000186089	0.00173975	0.00112279	PINK1/BCL2L11/GSK3B/BAK1/FIS1/DNM1L/ZNF205/TP53/FBXO7/PLA2G6/HIP1R/DDHD2/CAMKK2/TNFSF10/SPIRE1/MAPK8/OPA1/MOAP1/GZMB/BMF/MUL1/MFF/DDHD1/TREM2/KDR/PPIF/HTRA2/BBC3/PMAIP1/FAM162A/BAX/BAD/RALBP1/WDR35/BID/MLLT11/PGAM5/MMP9/MIEF1/MCU/ZDHHC6/VPS13D/GPER1/PYCARD/NMT1/RALA/AURKA/GSK3A/PPARGC1A/PLAUR/DCN/CHCHD10	52
GO:1901185	negative regulation of ERBB signaling pathway	26/9208	32/18722	0.000188472	0.00175944	0.0011355	RNF115/PTPN18/CBLB/ITGA1/EGFR/PTPN12/PTPN3/DAB2IP/PTPRJ/GPRC5A/SNX6/SOCS4/LGMN/PTPN2/CBL/SOCS5/ZFYVE28/RAB7A/DUSP3/ZGPAT/PSEN1/CHMP6/SNX5/TSG101/VPS25/ERRFI1	26
GO:0071478	cellular response to radiation	116/9208	186/18722	0.000189522	0.00176664	0.00114015	IFI16/PARP1/CAMKMT/TANK/PRKCD/ATR/DHX36/ECT2/RAD1/NIPBL/PIK3R1/POLK/TENT2/BAK1/POLH/PTPRK/FIGNL1/TP53INP1/HSF1/XPA/SIRT1/MGMT/USP47/RAD9A/POLD3/YAP1/ATM/USP28/ZBTB1/NEDD4/CREBBP/N4BP1/CYBA/TP53/TLK2/GRB2/DNM2/EP300/CUL4B/FMR1/SFRP2/DDB2/WRN/ITGB6/RHOB/HAMP/EIF2S1/ACTR5/MME/CRY2/CRY1/NMT2/TNKS1BP1/GNB5/GRK1/SLC24A2/BMF/PCNA/HUS1/FBXO4/CRYAB/MAP3K20/TSPYL5/TP53BP1/PTGS2/ERCC4/CASP9/GATA3/CDC25A/MC1…	116
GO:0006517	protein deglycosylation	22/9208	26/18722	0.00019518	0.00181406	0.00117075	EDEM3/RNF103/UGGT1/EDEM1/NGLY1/AGA/OGA/UGGT2/AMFR/RNF185/MAN2B1/EDEM2/MAN1A1/MAN1A2/MAN2A1/ENGASE/MAN2A2/MAN1B1/SYVN1/TRIM13/RNF5/RNF139	22
GO:1902186	regulation of viral release from host cell	22/9208	26/18722	0.00019518	0.00181406	0.00117075	ZNF502/CHMP2B/TRIM31/TRIM5/TRIM25/VAPA/CAV2/TRIM32/TRIM26/TRIM35/MID2/PML/TRIM21/PC/TRIM13/DDB1/TRIM8/TRIM15/TSG101/CHMP3/VPS4A/VPS37B	22
GO:0032366	intracellular sterol transport	24/9208	29/18722	0.000196038	0.00181671	0.00117246	ARV1/ARL8B/NUS1/ABCA1/OSBP/SYT7/CES1/NPC1/LDLR/OSBPL2/NPC2/STARD4/SCP2D1/ABCG1/LRP6/RELCH/SCP2/ANXA2/LDLRAP1/SERAC1/PIP4K2A/ABCA2/PCSK9/VPS4A	24
GO:0032367	intracellular cholesterol transport	24/9208	29/18722	0.000196038	0.00181671	0.00117246	ARV1/ARL8B/NUS1/ABCA1/OSBP/SYT7/CES1/NPC1/LDLR/OSBPL2/NPC2/STARD4/SCP2D1/ABCG1/LRP6/RELCH/SCP2/ANXA2/LDLRAP1/SERAC1/PIP4K2A/ABCA2/PCSK9/VPS4A	24
GO:0090646	mitochondrial tRNA processing	12/9208	12/18722	0.000199606	0.00184708	0.00119206	TRNT1/TRMT10C/MTO1/CDK5RAP1/RPUSD4/TRIT1/ELAC2/TRMT61B/TRMT5/PRORP/HSD17B10/PUS1	12
GO:0031952	regulation of protein autophosphorylation	33/9208	43/18722	0.000201461	0.00185344	0.00119616	CALM2/RAP2B/VEGFA/ENPP1/PDGFA/GPNMB/TESK1/RAP2A/CALM1/EEF2K/RASSF2/SRC/RAP2C/MOB1B/PDGFD/CAV1/PDGFC/PPP2R5B/TAOK2/ENG/RAD50/CHP1/TNKS1BP1/VEGFC/NEK10/TOM1L1/ACE/MRE11/NBN/PDGFB/IMPACT/CALM3/ERRFI1	33
GO:0032365	intracellular lipid transport	33/9208	43/18722	0.000201461	0.00185344	0.00119616	FABP3/ARV1/ARL8B/SLC25A20/CERT1/NUS1/ABCA1/OSBP/SYT7/CPT1A/CES1/NPC1/LDLR/OSBPL2/NPC2/STARD4/ABCD1/PLEKHA8/SCP2D1/ABCA12/ABCG1/LRP6/RELCH/SCP2/ANXA2/LDLRAP1/SERAC1/CPT2/PIP4K2A/ABCA2/PCSK9/VPS4A/ABCD3	33
GO:0042771	intrinsic apoptotic signaling pathway in response to DNA damage by p53 class mediator	33/9208	43/18722	0.000201461	0.00185344	0.00119616	HIPK1/IFI16/PHLDA3/TAF9/HIPK2/TOPORS/SIRT1/USP28/DYRK2/BRCA2/SNW1/TP53/EP300/TAF9B/ING2/ZNF385A/BAG6/CD74/ELL3/TP73/BCL3/CD44/DDIT4/MUC1/HNRNPK/TMEM109/CHEK2/PML/AEN/CDKN1A/PYCARD/MSH2/KDM1A	33
GO:0071604	transforming growth factor beta production	33/9208	43/18722	0.000201461	0.00185344	0.00119616	CD46/ATF2/ITGAV/CREB1/CD2AP/CD24/BMPR1A/LTBP3/LRRC32/TSKU/LGALS9/ATP6AP2/LUM/ITGB6/FURIN/CD200/LILRB1/FN1/XCL1/LTBP1/PTGS2/THBS1/WNT11/CD34/SERPINF2/SMAD4/TGFB2/SMAD3/MYB/LAPTM4B/CDH3/ITGB8/FERMT1	33
GO:0002367	cytokine production involved in immune response	66/9208	98/18722	0.000205239	0.00188547	0.00121683	TNFRSF14/BCL10/TNFSF4/DENND1B/INAVA/CD55/IL1R1/DHX36/F2RL1/HFE/MAP3K7/TRIL/DDX58/SIRT1/TRAF6/IL18/IRAK3/NOD2/SMAD7/HMOX1/CD96/FZD5/SLC7A5/CD74/HK1/LACC1/ATG5/GPRC5B/IL6/TRAF2/LILRB1/SLAMF1/TGFB3/IFNB1/BCL6/WNT5A/LILRB4/PRKCZ/ANGPT1/XCL1/NLRP3/APOA1/GATA3/SCIMP/KIT/SASH3/CD36/BST2/BTK/JAK3/TLR3/RSAD2/CLEC7A/TLR4/TGFB2/TNFRSF1B/PLCG2/TREM1/IL1B/MALT1/LAPTM5/MAVS/TRPM4/CUEDC2/DDX1/DDX21	66
GO:0071260	cellular response to mechanical stimulus	56/9208	81/18722	0.000213162	0.00195542	0.00126198	BCL10/F11R/MAP3K2/CASP8/MAP3K1/BAK1/GCLC/EGFR/CASP2/TNFRSF1A/SLC38A2/PTPN11/AKT1/CYBA/COL1A1/CNN2/MAPK3/IRF1/PTGER4/FADD/MAPK8/ENG/MYD88/AGT/SLC9A1/BMP6/PIEZO2/TNFRSF10B/HDAC4/TLR7/CD40/GJA1/NFKB1/PTGS2/TNFRSF10A/MAP2K4/SLC2A1/FAS/WNT11/AQP1/SOX9/TLR3/TLR4/TLR5/CRADD/BAD/CASP8AP2/DAG1/IL1B/BAG3/CHEK1/CASP5/HABP4/ITGA2/MAP3K14/RAC1	56
GO:0046632	alpha-beta T cell differentiation	74/9208	112/18722	0.000219924	0.00201454	0.00130013	TNFSF4/RC3H1/ITPKB/ATF2/IHH/TGFBR2/FOXP1/NFKBIZ/AP3B1/CD83/PRDM1/GLI3/CTSL/SYK/RC3H2/IL18/NCKAP1L/GPR183/BCL11B/RORA/LGALS9/RARA/SMAD7/RELB/ATP7A/SH3RF1/FUT7/CD80/CD86/IRF1/PTGER4/GPR18/ABL1/IL6/BCL3/SOCS1/BCL6/SOCS5/LILRB4/PRKCZ/BATF/TNFSF18/LEF1/ZAP70/LOXL3/CBFB/IRF4/SPN/NLRP3/LY9/RIPK2/GATA3/IL12RB1/SASH3/NKX2-3/ENTPD7/JAK3/RSAD2/ZBTB7B/SLAMF6/CCL19/RUNX1/MYB/SEMA4A/HLX/NKAP/MTOR/PNP/ZC3H12A/S…	74
GO:0045185	maintenance of protein location	63/9208	93/18722	0.000220303	0.00201511	0.0013005	PINK1/TMSB10/INSIG2/SP100/TAPT1/PKD2/LATS1/SYNE1/SUN1/SCIN/SRI/INSIG1/TOPORS/VPS13A/GSN/ANK3/SRGN/SORL1/CD4/AKT1/VPS13C/MORC3/KDELR3/SUN2/RANGAP1/TMSB15B/TWF2/GOPC/KEAP1/SUPT7L/HK2/CAV1/DZIP1/HK1/HNRNPU/CDK5/BARD1/ANKRD13C/TAF8/NFKBIB/TMSB4X/GPAA1/GJA1/LTBP1/FAF1/TSPO/NFKBIA/FBN2/PML/ARL2BP/CIZ1/BBS4/CCDC88A/NFKBIE/VPS13D/FBN1/NBL1/ARL2/PSMD10/RER1/GOLPH3/CHCHD10/OS9	63
GO:0030865	cortical cytoskeleton organization	44/9208	61/18722	0.000224127	0.00204713	0.00132117	EPB41/RHOC/ROCK2/RHOQ/RND3/FMNL2/PDCD6IP/PLS1/ECT2/DLG1/EPB41L2/EZR/IKBKB/FMNL3/NCKAP1L/AKAP11/LCP1/ARF6/PAFAH1B1/LLGL1/FMNL1/RAC3/ROCK1/RHOB/CDK5/PLEK/EPB41L3/RHOBTB1/NLGN1/RTKN/EPB41L1/RHOH/VIL1/FHOD1/ANLN/EHD2/TLN1/RAC2/RHOD/RAB13/LLGL2/RHOG/VPS4A/RAC1	44
GO:0070997	neuron death	211/9208	361/18722	0.000225302	0.00205491	0.00132619	PINK1/C1QA/PPT1/GBA/CAPN2/TP53BP2/PARP1/REL/BCL2L11/ATF2/CASP8/CREB1/ATG7/GBE1/GSK3B/PIK3CA/REST/USP53/FBXW7/CASP3/ITGA1/RASA1/MEF2C/CPEB4/FOXQ1/NQO2/GCLC/FYN/MAP3K5/SOD2/AIMP2/GPNMB/FIS1/SRPK2/HIPK2/CASP2/PTK2B/OXR1/HSF1/SLC1A1/JAK2/STXBP1/NRP1/SIRT1/CASP7/INPP5A/ADAM8/MDK/ARRB1/PICALM/HYOU1/SORL1/TBK1/TMTC4/EFNB2/EGLN3/SNX6/PSMC1/LGMN/AKT1/SIAH1/ARRB2/NLRP1/TP53/CCL5/GRN/APOE/UBE2M/SLC23A2/PIGT…	211
GO:0071230	cellular response to amino acid stimulus	50/9208	71/18722	0.00022619	0.00206005	0.00132951	RRAGC/LAMTOR5/CAPN2/DNMT3A/COL5A2/CPEB4/UBR2/GCLC/SESN1/FYN/CASTOR2/CASTOR3/HSF1/RRAGA/CPEB3/SESN3/CYBA/COL1A1/RPTOR/CEBPB/COL6A1/KLHL22/ATP7A/PDGFD/PDGFC/OPA1/SLC38A9/COL16A1/SOCS1/NSMF/BCL11A/LAMTOR2/HNRNPD/CYBB/XBP1/CASTOR1/LAMTOR1/GCLM/BCL2L1/RRAGD/GLRA2/AMIGO1/LAMTOR3/MTOR/SH3BP4/PDGFRA/MMP2/DNMT1/LAMTOR4/COL4A1	50
GO:0006303	double-strand break repair via nonhomologous end joining	47/9208	66/18722	0.000227561	0.00206071	0.00132993	RIF1/NHEJ1/MLH1/PARP9/DTX3L/HMCES/HMGB2/POT1/HSF1/SHLD2/KDM2A/KMT5B/ATM/NUDT16L1/SMARCAL1/ATP23/RNF8/XRCC1/XRCC4/UVRAG/TFIP11/PAXX/TP53BP1/ERCC4/DCLRE1C/POLM/SHLD3/IFFO1/DCLRE1A/POLQ/ERCC6/SMCHD1/POLB/MRE11/ERCC1/WRAP53/PRPF19/SIRT7/SETMAR/SHLD1/KMT5C/MAD2L2/POLL/AUNIP/POLA1/CYREN/PRKDC	47
GO:0046626	regulation of insulin receptor signaling pathway	47/9208	66/18722	0.000227561	0.00206071	0.00132993	PRKCD/NCK1/PRKAA1/PIK3R1/ENPP1/BAIAP2L1/KANK1/SLC27A4/SIRT1/SORBS1/PAK1/SESN3/SIK2/SORL1/OSBPL8/PTPN11/INPP5K/PTPN2/SRC/PTPN1/OGT/TSC2/FUT7/SOCS3/ADIPOR1/OPA1/C1QTNF12/SOCS1/AGT/PRKCB/PRKCZ/PID1/MZB1/PTPRE/TNS2/GRB10/PRKCQ/ZBTB7B/IRS1/CCND3/GKAP1/PIP4K2C/IL1B/PIP4K2A/GSK3A/SNX5/NCOA5	47
GO:0051893	regulation of focal adhesion assembly	47/9208	66/18722	0.000227561	0.00206071	0.00132993	ROCK2/MAP4K4/EPB41L5/APOD/DUSP22/VEGFA/NRP1/PTEN/LDB1/SLK/PTPRJ/PTPN11/FMN1/PEAK1/ACTG1/SRC/SDC4/ARHGAP6/CLASP1/ROCK1/TSC1/PPM1F/ACVRL1/ABL1/PTPRA/COL16A1/TEK/THY1/ITGB1BP1/SLC9A1/WDPCP/MACF1/LIMCH1/DLC1/DAPK3/PHLDB2/KDR/THBS1/DUSP3/SMAD3/WNT4/MMP14/CORO1C/POLDIP2/LRP1/VCL/RAC1	47
GO:0090109	regulation of cell-substrate junction assembly	47/9208	66/18722	0.000227561	0.00206071	0.00132993	ROCK2/MAP4K4/EPB41L5/APOD/DUSP22/VEGFA/NRP1/PTEN/LDB1/SLK/PTPRJ/PTPN11/FMN1/PEAK1/ACTG1/SRC/SDC4/ARHGAP6/CLASP1/ROCK1/TSC1/PPM1F/ACVRL1/ABL1/PTPRA/COL16A1/TEK/THY1/ITGB1BP1/SLC9A1/WDPCP/MACF1/LIMCH1/DLC1/DAPK3/PHLDB2/KDR/THBS1/DUSP3/SMAD3/WNT4/MMP14/CORO1C/POLDIP2/LRP1/VCL/RAC1	47
GO:0061448	connective tissue development	152/9208	252/18722	0.000228114	0.00206278	0.00133127	THBS3/MEF2D/PKDCC/EFEMP1/ATF2/LNPK/CFLAR/BMPR2/IHH/SNORC/TGFBR2/PIK3CA/MSX1/TAPT1/SMAD1/MEF2C/ARRDC3/SMAD5/RUNX2/SCIN/HOXA3/HOXA5/HOXA11/GLI3/TRPS1/EXT1/TGFBR1/SLC25A25/COL5A1/NOTCH1/ARID5B/SIRT1/BMPR1A/MDK/SPI1/PLAAT3/ESRRA/LTBP3/LRP5/SERPINH1/TSKU/SORL1/MGP/CHST11/PTPN11/SPART/TRIP11/FTO/MAF/RARA/COL1A1/TYMS/SMAD7/COMP/SULF2/ATP7A/MAPK3/SFRP2/PDGFD/RARB/LUM/DGAT2/SMPD3/PAXIP1/BARX2/KLF7/BMP1/FO…	152
GO:0071219	cellular response to molecule of bacterial origin	135/9208	221/18722	0.00022959	0.00206654	0.00133369	BCL10/TNFSF4/CDC73/CD55/CAPN2/PLSCR4/TNIP2/CXCL1/CXCL2/CXCL9/CXCL10/HMGB2/MEF2C/TICAM2/CD14/TNIP1/HAVCR2/TNFAIP3/LY96/HSF1/CD274/PLAA/CHMP5/ABCA1/DAB2IP/VIM/PDCD4/TRIM5/TRAF6/SPI1/IL18/AKT1/LITAF/NOD2/IRF8/CCL5/RARA/PRKCA/PRDX2/SIRT2/PAF1/ZFP36/SIRPA/HCK/SRC/CEBPB/MAPK1/MAPK3/NR1H3/SBNO2/CD80/FZD5/CD86/TIRAP/HAMP/MAPK8/ABL1/MYD88/CD68/AXL/SELENOS/CTR9/IL6/LILRB1/CXCL3/ACOD1/EDNRB/BMP6/CD180/LYN/W…	135
GO:0035329	hippo signaling	31/9208	40/18722	0.000230158	0.00206654	0.00133369	AMOTL2/PJA2/WWC1/TEAD3/LATS1/FRMD1/STK3/TIAL1/SHANK2/YAP1/LATS2/TEAD2/STK4/WWC3/AMOT/MOB1B/NF2/SAV1/WWTR1/NEK8/MOB3B/WWC2/MARK3/DLG5/AMOTL1/CIT/WTIP/FAT4/MAPK14/LIMD1/MAP2K3	31
GO:0043001	Golgi to plasma membrane protein transport	31/9208	40/18722	0.000230158	0.00206654	0.00133369	VAMP3/CNST/RAB10/PKDCC/PREPL/ATP2C1/KIF13A/OPTN/ANK3/GGA2/RAB34/SYS1/ARFRP1/GGA1/GGA3/GOPC/SPTBN1/VAMP2/BBS1/BLZF1/BBS2/MACF1/SEC16A/VAMP5/NSF/CSK/ACSL3/RAB31/GOLPH3L/CLN3/GOLPH3	31
GO:0045022	early endosome to late endosome transport	31/9208	40/18722	0.000230158	0.00206654	0.00133369	DNAJC13/DAB2/EZR/LMTK2/HOOK3/SNX16/RDX/VPS11/EEA1/EMP2/AKTIP/KIF16B/SRC/MAPK1/SNX12/MAPK3/ANKRD27/PTPN23/PIK3C3/MSN/MTMR2/WDR91/HOOK1/RAB7A/RILP/SNF8/RAB21/WDR81/HOOK2/CHMP3/MAP2K1	31
GO:0045841	negative regulation of mitotic metaphase/anaphase transition	31/9208	40/18722	0.000230158	0.00206654	0.00133369	TPR/MAD2L1/FBXO5/ANAPC15/ATM/KNTC1/PCID2/KLHL22/APC/GEN1/DUSP1/NDC80/ZW10/CDK5RAP2/TTK/CCNB1/RAD21/TRIP13/BUB1B/MAD2L1BP/DYNC1LI1/IK/ZWILCH/AURKB/PSMG2/BUB1/PLK1/MAD2L2/MAD1L1/CENPF/ZWINT	31
GO:0002237	response to molecule of bacterial origin	212/9208	363/18722	0.000232024	0.00208035	0.00134261	BCL10/VCAM1/TNFSF4/CDC73/INAVA/MAPKAPK2/CD55/CAPN2/ADAM17/PELI1/CASP8/FOXP1/PLSCR4/TNIP2/CXCL1/CXCL2/CXCL9/CXCL10/MGST2/HMGB2/HPGD/CASP3/ERBIN/MEF2C/FER/TICAM2/CD14/TNIP1/SPARC/HAVCR2/AKIRIN2/CD24/TNFAIP3/TAB2/AKAP12/SOD2/LY96/HSF1/JAK2/CD274/PLAA/CHMP5/ABCA1/DAB2IP/PTGES/NOTCH1/VIM/CHUK/PDCD4/FGFR2/TRIM5/ADM/TRAF6/SPI1/IL18BP/IL18/IRAK3/AKT1/LITAF/NOD2/IRF8/LGALS9/CCL5/RARA/PRKCA/PRDX2/JUND/SIRT…	212
GO:0045839	negative regulation of mitotic nuclear division	36/9208	48/18722	0.000233636	0.00209185	0.00135003	TPR/MAD2L1/FBXO5/ANAPC15/ATM/KNTC1/PCID2/TOM1L2/KLHL22/APC/GEN1/DUSP1/NDC80/ZW10/CDK5RAP2/MTBP/TTK/CCNB1/TOM1L1/RAD21/TRIP13/BUB1B/MAD2L1BP/DYNC1LI1/IK/ZWILCH/CHEK1/AURKB/PSMG2/BUB1/PLK1/MAD2L2/MAD1L1/CENPF/NME6/ZWINT	36
GO:0031532	actin cytoskeleton reorganization	71/9208	107/18722	0.000240692	0.00215199	0.00138884	PIP5K1A/HAX1/F11R/ABL2/CDC42BPA/FARP2/HCLS1/ATP2C1/RICTOR/IQGAP2/FER/NEDD9/PHACTR1/DTNBP1/CD2AP/EZR/MICALL2/AUTS2/BAIAP2L1/MKLN1/PTK2B/GSN/NRP1/MDK/CDC42BPG/CTTN/ARAP1/PAK1/ARHGDIB/RAP2A/TJP1/BCAR1/GRB2/HCK/PTPN1/BAIAP2L2/PARVB/ABI3/CSF1R/THSD7A/MINK1/ABL1/CDK5/PLEK/NRK/TEK/SHC1/GPR65/CXADR/ANTXR1/WHAMM/FGF7/CASS4/PDLIM4/GDPD2/PHPT1/EPS8/DAPK3/KIT/S1PR1/PARVA/PARVG/GAB1/TNIK/MCU/CLDN3/NOTCH2/ESAM…	71
GO:0043244	regulation of protein-containing complex disassembly	79/9208	121/18722	0.000245713	0.0021938	0.00141582	CAPZA1/GBA/CAMSAP2/SPAST/CAPG/TMEM39A/PIK3CA/F2RL1/ETF1/CARMIL1/SCAF8/SCIN/GSN/GLE1/SPTAN1/SETX/CAMSAP1/ADD3/SWAP70/SPTBN2/RDX/LIMA1/IRAK3/MTRF1/CKAP2/HDGFL3/CLEC16A/SMCR8/CALCOCO2/MAP1S/DSTN/TRIOBP/MID1/CLASP1/TWF2/SPTBN1/APC/PLEKHH2/SH3BP1/PLEK/TAOK1/ADD1/HDAC6/CFL2/TMOD2/ARHGEF2/SHFL/UVRAG/PDXP/FGF13/EPS8/CARMIL2/LMOD1/VIL1/MAP1A/RUBCN/STMN2/SVIL/VILL/OGFOD1/CIB1/TTBK2/IGF1R/SCAF4/TMOD3/MID1IP…	79
GO:0043367	CD4-positive, alpha-beta T cell differentiation	57/9208	83/18722	0.000248416	0.00221481	0.00142938	TNFSF4/RC3H1/FOXP1/NFKBIZ/CD83/CTSL/RC3H2/IL18/NCKAP1L/GPR183/RORA/LGALS9/RARA/SMAD7/RELB/ATP7A/SH3RF1/FUT7/CD80/CD86/PTGER4/IL6/BCL3/SOCS1/BCL6/SOCS5/PRKCZ/BATF/TNFSF18/LEF1/LOXL3/CBFB/IRF4/SPN/NLRP3/LY9/RIPK2/GATA3/IL12RB1/SASH3/NKX2-3/ENTPD7/JAK3/RSAD2/ZBTB7B/SLAMF6/CCL19/RUNX1/MYB/SEMA4A/HLX/MTOR/ZC3H12A/STAT6/MALT1/TMEM98/STAT3	57
GO:0032784	regulation of DNA-templated transcription, elongation	39/9208	53/18722	0.000256128	0.00228037	0.00147169	CDC73/CCNT2/SETD5/EAF1/EAF2/RNF168/LARP7/SCAF8/CDK13/LDB1/CCNK/THOC1/ELL/NELFCD/HMGN1/ZMYND11/TCERG1/KAT7/HNRNPU/POU4F1/EAPP/CCNT1/ELL3/RNF8/EZH2/RECQL5/ZNF326/HTATSF1/TSFM/SUPT6H/LEO1/ERCC6/NELFB/BRD4/SUPT5H/THOC5/NELFA/WDR43/SUPT16H	39
GO:0033260	nuclear DNA replication	29/9208	37/18722	0.00025984	0.00231017	0.00149093	TERF1/DNA2/FEN1/BRCA2/TERF2/ZNF830/WIZ/ATRX/WRN/GINS3/LIG1/DBF4B/BCL6/PCNA/DBF4/CDC45/BLM/MCM2/GINS1/INO80/DACH1/GMNN/RAD51/UPF1/ZMPSTE24/POLA1/RTF2/MCM4/MCM6	29
GO:0072521	purine-containing compound metabolic process	240/9208	416/18722	0.000264327	0.00234678	0.00151455	PINK1/PPT1/DPYD/AMPD2/PARP1/RHOQ/DGUOK/PDK1/HACD2/DLG1/PPAT/NUDT9/PDE5A/GUCY1B1/PRKAA1/HMGCS1/PDE4D/HMGCR/HSD17B4/ACSL6/OARD1/ENPP4/ELOVL5/RAB23/NT5E/AK9/ENPP1/PDE10A/NUDT1/CARD11/OGDH/MLXIPL/SLC25A13/BPGM/GIMAP7/PRKAG2/PDE7A/GDA/PRXL2C/ATP5F1C/SLC25A16/ADK/ACSL5/AMPD3/HSD17B12/DLG2/ENO2/GUCY2C/FAR2/SUCLA2/ENTPD5/DLST/RORA/PKM/ADPGK/PDE8A/ATP6V0C/NCOR1/FLCN/SHMT1/ALDOC/COASY/ATP5MC1/GALK1/PDE4A/T…	240
GO:0051028	mRNA transport	84/9208	130/18722	0.000267116	0.00236823	0.0015284	MAGOH/SMG5/TPR/NUP133/LRPPRC/POLR2D/AGFG1/IGF2BP2/NCBP2/FYTTD1/YTHDC1/NSUN2/NUP155/NUP153/QKI/IGF2BP3/NUP205/HSF1/GLE1/NUP160/NXF1/SARNP/NUP107/NUP58/PCID2/NCBP3/NUP88/EIF4A3/THOC1/AKAP8L/ZFP36/POLDIP3/NUP50/FMR1/NUP188/ENY2/MCM3AP/UPF2/CHTOP/NUP37/RANBP17/SEC13/NUP98/SMG6/NXT2/UPF3A/THOC6/ARC/MX2/PARP11/DHX9/NUP54/IWS1/NCBP1/SEH1L/SENP2/NUP43/KIF5C/ALKBH5/CASC3/SUPT6H/NUP93/NDC1/SLBP/MYO1C/DDX39…	84
GO:0097581	lamellipodium organization	61/9208	90/18722	0.000269604	0.00238696	0.00154048	PLEKHO1/ACTR2/ABI2/NCK1/PIK3CA/ABLIM2/PIK3R1/OCLN/FER/SNX2/CARMIL1/AUTS2/KANK1/ABI1/PLCE1/CORO1B/CTTN/SPATA13/ARHGEF7/CYFIP1/SNX1/ARPIN/DNM2/SRC/PARVB/ATP7A/ARHGEF6/TWF2/ABI3/ENPP2/ABLIM1/WASF3/WAS/CD44/HDAC4/WHAMM/KIT/CARMIL2/BIN3/S1PR1/VAV3/ARFIP2/VIL1/RREB1/PDPN/CDH13/FSCN1/RAC2/CCDC88A/VAV2/RHOD/NUP85/MTOR/ABLIM3/PTPRO/CORO1C/AKIRIN1/NCK2/VCL/RAC1/GOLPH3	61
GO:0007006	mitochondrial membrane organization	76/9208	116/18722	0.000271606	0.00240133	0.00154976	PINK1/SLC35F6/IMMT/BCL2L11/ATF2/GSK3B/AP3B1/BAK1/TMEM14A/GCLC/DYNLT1/RCC1L/CHCHD3/BNIP3L/GHITM/CALM1/ZNF205/MPV17L/SPG7/TMEM102/TP53/RHOT1/HIP1R/HK2/TIMM8A/AFG3L2/TIMM10B/MAPK8/OPA1/MAIP1/MOAP1/AGK/ARHGAP11B/SLC9A1/GZMB/MFN1/MUL1/TOMM70/COX18/THEM4/TMEM11/ALKBH7/NAIF1/CNP/DNAJC11/SNCA/PPIF/BBC3/PMAIP1/BCL2L1/MTX1/APOOL/BAX/BAD/TOMM22/NOL3/OMA1/BID/MTX3/STPG1/TIMM10/TIMM22/MICOS13/NMT1/APOO/RHOT2/…	76
GO:0043631	RNA polyadenylation	34/9208	45/18722	0.000273511	0.00241481	0.00155846	CDC73/WDR33/YTHDC1/TENT4A/TENT2/SCAF8/VIRMA/HSF1/CDK9/CPEB3/CPSF7/PCF11/CPSF2/RNF40/TENT4B/NUDT21/PAF1/SYMPK/CSTF2/CTR9/CCNT1/PAPOLB/RNF20/FIP1L1/CPSF3/MTPAP/LEO1/TUT1/SUPT5H/PAPOLG/CSTF3/APP/ZC3H3/GRSF1	34
GO:0007043	cell-cell junction assembly	93/9208	146/18722	0.000274561	0.00241934	0.00156138	RHOC/HIPK1/F11R/ROCK2/STRN/PDCD6IP/ECT2/DLG1/UGT8/OCLN/MICALL2/CLDN4/CLDN15/ZNF703/IKBKB/GRHL2/MPDZ/MPP7/PARD3/CTNND1/TJP1/MARVELD3/FLCN/JUP/PRKCA/ACTG1/SMAD7/POF1B/CLDN10/CAV1/PRKACA/APC/ROCK1/FZD5/GNPAT/TLN2/PECAM1/CLDN1/GJB6/EPB41L3/NPHP1/PAK2/AGT/PARD6B/HDAC7/CDH6/CD9/GJA1/CDHR3/HEG1/PKN2/WNT11/CTNNA1/GJA5/GJC1/CNTNAP1/AFDN/GJD3/DLG5/PRKCH/CDH24/CDH11/ARVCF/JAM3/CLDN11/ACE/CLDN5/GJA4/CLDN23/A…	93
GO:0045088	regulation of innate immune response	133/9208	218/18722	0.000274786	0.00241934	0.00156138	GBP5/ADAR/IFI16/AIM2/NMI/CASP8/PPARG/PARP9/PARP14/HMGB2/ERAP1/HAVCR2/AKIRIN2/MAP3K7/FYN/TNFAIP3/IKBKB/YTHDF3/SYK/ADAM8/IRF7/TRIM5/TRAF6/SPI1/SERPING1/PAK1/CADM1/A2M/STAT2/USP15/TBK1/IRAK3/APPL2/PTPN11/PSPC1/LAMP1/CREBBP/N4BP1/NOD2/NLRC5/ARRB2/LGALS9/CCL5/MED1/IFI35/GRN/PTPN2/RIOK3/CDC37/NECTIN2/APOE/ZCCHC3/POLR3F/HCK/SAMHD1/SRC/PTPN1/EP300/SIN3A/CD96/NR1H3/SERPINB9/TIRAP/IRF1/FADD/SLC15A4/SLAMF8/…	133
GO:0070059	intrinsic apoptotic signaling pathway in response to endoplasmic reticulum stress	45/9208	63/18722	0.0002754	0.00242138	0.0015627	BCL2L11/ITPR1/NCK1/BAK1/MAP3K5/CREB3/DAB2IP/SIRT1/CREB3L1/HYOU1/PDX1/ATP2A3/TP53/PTPN2/TRIB3/SERINC3/CEBPB/PTPN1/BAG6/OPA1/SELENOS/LRRK2/TRAF2/QRICH1/CASP4/TNFRSF10B/RNF186/ERN2/ERO1A/XBP1/HERPUD1/BBC3/ERN1/PMAIP1/PML/BCL2L1/AIFM1/BAX/UBE2K/EIF2AK3/GRINA/ATF4/SYVN1/NCK2/TXNDC12	45
GO:1901659	glycosyl compound biosynthetic process	17/9208	19/18722	0.000281685	0.00247062	0.00159447	TYW5/NT5E/TYW1/ADK/UCKL1/ADA2/TK2/PRTFDC1/DHFR2/ADAL/LCMT2/PNP/HPRT1/DTYMK/AMD1/APRT/MTAP	17
GO:0071222	cellular response to lipopolysaccharide	128/9208	209/18722	0.000281797	0.00247062	0.00159447	BCL10/TNFSF4/CDC73/CD55/CAPN2/PLSCR4/TNIP2/CXCL1/CXCL2/CXCL9/CXCL10/HMGB2/MEF2C/TICAM2/CD14/TNIP1/HAVCR2/TNFAIP3/LY96/HSF1/CD274/PLAA/CHMP5/ABCA1/DAB2IP/VIM/PDCD4/TRIM5/TRAF6/SPI1/IL18/AKT1/LITAF/NOD2/IRF8/CCL5/RARA/PRKCA/PRDX2/PAF1/ZFP36/SIRPA/HCK/SRC/CEBPB/MAPK1/MAPK3/NR1H3/SBNO2/CD80/CD86/HAMP/MAPK8/ABL1/MYD88/CD68/AXL/SELENOS/CTR9/IL6/LILRB1/CXCL3/ACOD1/EDNRB/BMP6/CD180/LYN/WNT5A/TRIM41/NFKBI…	128
GO:0050673	epithelial cell proliferation	251/9208	437/18722	0.000282167	0.00247062	0.00159447	SFN/CDC73/KDM5B/VASH2/PROX1/ADAM17/FAP/ATF2/ITGA4/STAT1/CFLAR/BMPR2/NRP2/IGFBP5/IHH/PPARG/WDR48/COL8A1/IFT57/EAF2/GATA2/PDCD10/HES1/DLG1/AIMP1/FBXW7/HMGB2/RICTOR/MEF2C/PURA/SPARC/SERPINB1/VEGFA/PTPRK/TNFAIP3/TWIST1/HOXA5/EGFR/CCL26/KRIT1/ZNF703/EPPK1/CDKN2B/B4GALT1/PTCH1/TGFBR1/DAB2IP/NOTCH1/EGFL7/JCAD/NRP1/ALOX5/SIRT1/STOX1/BMPR1A/PTEN/FGFR2/MDK/VEGFB/CCND1/YAP1/SIDT2/JAML/VDR/SP1/FLT1/BRCA2/RGC…	251
GO:0051047	positive regulation of secretion	183/9208	310/18722	0.000283296	0.00247708	0.00159865	PINK1/WLS/VAMP8/RAB3GAP1/CREB1/PDCD6IP/TMF1/GATA2/SELENOT/CD38/EXOC1/SPP1/AIMP1/F2RL1/DTNBP1/SOX4/HFE/CD2AP/STXBP5/EZR/SCIN/PPIA/EGFR/STX1A/ZP3/SRI/ACHE/JAK2/SYK/STXBP1/LRRC8A/PTGES/FRMD4A/STAM/PPP3CB/GLUD1/RBP4/ADAM8/OSBP/SYT7/P2RY2/GAB2/C2CD2L/DNM1L/PTPN11/PDX1/RGCC/IRS2/LAMP1/ARF6/RAB15/RAB27A/RAB8B/CACNA1H/ABAT/STX4/CYBA/MYO18A/IER3IP1/KCNN4/GIPR/SDC4/PLA2G6/ATP6AP1/CLASP1/KIF5B/INHBA/SMPD3/S…	183
GO:0044774	mitotic DNA integrity checkpoint signaling	58/9208	85/18722	0.000287332	0.00250892	0.00161919	DTL/ATF2/UIMC1/SOX4/RINT1/CASP2/CDC14B/RAD9A/CCND1/ATM/RFWD3/TP53/ZNF830/CDK5RAP3/FZR1/BRCC3/GIGYF2/BRSK1/TAOK2/TAOK1/TRIM39/MUS81/HUS1/CDK1/NAE1/SYF2/NEK11/MAP3K20/MDC1/MUC1/PLK2/BABAM2/MDM2/TOPBP1/CHEK2/BLM/GTSE1/CDK2/PML/RPA2/CLSPN/FBXO31/CRADD/MRE11/NBN/CDKN1A/FOXO4/TICRR/SETMAR/TAOK3/CHEK1/PLK1/SDE2/ORC1/MSH2/BABAM1/PRKDC/FANCD2	58
GO:0007095	mitotic G2 DNA damage checkpoint signaling	27/9208	34/18722	0.000288863	0.00251537	0.00162336	DTL/UIMC1/RINT1/CDC14B/ATM/CDK5RAP3/FZR1/BRCC3/BRSK1/TAOK2/TAOK1/TRIM39/CDK1/SYF2/BABAM2/TOPBP1/BLM/CLSPN/MRE11/NBN/CDKN1A/FOXO4/TICRR/TAOK3/CHEK1/PLK1/BABAM1	27
GO:0009649	entrainment of circadian clock	27/9208	34/18722	0.000288863	0.00251537	0.00162336	PPP1CB/PER2/BHLHE40/FBXL6/GNAQ/RBM4B/ARNTL2/FBXL3/TP53/FBXL12/CRTC1/CRY2/CRY1/FBXL17/SOX14/ID2/PER1/USP2/PML/PHLPP1/MTA1/PER3/GNA11/NR2F6/PPP1CA/FBXL8/PPP1CC	27
GO:0002700	regulation of production of molecular mediator of immune response	103/9208	164/18722	0.000290261	0.00252408	0.00162898	TNFRSF14/BCL10/TNFSF4/DENND1B/INAVA/CD55/IL1R1/RIF1/MLH1/HMCES/DHX36/TFRC/F2RL1/HFE/MAP3K7/TRIL/DNAJB9/DDX58/EXOSC3/SIRT1/SHLD2/RBP4/TRAF6/KMT5B/IL18/IRAK3/STX4/NOD2/TNFSF13/THOC1/SMAD7/PKN1/HMOX1/CD96/PAXIP1/FZD5/SLC7A5/CD86/CD74/HK1/SLC15A4/LACC1/ATG5/GPRC5B/IL6/TRAF2/LILRB1/SLAMF1/TGFB3/IFNB1/BCL6/WNT5A/LILRB4/CR1/CD40/PRKCZ/CGAS/ANGPT1/MZB1/XCL1/NLRP3/TP53BP1/APOA1/CD28/GATA3/SCIMP/KIT/PTPN22…	103
GO:0097530	granulocyte migration	94/9208	148/18722	0.000296788	0.00257378	0.00166106	FCER1G/IL1R1/PIKFYVE/CCL20/HRH1/CXCL1/CXCL2/CXCL9/CXCL10/ITGA1/PPIA/CCL26/SYK/ADAM8/MDK/JAML/C3AR1/DNM1L/NCKAP1L/SRP54/LGALS3/NOD2/CKLF/C1QBP/CCL5/CD300A/MAPK1/MOSPD2/MPP1/IRAK4/MAPK3/FUT7/TIRAP/CD74/CSF1R/PTGER4/MYD88/SLAMF8/PECAM1/CXCL3/DAPK2/SLAMF1/CCL4/CXADR/THBS4/PIK3CG/PF4/TNFSF18/GBF1/PIK3CD/CAMK1D/CCL8/CCL3/ITGB2/EDN1/XCL1/CMKLR1/CXCL6/MCOLN2/CCL2/VAV1/RHOH/VAV3/THBS1/SCG2/CCL11/CCR7/BST1…	94
GO:1903900	regulation of viral life cycle	94/9208	148/18722	0.000296788	0.00257378	0.00166106	KPNA6/SETDB1/ADAR/IFI16/NR5A2/PROX1/EIF2AK2/ZNF502/TASOR/CHMP2B/TMEM39A/TNIP1/TRIM38/TRIM31/SRPK1/PPIA/SRPK2/ZC3HAV1/TRIM14/GSN/NOTCH1/IFIT5/TRIM5/TRIM22/FAM111A/TMPRSS4/CD4/RESF1/MPHOSPH8/ISG20/N4BP1/INPP5K/LGALS9/CCL5/TRIM25/VAPA/NECTIN2/STAU1/MX1/TMPRSS2/MORC2/PPARA/FMR1/APOBEC3G/APOBEC3C/CD74/AXL/CAV2/RNASEL/ISG15/IFNB1/SLPI/CD209/TYRO3/TRIM59/TRIM27/APOBEC3D/SHFL/LGALS1/VAPB/TRIM32/TRIM26/CD…	94
GO:0001938	positive regulation of endothelial cell proliferation	73/9208	111/18722	0.000299451	0.00259333	0.00167367	VASH2/PROX1/ADAM17/ITGA4/BMPR2/NRP2/GATA2/HMGB2/RICTOR/VEGFA/CCL26/TGFBR1/EGFL7/JCAD/NRP1/SIRT1/MDK/VEGFB/SP1/AKT1/CYBA/TNFSF12/PRKCA/RPTOR/PRKD2/PLCG1/HMOX1/AKT3/ARNT/ACVRL1/CAV2/FGFR1/TEK/WNT2/FGF2/BMP6/VEGFC/WNT5A/HTR2B/THBS4/NRAS/PIK3CD/GHRL/ZNF580/PPP1R16B/AGTR1/ANG/MYDGF/FGFBP1/KDR/BMP2/AGGF1/SCG2/CCL11/CDH13/PRKD1/ECM1/FLT4/PDPK1/APLNR/F3/PDGFB/SIRT6/MTOR/APLN/ITGB3/PDCL3/PGF/SEMA5A/EMC10/…	73
GO:0060249	anatomical structure homeostasis	185/9208	314/18722	0.000302906	0.00261552	0.00168799	PRDX1/F11R/INAVA/GPR137B/FH/EPAS1/IGKC/STK39/IHH/INPP5D/CHMP2B/IQCB1/MUC13/GATA2/TFRC/CD38/JCHAIN/SPP1/PRKAA1/OCLN/SLC22A5/FOXC1/VEGFA/LCA5/USP45/IL20RA/TNFAIP3/SNX10/HOXA13/EGFR/CLDN12/AKR1B1/PTK2B/IL7/EXT1/SLC1A1/SYK/NOTCH1/CDHR1/LIPA/RBP4/LDB1/ADAM8/TRAF6/LTBP3/TCIRG1/PIWIL4/YAP1/LYZ/POC1B/PTPN11/IGHG3/TJP1/NOD2/ZNF830/PRKCA/ACTG1/RAC3/TJP3/TP53INP2/SRC/LARGE1/DMD/MTM1/ATP6AP1/LRRK1/IGHA1/SFTP…	185
GO:0009791	post-embryonic development	55/9208	80/18722	0.00030366	0.00261552	0.00168799	ASH1L/KDM5B/EFEMP1/BCL2L11/ITPR1/CSRNP1/TIPARP/SELENOP/BAK1/VEGFA/MMUT/PRDM1/SEMA3C/ACO1/TGFBR1/RC3H2/ARID5B/FGFR2/CHST11/BCL11B/MYO1E/IREB2/SMAD2/PPP1R13L/PLAGL2/MORC3/HMGN1/ZFX/ATRX/GIGYF2/FZD5/INPPL1/ABL1/IGF2R/MECP2/NPPC/GATA3/HEG1/KLF4/NKX2-3/NDN/SGPL1/BAX/PSEN1/NR4A2/SERP1/ATF5/ERCC2/ERCC1/MFAP2/PLEKHA1/MTOR/FBN1/AGO2/C12orf57	55
GO:0071229	cellular response to acid chemical	55/9208	80/18722	0.00030366	0.00261552	0.00168799	RRAGC/LAMTOR5/CAPN2/DNMT3A/COL5A2/PIK3CA/PKD2/CPEB4/UBR2/VEGFA/GCLC/SESN1/FYN/CASTOR2/CASTOR3/HSF1/RRAGA/CPEB3/SIPA1/SESN3/CYBA/COL1A1/RPTOR/KLF2/CEBPB/COL6A1/KLHL22/ATP7A/PDGFD/PDGFC/OPA1/SLC38A9/COL16A1/SOCS1/NSMF/BCL11A/LAMTOR2/HNRNPD/CYBB/XBP1/CASTOR1/LAMTOR1/GCLM/BCL2L1/RRAGD/GLRA2/AMIGO1/LAMTOR3/MTOR/SH3BP4/PDGFRA/MMP2/DNMT1/LAMTOR4/COL4A1	55
GO:1901264	carbohydrate derivative transport	55/9208	80/18722	0.00030366	0.00261552	0.00168799	SLC35D1/SLC25A24/SLC50A1/CD47/SLC33A1/SLC10A7/SLC35A1/SLC35D3/SLC35D2/SLC25A25/LRRC8A/SLC15A3/SLC17A9/SLC5A1/SLC25A17/SLC25A6/NPC2/ABCD1/SLC35B3/SLC15A2/SLC29A4/PLEKHA8/SLC25A23/SLC19A1/SLC15A4/SLC35B1/SLC29A2/PLA2G10/ABCG1/SLC37A4/CR1/LRRC8E/LRRC8C/SLC25A42/GJA1/ADORA1/SLC35A5/SLC35A3/SLC37A2/ABCC5/SLC35B4/SLC35E3/RALBP1/SLC35C1/SLC29A1/SLC35B2/RFT1/ABCC4/PLTP/SLC29A3/G6PC3/VLDLR/CLN3/ABCC3/SCAR…	55
GO:0045814	negative regulation of gene expression, epigenetic	37/9208	50/18722	0.000304524	0.00261586	0.00168821	SETDB1/TPR/DNMT3A/TASOR/PHF2/SIRT1/HELLS/SPI1/RESF1/PPHLN1/MPHOSPH8/SETDB2/MBD2/SIRT2/MORC2/PHF8/EPC1/EZH1/ATF7IP/TRIM27/EZH2/TET1/BAZ2A/CREBZF/MBD3/ZNFX1/SMARCA5/ZNF304/BAHD1/APOBEC1/SMCHD1/SUV39H1/FAM172A/PPM1D/DNMT1/POLE3/HDAC1	37
GO:0060337	type I interferon signaling pathway	37/9208	50/18722	0.000304524	0.00261586	0.00168821	ADAR/STAT1/SP100/YTHDF3/IRF7/STAT2/TBK1/PTPN11/NLRC5/PTPN2/CDC37/SAMHD1/PTPN1/FADD/MYD88/MMP12/ISG15/IFNB1/WNT5A/JAK1/IKBKE/MUL1/ZBP1/CACTIN/TYK2/IFNAR2/TTLL12/UBE2K/YTHDF2/OAS2/IRF3/USP18/OAS1/OAS3/PTPN6/MAVS/IRAK1	37
GO:0001837	epithelial to mesenchymal transition	99/9208	157/18722	0.000305526	0.00262091	0.00169147	PEF1/ADAM15/EFNA1/ROCK2/PPP3R1/EPB41L5/ACVR1/TGFBR2/TASOR/USF3/GSK3B/MSX1/SPRY1/DAB2/PPP2CA/FOXC1/TWIST1/ZNF703/TGFBR1/AKNA/DAB2IP/NOTCH1/PTEN/NOLC1/PDCD4/FGFR2/MDK/RGCC/SPRY2/COL1A1/SMAD2/SMAD7/JAG1/OVOL2/CLASP1/SFRP2/FOXA2/GLIPR2/ROCK1/SPRED2/GCNT2/ENG/ADIPOR1/POFUT2/FGFR1/ELL3/IL6/LOXL2/WNT2/TGFB3/WNT5A/WWTR1/TIAM1/EZH2/LEF1/LOXL3/TGFB1I1/KBTBD8/LRP6/PHLDB1/GATA3/PHLDB2/HGF/BCL9L/BMP2/BMP5/WNT…	99
GO:0032509	endosome transport via multivesicular body sorting pathway	25/9208	31/18722	0.000314608	0.00268793	0.00173472	LYST/CHMP2B/LEPROTL1/CHMP5/STAM/CHMP1A/TMEM50B/VPS36/SORT1/CHMP1B/MVB12A/VTA1/CHMP4B/VPS28/RILP/SNF8/CHMP7/LAPTM4B/CHMP4C/VPS4B/TMEM50A/CHMP6/CHMP4A/VPS25/CHMP3	25
GO:0060390	regulation of SMAD protein signal transduction	25/9208	31/18722	0.000314608	0.00268793	0.00173472	PARP1/BMPR2/PPARG/DAB2/RBPMS/JAK2/TGFBR1/BMPR1A/TOB1/OVOL2/SLC2A10/SPTBN1/PBLD/TGFB3/BMP6/GDF5/WWTR1/KIAA0319/VEPH1/BMP2/SMAD4/NUP93/SH2B1/FAM89B/LRP1	25
GO:0061099	negative regulation of protein tyrosine kinase activity	25/9208	31/18722	0.000314608	0.00268793	0.00173472	CBLB/DUSP22/NCAPG2/GPRC5A/SNX6/SOCS4/PTPN2/CAV1/SRCIN1/CBL/THY1/SOCS5/LILRB4/ZFYVE28/SH3BP5L/IBTK/HYAL2/ZGPAT/PSEN1/PTK6/GGNBP2/CHMP6/TSG101/VPS25/ERRFI1	25
GO:0034121	regulation of toll-like receptor signaling pathway	52/9208	75/18722	0.000317667	0.00270336	0.00174468	PELI1/F2RL1/PJA2/TICAM2/TNFAIP3/DAB2IP/IRF7/IRAK3/APPL2/NOD2/CYBA/ARRB2/GPS2/IFI35/CD300A/PTPRS/GRAMD4/NINJ1/CD300LF/NR1H3/CAV1/TIRAP/IRF1/SLC15A4/LGR4/WDFY1/ACOD1/FLOT1/LYN/TLR6/ESR1/TYRO3/LRRC14/TLR1/IRF4/TREM2/TLR2/PTPN22/CACTIN/CD36/TLR3/RSAD2/APPL1/NR1D1/TLR5/BIRC3/PDPK1/OTUD4/NFKBIL1/MFHAS1/SMPDL3B/GPR108	52
GO:0072595	maintenance of protein localization in organelle	32/9208	42/18722	0.000318118	0.00270336	0.00174468	PINK1/INSIG2/SP100/TAPT1/SYNE1/SUN1/INSIG1/TOPORS/AKT1/MORC3/KDELR3/SUN2/RANGAP1/SUPT7L/HK2/HK1/HNRNPU/CDK5/BARD1/ANKRD13C/TAF8/GPAA1/GJA1/TSPO/PML/ARL2BP/CIZ1/BBS4/ARL2/RER1/CHCHD10/OS9	32
GO:0090317	negative regulation of intracellular protein transport	32/9208	42/18722	0.000318118	0.00270336	0.00174468	ERLEC1/SP100/APOD/RAB23/UBE2J1/MDFIC/INSIG1/UFM1/INPP5K/DERL2/RANGAP1/GDI1/YOD1/SIAH3/USP17L2/DERL3/CDK5/BARD1/LMAN1/LRRK2/CHP1/ITGB1BP1/ANGPT1/CD36/BAG4/C11orf65/PKIA/PKIG/BAG3/FERMT1/UBAC2/OS9	32
GO:1902100	negative regulation of metaphase/anaphase transition of cell cycle	32/9208	42/18722	0.000318118	0.00270336	0.00174468	TPR/MAD2L1/FBXO5/ANAPC15/ATM/KNTC1/PCID2/KLHL22/APC/GEN1/DUSP1/NDC80/ZW10/CDK5RAP2/CHFR/TTK/CCNB1/RAD21/TRIP13/BUB1B/MAD2L1BP/DYNC1LI1/IK/ZWILCH/AURKB/PSMG2/BUB1/PLK1/MAD2L2/MAD1L1/CENPF/ZWINT	32
GO:2001234	negative regulation of apoptotic signaling pathway	136/9208	224/18722	0.000318557	0.00270347	0.00174476	PINK1/EYA3/LMNA/SLC35F6/BIRC6/ACVR1/ITGAV/CFLAR/ACKR3/GSK3B/SIAH2/HMGB2/TAF9/RIPK1/TMEM14A/GCLC/PHIP/FYN/TNFAIP3/SOD2/PPIA/FIGNL1/ARMC10/RB1CC1/IL7/CAAP1/CREB3/FXN/TGFBR1/NRP1/SIRT1/GHITM/HELLS/USP47/CREB3L1/CTTN/DDIAS/YAP1/HYOU1/YBX3/PDX1/LGALS3/AKT1/MPV17L/ARRB2/MAPK7/PRDX2/URI1/CSNK2A1/SRC/PTPN1/PTTG1IP/HMOX1/TAF9B/IVNS1ABP/ING2/SFRP2/SH3RF1/MCL1/ZMYND11/ZNF385A/RAF1/NANOS3/CD74/OPA1/SELENOS/L…	136
GO:0043331	response to dsRNA	40/9208	55/18722	0.000323846	0.00273738	0.00176664	PELI1/RFTN1/DHX36/DDX58/IRAK3/NOD2/RIOK3/ZCCHC3/MAPK1/MAPK3/CAV1/FLOT1/IFNB1/IFNE/IFNA16/IFNA5/MUL1/CGAS/IFNA8/IFNA1/CARD9/IFNW1/DHX9/IFNA7/NFKB1/RIPK2/IFIT1/IFIH1/RFTN2/NFKBIA/TLR3/PMAIP1/COLEC12/PQBP1/IRF3/SLC3A2/MAVS/RALB/DDX1/DDX21	40
GO:0044091	membrane biogenesis	40/9208	55/18722	0.000323846	0.00273738	0.00176664	SPAST/NRXN1/RFTN1/GAK/SERINC1/PEX3/UBXN2B/UGCG/ANK3/PTEN/PICALM/UBE2I/EMP2/STX4/SIRT2/NSFL1C/PACSIN2/CAV1/SPTBN1/CAV2/SYT11/NLGN2/FLOT1/NRXN2/NLGN1/ANXA2/PEX11A/CLIP3/DMKN/CHMP4B/STX2/CHMP7/TLCD1/REEP3/FLOT2/TLCD2/PEX16/UBXN2A/VPS4A/PTPRD	40
GO:0048016	inositol phosphate-mediated signaling	40/9208	55/18722	0.000323846	0.00273738	0.00176664	ATP2B4/PPP3R1/ITPR1/HRH1/GSK3B/PPP3CA/PPP3CC/PPP3CB/PLCE1/INPP5A/ITPR2/DYRK2/NFAT5/MAPK7/PTBP1/NFATC2/FHL2/ITPR3/CHP1/HOMER3/SLC9A1/NMUR1/ADGRB2/EDN1/NRG1/TBC1D10C/NFATC3/CIB1/CLEC7A/CHP2/PLCG2/CAMTA1/NFATC4/NFATC1/CHERP/EDN3/PRNP/MTOR/LMCD1/STIMATE	40
GO:0001776	leukocyte homeostasis	59/9208	87/18722	0.000330041	0.00278603	0.00179804	BCL10/RC3H1/ITPKB/ADAM17/SOS1/BCL2L11/MERTK/DOCK10/CASP3/MEF2C/BAK1/TNFAIP3/RC3H2/PPP3CB/TCIRG1/NCKAP1L/GPR183/AKT1/LGALS9/PKN1/TSC22D3/DOCK11/BAP1/CD74/XKR8/FADD/FLT3/SLC15A4/ABL1/RIPK3/AXL/RAG1/SOS2/IL6/LYN/SH2B2/PIK3CB/TNFRSF17/CORO1A/STAT5B/PIK3CD/IL2RA/CXCL6/FAS/GPR174/NKX2-3/SKIL/LAT/JAK3/PMAIP1/JAM3/SH2B3/BAX/DNAJA3/PDE4B/TRAF3IP2/GPAM/CCNB2/SLC39A3	59
GO:0071901	negative regulation of protein serine/threonine kinase activity	78/9208	120/18722	0.000330641	0.0027874	0.00179892	GBA/SLC8A1/PPARG/KAT2B/PRKCD/SPRY1/CASP3/HMGCR/DTNBP1/STK38/TNFAIP3/LATS1/PRKAG2/CDKN2A/CDKN2B/TESK1/DAB2IP/SIRT1/PTEN/PDCD4/HIPK3/PTPRJ/LRP5/CHORDC1/SORL1/IRAK3/LATS2/SPRY2/AKT1/NR2F2/INPP5K/CDK5RAP3/PRKAR1A/CD300A/APOE/CDK5RAP1/PTPN1/FBXO7/SFRP2/CAV1/APC/DUSP1/ABL1/LAX1/AGT/RGS2/LYN/PIK3CB/RASIP1/NF1/LRP6/DUSP10/PTPN22/MAPK8IP1/HEG1/CDKN2C/BMP2/DUSP19/PKIA/DUSP7/HYAL2/PRKAR1B/SH2B3/PRKAR2B/CDKN…	78
GO:0030324	lung development	110/9208	177/18722	0.000332836	0.00278989	0.00180053	PROX1/PKDCC/EPAS1/PPP3R1/SP3/BMPR2/CREB1/IGFBP5/TGFBR2/HES1/SEC24B/SPRY1/FBXW7/AP3B1/SPARC/VEGFA/PDGFA/AIMP2/AGR2/HOXA5/GLI3/EGFR/PLOD3/YWHAZ/GRHL2/EXT1/TMEM38B/RC3H2/NOTCH1/BMPR1A/LIPA/RBP4/FGFR2/LTBP3/YAP1/SPRY2/ESRP2/FOXF1/SREBF1/JMJD6/SMAD2/KLF2/ASXL1/CTSZ/LAMA5/MAPK1/EP300/CELSR1/ATP7A/CRISPLD2/MAPK3/SFTPD/ITGB6/SMPD3/RCN3/BAG6/SAV1/MME/MMP12/SIM2/FGF18/WNT2/GLI2/FGF2/TGFB3/ABCA12/HSD11B1/WN…	110
GO:0042059	negative regulation of epidermal growth factor receptor signaling pathway	23/9208	28/18722	0.000333134	0.00278989	0.00180053	RNF115/CBLB/ITGA1/EGFR/PTPN3/DAB2IP/PTPRJ/GPRC5A/SNX6/SOCS4/PTPN2/CBL/SOCS5/ZFYVE28/RAB7A/DUSP3/ZGPAT/PSEN1/CHMP6/SNX5/TSG101/VPS25/ERRFI1	23
GO:0070076	histone lysine demethylation	23/9208	28/18722	0.000333134	0.00278989	0.00180053	KDM4A/KDM5B/KDM3A/KDM1B/KDM7A/KDM4C/PHF2/JMJD1C/KDM2A/KDM5A/KDM4B/KDM5C/PHF8/RIOX2/UBE2B/UTY/KDM2B/KDM3B/RIOX1/KDM6A/HR/KDM6B/KDM1A	23
GO:0090200	positive regulation of release of cytochrome c from mitochondria	23/9208	28/18722	0.000333134	0.00278989	0.00180053	PINK1/BCL2L11/BAK1/DNM1L/TP53/PLA2G6/TNFSF10/MOAP1/BMF/MFF/PPIF/BBC3/PMAIP1/FAM162A/BAX/BAD/WDR35/BID/MLLT11/MMP9/GPER1/PYCARD/PLAUR	23
GO:1902624	positive regulation of neutrophil migration	23/9208	28/18722	0.000333134	0.00278989	0.00180053	IL1R1/ADAM8/MDK/C3AR1/DNM1L/NCKAP1L/C1QBP/MOSPD2/TIRAP/CD74/DAPK2/THBS4/CAMK1D/EDN1/XCL1/CCR7/CCL19/CXCL8/MCU/CD99/RAC2/C5AR1/RAC1	23
GO:0090307	mitotic spindle assembly	46/9208	65/18722	0.000333859	0.00279228	0.00180207	TPR/NEK2/KIF15/CHMP2B/SPICE1/STAG1/KIF2A/CHMP5/GOLGA2/SMC3/BCCIP/PIBF1/TOGARAM1/CHMP1A/MISP/KIF3B/KIF4A/STAG2/CLASP1/ABRAXAS2/HNRNPU/SMC1A/KIFC1/CEP97/CHMP1B/MAP10/CCSAP/KIF23/MYBL2/CHEK2/KIF11/MAP9/CEP192/CHMP4B/KIFC2/CHMP4C/AAAS/VPS4B/AURKB/POLDIP2/PLK1/ARHGEF10/HSPA1B/TPX2/MZT1/PRC1	46
GO:0048863	stem cell differentiation	126/9208	206/18722	0.000337722	0.00281924	0.00181947	PEF1/ZNF281/LBH/EIF2AK2/KDM3A/ACVR1/METTL5/NRP2/SEMA3F/DHX36/HES1/MSX1/TAPT1/REST/NSUN2/MEF2C/FOXC1/JARID2/RUNX2/UFL1/TWIST1/CDK13/SEMA3C/FZD1/PUS7/EXT1/SEMA4D/NOTCH1/NRP1/BMPR1A/NOLC1/FGFR2/LTBP3/FOLR1/YAP1/A2M/PDX1/N4BP2L2/CHD2/NUDT21/TP53/HOXB4/TEAD2/SLC4A11/JAG1/OVOL2/ITCH/LAMA5/MAPK1/PHF5A/EFNB1/MAPK3/MTF2/HNRNPU/ABL1/SOX18/FBXL17/ANXA6/ELL3/EPCAM/SOX21/MSI2/MLLT3/FGF2/EDNRB/FRZB/CITED2/ESR1…	126
GO:0051788	response to misfolded protein	21/9208	25/18722	0.00033886	0.00281924	0.00181947	UGGT1/CUL3/NGLY1/DNAJB14/DERL1/TOR1A/DNAJB12/UGGT2/RNF185/BAG6/AUP1/ATXN3/HDAC6/UBE2W/DNAJC18/F12/SDF2L1/KLHL15/UFD1/RNF5/STUB1	21
GO:0060261	positive regulation of transcription initiation from RNA polymerase II promoter	21/9208	25/18722	0.00033886	0.00281924	0.00181947	CREB1/DHX36/SUB1/CAND1/MED4/PSMC6/TP53/MED1/MED14/MED17/PAXIP1/ESR1/MED16/HNF1B/ERCC6/MED12/MED13/ERCC1/MED30/SRF/HNF1A	21
GO:1903055	positive regulation of extracellular matrix organization	21/9208	25/18722	0.00033886	0.00281924	0.00181947	CFLAR/RGCC/IER3IP1/CLASP1/IL6/DDR2/AGT/EFEMP2/PHLDB1/PHLDB2/CARMIL2/BMP2/SOX9/PDPN/COLGALT1/SMAD3/EMILIN1/RUNX1/DAG1/FSCN1/RB1	21
GO:0007272	ensheathment of neurons	87/9208	136/18722	0.00034577	0.00286921	0.00185172	LPIN1/PPP3R1/CXCR4/PIKFYVE/GPC1/DLG1/UGT8/TPPP/HEXB/FIG4/QKI/FAM126A/NDRG1/PARD3/PTEN/GALC/AKT1/CYFIP1/ITGAX/PMP22/RARA/ZNF24/LGI4/SIRT2/B4GALT5/TYMP/RARB/KIF14/GAL3ST1/ABCD1/TSC1/GNPAT/NFASC/AFG3L2/EIF2B4/SERINC5/NAB2/WASF3/EPB41L3/MARVELD1/DICER1/MYRF/ITGB4/MTMR2/NF1/MBP/CD9/DEGS1/CTSC/NRG1/RNF10/SKI/SBF2/TLR2/MAL/HGF/SLC25A12/PTN/CST7/CNTNAP1/JAM3/CLDN11/TNFRSF1B/SCN8A/CLDN5/AMIGO1/S100B/DAG1/…	87
GO:0008366	axon ensheathment	87/9208	136/18722	0.00034577	0.00286921	0.00185172	LPIN1/PPP3R1/CXCR4/PIKFYVE/GPC1/DLG1/UGT8/TPPP/HEXB/FIG4/QKI/FAM126A/NDRG1/PARD3/PTEN/GALC/AKT1/CYFIP1/ITGAX/PMP22/RARA/ZNF24/LGI4/SIRT2/B4GALT5/TYMP/RARB/KIF14/GAL3ST1/ABCD1/TSC1/GNPAT/NFASC/AFG3L2/EIF2B4/SERINC5/NAB2/WASF3/EPB41L3/MARVELD1/DICER1/MYRF/ITGB4/MTMR2/NF1/MBP/CD9/DEGS1/CTSC/NRG1/RNF10/SKI/SBF2/TLR2/MAL/HGF/SLC25A12/PTN/CST7/CNTNAP1/JAM3/CLDN11/TNFRSF1B/SCN8A/CLDN5/AMIGO1/S100B/DAG1/…	87
GO:0001503	ossification	235/9208	408/18722	0.000347058	0.00287614	0.00185619	TUFT1/ADAR/THBS3/MEF2D/SUCO/SLC8A1/PKDCC/SNRNP200/ACVR1/SP3/COL5A2/BMPR2/IGFBP5/IHH/PPARG/DNAJC13/DHX36/TAPT1/REST/BMP2K/SPP1/SMAD1/ANKH/NIPBL/VCAN/MEF2C/HSD17B4/SMAD5/SPARC/FOXC1/RUNX2/UFL1/ENPP1/FBXO5/SUN1/TWIST1/GPNMB/SNX10/HOXA2/GLI3/FIGNL1/EGFR/FZD1/ACHE/PSMC2/BCAP29/PTK2B/CTHRC1/EXT1/OSTF1/SEMA4D/ASPN/PTCH1/TMEM38B/NOTCH1/ALOX5/SRGN/BMPR1A/MINPP1/FGFR2/TRAF6/CREB3L1/MDK/ESRRA/LTBP3/TCIRG1/L…	235
GO:0000079	regulation of cyclin-dependent protein serine/threonine kinase activity	63/9208	94/18722	0.000348797	0.00287928	0.00185822	SFN/CKS1B/PROX1/ADAM17/MAPRE3/CCNT2/KAT2B/CCNG2/PKD2/CASP3/CCNH/CCNI2/TNFAIP3/LATS1/EGFR/CCNE2/CDKN2A/CDKN2B/CKS2/PTEN/BCCIP/CCND1/LATS2/RGCC/CCNK/AKT1/NR2F2/PKMYT1/CDK5RAP3/CDC37/CDK5RAP1/SRC/FBXO7/CDC25C/APC/CCNT1/CCNB1/CDC25A/CDKN2C/BLM/CCNL1/CCND3/GTF2H1/CCNG1/CDKN2D/CDKN3/CDKN1A/CCNJ/CCNE1/PDGFB/CNPPD1/CCNF/SERTAD1/MEN1/PLK1/CCNA2/CCNB2/GTPBP4/CCNY/PSMD10/PSRC1/CCNI/MNAT1	63
GO:0002690	positive regulation of leukocyte chemotaxis	63/9208	94/18722	0.000348797	0.00287928	0.00185822	ADAM17/STK39/OXSR1/CXCL10/F2RL1/AIF1/VEGFA/PLA2G7/PTK2B/CREB3/SWAP70/MDK/SPI1/VEGFB/C3AR1/DNM1L/NCKAP1L/LGMN/ADAM10/C1QBP/TMEM102/LGALS9/CCL5/MAPK1/MOSPD2/MAPK3/CCR6/TIRAP/CD74/CSF1R/IL6/DAPK2/SLAMF1/CCL4/VEGFC/WNT5A/THBS4/GPSM3/TNFSF18/CAMK1D/ZNF580/CCL3/CCR1/EDN1/XCL1/CMKLR1/THBS1/PTN/CCR7/CXCL13/GAS6/CCL19/CXCL8/SERPINE1/MCU/RAC2/EDN3/C5AR1/CSF1/AKIRIN1/PGF/WNK1/RAC1	63
GO:0030316	osteoclast differentiation	63/9208	94/18722	0.000348797	0.00287928	0.00185822	GPR137B/CREB1/INPP5D/FARP2/FOXP1/TFRC/FBXW7/PIK3R1/SNX10/PRXL2A/SH3PXD2A/TRAF6/ESRRA/TCIRG1/GAB2/GPR183/IREB2/PAFAH1B1/JUNB/RASSF2/SRC/MAFB/CEBPB/ATP6AP1/LRRK1/SBNO2/CSF1R/POU4F1/LILRB1/PPARGC1B/TMEM178A/LILRB4/OCSTAMP/TNFRSF11A/CCL3/KLF10/UBASH3B/CCR1/FSTL3/TREM2/TFE3/CAMK4/CD109/TNFSF11/OSTM1/LRRC17/OSCAR/GPR68/ANXA2/TLR3/TLR4/MITF/CCN4/CA2/TCTA/NOTCH2/MAPK14/PIAS3/GPR137/EFNA2/MTOR/CSF1/FBN1	63
GO:1905897	regulation of response to endoplasmic reticulum stress	56/9208	82/18722	0.000351598	0.00289863	0.0018707	BCL2L11/NCK1/PIK3R1/ATF6B/BAK1/UFL1/AGR2/DNAJB9/CREB3/DAB2IP/ALOX5/SIRT1/CREB3L1/UBXN1/HYOU1/PDX1/BFAR/USP14/PTPN2/SERINC3/PTPN1/USP25/RNF185/NR1H3/CAV1/BAG6/ATXN3/OPA1/SELENOS/LRRK2/AQP11/NFE2L2/FICD/TMEM33/UBQLN2/XBP1/HERPUD1/MANF/ATF6/USP19/ERN1/PMAIP1/BCL2L1/PPP1R15B/BAX/FCGR2B/LPCAT3/NR1H2/EIF2AK3/ABCA7/MBTPS2/GRINA/SYVN1/NCK2/TXNDC12/BCAP31	56
GO:0043618	regulation of transcription from RNA polymerase II promoter in response to stress	35/9208	47/18722	0.000360759	0.00297029	0.00191695	EPAS1/VHL/NCK1/ATF6B/VEGFA/HSF1/NOTCH1/STOX1/CREB3L1/NEDD4/TP53/MAPK7/KLF2/SIRT2/CHD6/CEBPB/BACH1/HMOX1/SIN3A/ARNT/JUN/CITED2/NFE2L2/MUC1/ATF6/INO80/DNAJB1/RBPJ/MBTPS2/HIF1AN/ATF4/BAG3/CHEK1/IMPACT/NCK2	35
GO:0002688	regulation of leukocyte chemotaxis	79/9208	122/18722	0.000363014	0.00298113	0.00192395	ADAM17/STK39/OXSR1/CXCL10/F2RL1/AIF1/VEGFA/PLA2G7/PTK2B/CREB3/SWAP70/MDK/SPI1/VEGFB/C3AR1/DNM1L/NCKAP1L/LGMN/ADAM10/NOD2/C1QBP/TMEM102/LGALS9/CCL5/MAPK1/MOSPD2/MPP1/MAPK3/CCR6/TIRAP/CD74/DUSP1/CSF1R/GPR18/SLAMF8/IL6/DAPK2/SLAMF1/MMP28/LYN/CCL4/VEGFC/WNT5A/THBS4/GPSM3/TNFSF18/CAMK1D/ZNF580/C5/CCL3/CCR1/KLRK1/EDN1/XCL1/CMKLR1/CCL2/THBS1/RIN3/PTN/CCR7/BST1/JAM3/MTUS1/CXCL13/GAS6/CCL19/CXCL8/SERPINE1…	79
GO:0050868	negative regulation of T cell activation	79/9208	122/18722	0.000363014	0.00298113	0.00192395	TNFRSF14/TNFSF4/RC3H1/PELI1/IHH/CBLB/DLG1/CASP3/HAVCR2/HFE/GPNMB/GLI3/FGL2/PAG1/CD274/RC3H2/MDK/LRRC32/NCKAP1L/LGALS3/LGALS9/PRKAR1A/CD300A/TWSG1/PTPN2/SMAD7/PRDX2/IL4I1/ITCH/SDC4/CEBPB/SFTPD/CD80/CD86/CD74/IRF1/BTN2A2/PAWR/LAX1/VTCN1/LILRB1/SOCS1/IFNB1/BCL6/SOCS5/VSIR/LILRB4/SOCS6/CR1/TNFSF18/LOXL3/CBFB/IL2RA/XCL1/SPN/TIGIT/IL20RB/PDCD1LG2/PTPN22/LAG3/ADORA2A/LILRB2/JAK3/DLG5/DUSP3/ZBTB7B/FCGR2B…	79
GO:0016572	histone phosphorylation	30/9208	39/18722	0.000366986	0.0030021	0.00193748	PRKCD/PRKAA1/TWIST1/BAZ1B/JAK2/CDK9/ATM/VRK1/PRKCA/PKN1/AKAP8L/FMR1/MAPK3/CDK5/HASPIN/PRKCB/CDK1/CCNB1/NEK11/UBE2B/CDK2/MAP3K12/IL1B/INCENP/CHEK1/AURKB/CCNA2/AURKA/ZMPSTE24/DCAF1	30
GO:0031577	spindle checkpoint signaling	30/9208	39/18722	0.000366986	0.0030021	0.00193748	TPR/MAD2L1/ANAPC15/ATM/KNTC1/PCID2/KLHL22/APC/GEN1/DUSP1/NDC80/ZW10/CDK5RAP2/CHFR/TTK/CCNB1/TRIP13/BUB1B/MAD2L1BP/DYNC1LI1/IK/ZWILCH/AURKB/PSMG2/BUB1/PLK1/MAD2L2/MAD1L1/CENPF/ZWINT	30
GO:0032506	cytokinetic process	30/9208	39/18722	0.000366986	0.0030021	0.00193748	SPAST/MITD1/PDCD6IP/CHMP2B/ECT2/CHMP5/ANXA11/KIF20B/CHMP1A/SPIRE2/SPIRE1/CEP55/CHMP1B/RTKN/BIN3/SNX9/KIF20A/ALKBH4/ANLN/SNX18/CHMP4B/CNTROB/CHMP7/CHMP4C/VPS4B/AURKB/CHMP6/CHMP4A/CHMP3/VPS4A	30
GO:0002200	somatic diversification of immune receptors	53/9208	77/18722	0.000371273	0.00302936	0.00195507	ADAR/TNFSF4/EXO1/RIF1/NHEJ1/MLH1/HMCES/TFRC/RNF168/HMGB2/EXOSC3/SHLD2/SWAP70/KMT5B/BCL11B/TNFSF13/THOC1/TCF3/SAMHD1/CCR6/PAXIP1/MSH3/MSH6/MCM3AP/SLC15A4/RAG1/RNF8/XRCC4/BCL6/CD40/BATF/LEF1/TP53BP1/CD28/DCLRE1C/PMS2/SHLD3/SUPT6H/POLQ/POLB/NBN/ERCC1/SHLD1/CTNNBL1/KMT5C/STAT6/NDFIP1/MAD2L2/POLL/MSH2/CYREN/PRKDC/DCAF1	53
GO:0032418	lysosome localization	53/9208	77/18722	0.000371273	0.00302936	0.00195507	SNAPIN/CD84/VAMP8/ARL8B/GATA2/FER/TMEM106B/SYK/STXBP1/GAB2/BLOC1S1/PIP4P1/FOXF1/FLCN/LGALS9/RAB34/SPAG9/CD300A/STXBP2/HMOX1/KIF5B/C12orf4/VPS33B/SNX4/VAMP7/TFEB/FAM98A/CBL/SYTL4/HDAC6/LYN/UNC13D/PIK3CG/PIK3CD/SNAP23/S100A13/BORCS5/RASGRP1/MILR1/KIT/PLEKHM2/LAT/BTK/KXD1/LAMTOR1/HPS6/IL13RA2/BORCS6/PDPK1/RAC2/KLC2/ADGRE2/NDEL1	53
GO:0045637	regulation of myeloid cell differentiation	128/9208	210/18722	0.000374087	0.0030484	0.00196736	C1QC/PRMT6/RBM15/HAX1/CDC73/ITPKB/ABCB10/GPR137B/MEIS1/STAT1/CASP8/CREB1/INPP5D/FOXP1/HCLS1/GATA2/FBXW7/HMGB2/PIK3R1/MEF2C/RIPK1/SCIN/HOXA5/HOXA9/MTURN/PURB/CNOT4/PTK2B/HSF1/PRXL2A/LDB1/IRF7/TRAF6/SPI1/ESRRA/ETS1/CD4/NCKAP1L/CUL4A/RCOR1/EVI2B/MED1/RARA/PRKCA/PTPN2/PAF1/ZFP36/PRMT1/RASSF2/JAG1/MAFB/CEBPB/GABPA/BRD1/ATP6AP1/INHBA/ARNT/ZBTB46/CD74/KAT7/ACVR2A/FADD/POU4F1/JUN/CTR9/FAXDC2/LILRB1/ISG15…	128
GO:0030323	respiratory tube development	112/9208	181/18722	0.00037562	0.00305389	0.00197091	PROX1/PKDCC/EPAS1/PPP3R1/SP3/BMPR2/CREB1/IGFBP5/TGFBR2/HES1/SEC24B/SPRY1/FBXW7/AP3B1/SPARC/VEGFA/PDGFA/AIMP2/AGR2/HOXA5/GLI3/EGFR/PLOD3/YWHAZ/GRHL2/EXT1/TMEM38B/RC3H2/NOTCH1/BMPR1A/LIPA/RBP4/FGFR2/LTBP3/YAP1/SPRY2/ESRP2/FOXF1/SREBF1/TRAF4/JMJD6/SMAD2/KLF2/ASXL1/CTSZ/LAMA5/MAPK1/EP300/CELSR1/ATP7A/CRISPLD2/MAPK3/SFTPD/ITGB6/SMPD3/RCN3/BAG6/SAV1/MME/MMP12/SIM2/FGF18/WNT2/GLI2/FGF2/TGFB3/ABCA12/HSD1…	112
GO:0072331	signal transduction by p53 class mediator	102/9208	163/18722	0.000375723	0.00305389	0.00197091	PRMT6/HIPK1/IFI16/PHLDA3/MDM4/TP53BP2/SP100/ATR/MSX1/TAF9/SOX4/MYO6/SGK1/PERP/TWIST1/ARMC10/TRIM24/HIPK2/CASP2/KAT6A/RRS1/NDRG1/TOPORS/SIRT1/ATM/USP28/DYRK2/KMT5A/BRCA2/PIP4P1/PRMT5/SNW1/AKT1/WWOX/USP10/TP53/CDK5RAP3/E2F1/DYRK1A/PTTG1IP/EP300/ATRX/TAF9B/ING2/ZNF385A/PAXIP1/BAG6/CD74/SPRED2/POU4F1/PYHIN1/ELL3/TP73/PDK2/BCL3/KAT5/RPF2/BDKRB2/CD44/DDIT4/PLA2R1/BATF/MUC1/PLK2/HNRNPK/MDM2/HIC1/TMEM109…	102
GO:0071479	cellular response to ionizing radiation	50/9208	72/18722	0.000387856	0.00314716	0.0020311	IFI16/TANK/ATR/ECT2/RAD1/NIPBL/FIGNL1/HSF1/SIRT1/MGMT/RAD9A/YAP1/ATM/CYBA/TP53/TLK2/GRB2/DNM2/SFRP2/WRN/ITGB6/RHOB/HAMP/TNKS1BP1/HUS1/FBXO4/CRYAB/MAP3K20/TSPYL5/TP53BP1/GATA3/MDM2/INTS7/TMEM109/CHEK2/BLM/SWI5/GTF2H5/BCL2L1/INO80/NAMPT/RAD51/CDKN1A/NET1/MAPK14/CLOCK/ZMPSTE24/RAD51AP1/RHNO1/KDM1A	50
GO:0071357	cellular response to type I interferon	38/9208	52/18722	0.00038819	0.00314716	0.0020311	ADAR/STAT1/SP100/YTHDF3/IRF7/STAT2/TBK1/PTPN11/NLRC5/PTPN2/CDC37/SAMHD1/PTPN1/FADD/MYD88/MMP12/ISG15/IFNB1/WNT5A/JAK1/IKBKE/MUL1/ZBP1/IFIT1/CACTIN/TYK2/IFNAR2/TTLL12/UBE2K/YTHDF2/OAS2/IRF3/USP18/OAS1/OAS3/PTPN6/MAVS/IRAK1	38
GO:0002730	regulation of dendritic cell cytokine production	14/9208	15/18722	0.000391509	0.00316196	0.00204065	DHX36/DDX58/NOD2/SCIMP/KIT/BST2/JAK3/TLR3/CLEC7A/TLR4/PLCG2/MAVS/DDX1/DDX21	14
GO:0009163	nucleoside biosynthetic process	14/9208	15/18722	0.000391509	0.00316196	0.00204065	NT5E/ADK/UCKL1/ADA2/TK2/PRTFDC1/DHFR2/ADAL/PNP/HPRT1/DTYMK/AMD1/APRT/MTAP	14
GO:0034404	nucleobase-containing small molecule biosynthetic process	14/9208	15/18722	0.000391509	0.00316196	0.00204065	NT5E/ADK/UCKL1/ADA2/TK2/PRTFDC1/DHFR2/ADAL/PNP/HPRT1/DTYMK/AMD1/APRT/MTAP	14
GO:0006637	acyl-CoA metabolic process	64/9208	96/18722	0.000393451	0.00316958	0.00204557	PPT1/PDK1/HACD2/HMGCS1/HSD17B4/ACSL6/ELOVL5/OGDH/ACSL5/HSD17B12/FAR2/SUCLA2/DLST/TECR/ACSS2/FITM2/DIP2A/AASS/DGAT2/ABCD1/PDK4/PDK2/DLD/PIPOX/MLYCD/SLC25A1/NUDT7/ACSL4/MCEE/OXSM/GPAT4/PMVK/NUDT8/SNCA/PDHA1/PDK3/ELOVL7/MVK/HMGCL/TDO2/ACSF3/KYNU/ELOVL1/ELOVL6/ACOT9/PPT2/DLAT/HACD1/ACACB/GPAM/FAR1/MVD/ACOT11/ACSF2/DGAT1/PPCS/FASN/ACSM3/GCDH/ACSL3/ACSS1/ACACA/PDHB/SUCLG2	64
GO:0035383	thioester metabolic process	64/9208	96/18722	0.000393451	0.00316958	0.00204557	PPT1/PDK1/HACD2/HMGCS1/HSD17B4/ACSL6/ELOVL5/OGDH/ACSL5/HSD17B12/FAR2/SUCLA2/DLST/TECR/ACSS2/FITM2/DIP2A/AASS/DGAT2/ABCD1/PDK4/PDK2/DLD/PIPOX/MLYCD/SLC25A1/NUDT7/ACSL4/MCEE/OXSM/GPAT4/PMVK/NUDT8/SNCA/PDHA1/PDK3/ELOVL7/MVK/HMGCL/TDO2/ACSF3/KYNU/ELOVL1/ELOVL6/ACOT9/PPT2/DLAT/HACD1/ACACB/GPAM/FAR1/MVD/ACOT11/ACSF2/DGAT1/PPCS/FASN/ACSM3/GCDH/ACSL3/ACSS1/ACACA/PDHB/SUCLG2	64
GO:0002819	regulation of adaptive immune response	113/9208	183/18722	0.000398237	0.00320406	0.00206782	TNFRSF14/TNFSF4/RC3H1/DENND1B/CD55/CD46/IL1R1/RIF1/MLH1/NFKBIZ/HMCES/TFRC/MEF2C/HAVCR2/HFE/MAP3K7/STX7/TNFAIP3/AHR/ZP3/CD274/EXOSC3/RC3H2/SIRT1/PPP3CB/SHLD2/IRF7/TRAF6/KMT5B/IL18/CD4/NCKAP1L/ZBTB1/NOD2/TNFSF13/THOC1/SMAD7/C3/PKN1/NECTIN2/IL4I1/FUT7/PAXIP1/CD80/FBXO38/FZD5/IRF1/IL7R/SAMSN1/FADD/SLC15A4/RIPK3/IL6/TRAF2/LILRB1/WAS/SLAMF1/CD48/IFNB1/BCL6/SOCS5/AZGP1/LILRB4/CR1/CD40/PRKCZ/TRIM27/TNFSF…	113
GO:0030593	neutrophil chemotaxis	68/9208	103/18722	0.000402886	0.00323737	0.00208932	FCER1G/PIKFYVE/CCL20/CXCL1/CXCL2/CXCL9/CXCL10/ITGA1/PPIA/CCL26/SYK/MDK/JAML/C3AR1/DNM1L/NCKAP1L/SRP54/LGALS3/NOD2/CKLF/C1QBP/CCL5/MOSPD2/MPP1/TIRAP/CD74/CXCL3/DAPK2/CCL4/CXADR/THBS4/PIK3CG/PF4/GBF1/PIK3CD/CAMK1D/CCL8/CCL3/ITGB2/EDN1/XCL1/CXCL6/CCL2/VAV1/VAV3/CCL11/CCR7/BST1/JAM3/CXCL13/TGFB2/CCL22/PDE4B/CCL19/CXCL8/MCU/CXCL5/TREM1/RAC2/EDN3/CXCL11/C5AR1/PREX1/S100A8/PIP5K1C/RAC1/CCL24/CCL15	68
GO:0046165	alcohol biosynthetic process	89/9208	140/18722	0.000405599	0.00324261	0.0020927	GBA/LBR/ITPKB/ARV1/INSIG2/HRH1/REST/MSMO1/PRKAA1/HMGCS1/HMGCR/DHFR/NUS1/MOXD1/CYP51A1/AKR1B1/INSIG1/PTK2B/PLPP6/IPMK/ERLIN1/PTS/SC5D/CACNA1H/CES1/MBTPS1/SREBF1/SPHK1/IMPA2/ISYNA1/ITPKC/APOE/EBP/NSDHL/CYP27A1/PLEK/CYP2R1/FGF2/BMP6/CLCN2/ABCG1/SPTLC1/DHDDS/P2RY6/CFTR/NFKB1/APOA1/PMVK/LSS/SNCA/BMP2/BMP5/FDPS/TM7SF2/IP6K1/ERLIN2/MVK/SEC14L2/IMPA1/SCAP/PPIP5K2/IP6K2/PLCG2/ITPKA/DHCR7/DHCR24/PCK1/LPCAT…	89
GO:0070933	histone H4 deacetylation	11/9208	11/18722	0.000406092	0.00324261	0.0020927	REST/RCOR1/SIRT2/HDAC9/SMARCAD1/HDAC8/HDAC4/SIRT7/HDAC3/HDAC1/HDAC2	11
GO:0098792	xenophagy	11/9208	11/18722	0.000406092	0.00324261	0.0020927	LGALS8/NOD1/OPTN/TBK1/NOD2/CALCOCO2/MAPK3/LRSAM1/WIPI2/RIPK2/ATG16L1	11
GO:2000392	regulation of lamellipodium morphogenesis	11/9208	11/18722	0.000406092	0.00324261	0.0020927	KANK1/CORO1B/ARHGEF7/ARPIN/SRC/ENPP2/CD44/VIL1/RREB1/PDPN/CORO1C	11
GO:2000644	regulation of receptor catabolic process	11/9208	11/18722	0.000406092	0.00324261	0.0020927	DTX3L/MYLIP/APOE/ITCH/PTPN1/FURIN/MTMR2/ANXA2/ABCA2/LAPTM5/PCSK9	11
GO:0048608	reproductive structure development	243/9208	424/18722	0.000417066	0.00332605	0.00214655	RBM15/ADAM15/ASH1L/ASPM/KDM5B/VASH2/NCOA1/BIRC6/EPAS1/BCL2L11/MERTK/SP3/CASP8/BMPR2/IDH1/SERPINE2/PPARG/WDR48/TMF1/EAF2/GATA2/TIPARP/HES1/DLG1/SPP1/PKD2/PLK4/HMGB2/CASP3/BASP1/NIPBL/HMGCS1/HSD17B4/FOXC1/BAK1/VEGFA/PRDM1/MAP3K4/NUDT1/HOXA9/HOXA10/HOXA11/HOXA13/GLI3/ZP3/IMMP2L/CASP2/CTSB/CHD7/STK3/GRHL2/RNF38/PTCH1/CTSV/TGFBR1/NOTCH1/AKR1C3/NCOA4/ARID5B/SIRT1/PTEN/RBP4/FGFR2/ASCL2/ADM/E2F8/CCND1/AR…	243
GO:0090068	positive regulation of cell cycle process	142/9208	236/18722	0.000418548	0.00333273	0.00215086	GPSM2/TPR/CDC73/DTL/ADAM17/ROCK2/SPAST/CUL3/ECT2/MSX1/MAD2L1/PLK4/PLRG1/CEP120/AIF1/PHIP/FBXO5/HOXA13/EGFR/KMT2E/SMARCD3/UBXN2B/CSPP1/CDC14B/STOX1/KIF20B/SLF2/E2F8/FEN1/LRP5/CCND1/NUMA1/CEP295/RDX/ANAPC5/CENPJ/RGCC/PCID2/CUL4A/RAD51B/AKT1/ATAD5/MED1/SPHK1/RPTOR/ANAPC11/THOC1/WIZ/SIRT2/PAF1/NSFL1C/PLCB1/KIF3B/ATRX/SIN3A/CDC25C/SMPD3/KIF14/SLF1/GEN1/HNRNPU/CENPV/NUDT16/SPAG5/NDC80/ANKRD17/DBF4B/WNT…	142
GO:0060338	regulation of type I interferon-mediated signaling pathway	28/9208	36/18722	0.000418953	0.00333273	0.00215086	ADAR/YTHDF3/IRF7/STAT2/TBK1/PTPN11/NLRC5/PTPN2/CDC37/SAMHD1/PTPN1/FADD/MMP12/ISG15/WNT5A/IKBKE/MUL1/ZBP1/CACTIN/TTLL12/UBE2K/YTHDF2/IRF3/USP18/OAS1/OAS3/PTPN6/MAVS	28
GO:0006325	chromatin organization	235/9208	409/18722	0.000421327	0.00334741	0.00216034	RBBP4/SCMH1/KDM4A/MYSM1/SETDB1/GATAD2B/TPR/KDM5B/ARID4B/DNMT3A/PSME4/BAZ2B/HAT1/HJURP/SETD5/KAT2B/PBRM1/TASOR/MECOM/ZNF518B/LIN54/HMGB2/NR3C1/JARID2/SRPK1/TSPYL4/L3MBTL3/SHPRH/CBX3/IKZF1/BAZ1B/GATAD1/ZNHIT1/KMT2E/SMARCD3/KAT6A/CHD7/SMARCA2/KDM4C/SPIN1/PHF2/EHMT1/SIRT1/KAT6B/HELLS/ZNF518A/EMSY/PAK1/RSF1/KDM5A/AEBP2/RESF1/PPHLN1/ARID2/HCFC2/MPHOSPH8/SETDB2/RCBTB1/TDRD3/CHD8/BAZ1A/ZBTB1/CHD2/INO80E/…	235
GO:0006378	mRNA polyadenylation	33/9208	44/18722	0.000425481	0.00337198	0.00217619	CDC73/WDR33/YTHDC1/TENT2/SCAF8/VIRMA/HSF1/CDK9/CPEB3/CPSF7/PCF11/CPSF2/RNF40/TENT4B/NUDT21/PAF1/SYMPK/CSTF2/CTR9/CCNT1/PAPOLB/RNF20/FIP1L1/CPSF3/MTPAP/LEO1/TUT1/SUPT5H/PAPOLG/CSTF3/APP/ZC3H3/GRSF1	33
GO:0031295	T cell costimulation	33/9208	44/18722	0.000425481	0.00337198	0.00217619	TNFRSF14/TNFSF4/HHLA2/PIK3CA/CD24/FYN/CARD11/CD274/MAP3K8/PTPN11/AKT1/SRC/EFNB1/YES1/CAV1/CD80/CD86/LYN/LILRB4/LGALS1/KLRK1/CD28/PDCD1LG2/VAV1/ICOS/LILRB2/CCR7/CD3E/CD5/CCL19/LCK/PTPN6/CSK	33
GO:0045582	positive regulation of T cell differentiation	61/9208	91/18722	0.00042729	0.00338209	0.00218272	TNFSF4/CD46/ITPKB/IHH/TGFBR2/NFKBIZ/AP3B1/CD83/SOX4/GLI3/IL7/SYK/ADAM8/MDK/IL18/NCKAP1L/ZBTB1/LGALS9/RARA/IL4I1/CD80/CD86/SART1/CD74/IL7R/RAG1/SOCS1/GLI2/BCL6/SOCS5/VSIR/LILRB4/CR1/PRKCZ/STAT5B/LEF1/ZAP70/CBFB/IL2RA/NLRP3/RIPK2/RASGRP1/GATA3/DUSP10/IL12RB1/SASH3/RHOH/XBP1/LILRB2/ZBTB7B/BAD/PCK1/CCL19/RUNX1/MYB/IL1RL2/HLX/NKAP/PNP/MALT1/AP3D1	61
GO:1904029	regulation of cyclin-dependent protein kinase activity	65/9208	98/18722	0.000441584	0.00349088	0.00225293	SFN/CKS1B/PROX1/ADAM17/MAPRE3/CCNT2/KAT2B/CCNG2/PKD2/CASP3/CCNH/CCNI2/TNFAIP3/LATS1/EGFR/CCNE2/CDKN2A/CDKN2B/CKS2/STOX1/PTEN/BCCIP/CCND1/LATS2/RGCC/CCNK/AKT1/NR2F2/PKMYT1/CDK5RAP3/CDC37/CDK5RAP1/SRC/FBXO7/CDC25C/APC/CCNT1/CAMK2N1/CCNB1/CDC25A/CDKN2C/BLM/CCNL1/CCND3/GTF2H1/CCNG1/CDKN2D/CDKN3/CDKN1A/CCNJ/CCNE1/PDGFB/CNPPD1/CCNF/SERTAD1/MEN1/PLK1/CCNA2/CCNB2/GTPBP4/CCNY/PSMD10/PSRC1/CCNI/MNAT1	65
GO:0006066	alcohol metabolic process	205/9208	353/18722	0.000443164	0.00349901	0.00225818	AKR7A2/INPP5B/PLPP3/LEPR/FMO5/GBA/SOAT1/LBR/ITPKB/ARV1/INPP4A/INSIG2/GPD2/IDH1/HRH1/REST/NAAA/MSMO1/PRKAA1/HMGCS1/HMGCR/DHFR/NUS1/MOXD1/SYNJ2/CYP51A1/MOGAT3/AKR1B1/INSIG1/PTK2B/SQLE/PLPP6/TTC39B/GBA2/ABCA1/INPP5E/AKR1C3/IPMK/MINPP1/PTEN/RBP4/ERLIN1/INPP5A/CHKA/LRP5/TSKU/PTS/SC5D/LIMA1/PIP4P1/DHRS4/SORD/ALDH1A3/CACNA1H/CES1/MBTPS1/INPP5K/SREBF1/STARD3/ABCA5/GALK1/SPHK1/IMPA2/NPC1/LDLR/ISYNA1/ITPKC…	205
GO:0002695	negative regulation of leukocyte activation	115/9208	187/18722	0.000445952	0.00351665	0.00226956	TNFRSF14/CD84/TNFSF4/RC3H1/PELI1/MERTK/IHH/INPP5D/CBLB/DLG1/CASP3/FER/HAVCR2/HFE/TNFAIP3/GPNMB/GLI3/FGL2/PAG1/CD274/RC3H2/MDK/SPI1/LRRC32/ATM/NCKAP1L/PIBF1/LGALS3/FOXF1/LGALS9/GRN/PRKAR1A/CD300A/THOC1/TWSG1/PTPN2/SMAD7/LDLR/PRDX2/PKN1/IL4I1/ITCH/SDC4/CEBPB/FBXO7/HMOX1/SFTPD/INHBA/CD300LF/NR1H3/CD80/CD86/CD74/IRF1/SAMSN1/BTN2A2/PAWR/AXL/ADGRF5/LAX1/VTCN1/CD200/SYT11/LILRB1/SOCS1/MNDA/IFNB1/BCL6/ID…	115
GO:0033143	regulation of intracellular steroid hormone receptor signaling pathway	51/9208	74/18722	0.000454044	0.00357159	0.00230501	PARP1/LBH/CNOT9/FOXP1/UBA5/DAB2/UFL1/LATS1/KDM4C/SIRT1/PAK1/YAP1/VPS11/NCOR2/RNF6/UFM1/STRN3/NCOR1/MED1/SAFB2/SMARCA4/PKN1/SRC/EP300/UFSP2/CRY2/CRY1/PIAS2/ARNTL/PPP5C/HDAC6/CYP7B1/FOXH1/CNOT2/CARM1/VPS18/PER1/KANK2/LMO3/HEYL/PAGR1/KMT2D/PRMT2/CLOCK/WBP2/CNOT1/PHB/RNF14/HDAC1/KDM1A/SKP2	51
GO:0048844	artery morphogenesis	51/9208	74/18722	0.000454044	0.00357159	0.00230501	PROX1/BMPR2/HES1/PKD2/SEC24B/HPGD/FOXC1/SOX4/VEGFA/PRDM1/HOXA1/HOXA13/CHD7/TGFBR1/NOTCH1/NRP1/BMPR1A/MDK/FOLR1/ARID2/FOXF1/SMAD7/LDLR/COMP/APOE/JAG1/MYLK/AKT3/ACVRL1/ENG/ADGRF5/CITED2/ADAMTS9/FOXH1/NF1/FKBP10/EFEMP2/WNT11/GJA5/FOXC2/EYA1/HEY2/TGFB2/PDGFRB/DLL4/HEY1/RBPJ/TBX2/SRF/LRP1/NPRL3	51
GO:0009259	ribonucleotide metabolic process	222/9208	385/18722	0.000457362	0.00359324	0.00231899	PINK1/PPT1/CTPS1/DPYD/AMPD2/PARP1/RHOQ/DGUOK/PDK1/HACD2/DLG1/PPAT/NUDT9/PDE5A/GUCY1B1/PRKAA1/HMGCS1/PDE4D/HMGCR/HSD17B4/ACSL6/ELOVL5/RAB23/NT5E/AK9/ENPP1/PDE10A/CARD11/OGDH/MLXIPL/SLC25A13/BPGM/GIMAP7/PRKAG2/PDE7A/GDA/RFK/PRXL2C/ATP5F1C/SLC25A16/ADK/ACSL5/AMPD3/HSD17B12/DLG2/ENO2/GUCY2C/FAR2/SUCLA2/ENTPD5/DLST/RORA/PKM/ADPGK/PDE8A/ATP6V0C/NCOR1/FLCN/ALDOC/COASY/ATP5MC1/GALK1/PDE4A/TECR/ACSS2/FITM…	222
GO:0043330	response to exogenous dsRNA	36/9208	49/18722	0.000464203	0.00364247	0.00235076	RFTN1/DHX36/DDX58/IRAK3/NOD2/ZCCHC3/MAPK1/MAPK3/CAV1/FLOT1/IFNB1/IFNE/IFNA16/IFNA5/MUL1/CGAS/IFNA8/IFNA1/CARD9/IFNW1/DHX9/IFNA7/RIPK2/IFIT1/IFIH1/RFTN2/NFKBIA/TLR3/COLEC12/PQBP1/IRF3/SLC3A2/MAVS/RALB/DDX1/DDX21	36
GO:0010631	epithelial cell migration	207/9208	357/18722	0.000467519	0.00366396	0.00236463	PLPP3/EFNA1/ATP2B4/PROX1/MIA3/LGALS8/ADAM17/ROCK2/MAP4K4/EPB41L5/ZEB2/FAP/BMPR2/NRP2/AAMP/SP100/PPARG/IQSEC1/TGFBR2/FOXP1/GATA2/PLXND1/PDCD10/PIK3CA/S100P/FBXW7/MEF2C/SPARC/VEGFA/NUS1/KRIT1/MET/DOCK5/PTK2B/ADGRA2/EPPK1/KANK1/PRSS3/TESK1/TGFBR1/EPB41L4B/DAB2IP/PKN3/NOTCH1/JCAD/NRP1/SIRT1/PTEN/DOCK1/LPXN/CORO1B/ETS1/SP1/PTPN11/PXN/STARD13/RGCC/EFNB2/ARF6/LGMN/EVL/AKT1/NR2F2/EMP2/MARVELD3/BCAR1/TNFS…	207
GO:0014065	phosphatidylinositol 3-kinase signaling	91/9208	144/18722	0.000471533	0.00368374	0.0023774	PIP5K1A/HAX1/STAMBP/PLGLB2/SERPINE2/HCLS1/PIK3CA/PTPN13/PIK3R1/F2RL1/FYN/PDGFA/TWIST1/KBTBD2/EGFR/JAK2/SEMA4D/DAB2IP/INPP5E/SIRT1/PTEN/PIK3AP1/IL18/FLT1/ENTPD5/AKT1/UBE3A/NEDD4/C1QBP/CCL5/SIRT2/SRC/PRR5/PDGFD/TSC2/DIPK2A/PIK3IP1/PDGFC/FLT3/PIK3R2/FGFR1/TEK/CBL/PIK3C2B/FGF2/AGT/CEP55/PIK3R5/PIK3CB/ROR2/TYRO3/HTR2B/HTR2A/PIK3CG/OSM/ANGPT1/PIK3CD/NF1/FN1/EDN1/PPP1R16B/MYDGF/PREX2/CD28/RASGRP1/GATA3/…	91
GO:0006891	intra-Golgi vesicle-mediated transport	26/9208	33/18722	0.000471784	0.00368374	0.0023774	TRAPPC3/RAB6B/RAB33B/CUX1/COG5/COPG2/COPB1/RAB6A/COG3/VTI1B/GOSR2/NAPG/COG6/COPB2/TRAPPC10/COPA/COG2/COG1/VTI1A/COPZ2/COG8/GOLGA5/NSF/GOSR1/NAPA/COPG1	26
GO:0150117	positive regulation of cell-substrate junction organization	26/9208	33/18722	0.000471784	0.00368374	0.0023774	MAP4K4/EPB41L5/IQSEC1/PIK3R1/VEGFA/NRP1/PTPRJ/PTPN11/ARF6/FMN1/MAPRE2/SDC4/ROCK1/TSC1/PPM1F/ABL1/COL16A1/TEK/THY1/ITGB1BP1/KDR/DUSP3/SMAD3/WNT4/POLDIP2/RAC1	26
GO:0006368	transcription elongation from RNA polymerase II promoter	48/9208	69/18722	0.000473599	0.00369338	0.00238361	CDC73/ERCC3/EAF1/EAF2/RNF168/LARP7/CDK13/CDK9/LDB1/PCID2/RTF1/ELL/PAF1/NELFCD/ADRM1/ZMYND11/ZMIZ2/ENY2/TCERG1/HNRNPU/EAPP/CTR9/ELL3/RNF8/EZH2/RECQL5/ARID1A/CTDP1/ARID1B/SMARCD1/GTF2F2/ELOA/SUPT6H/LEO1/NELFB/SERTAD2/ELP2/BRD4/SUPT5H/ELL2/CHEK1/NELFA/SERTAD1/WDR61/CDCA4/ELOF1/WDR43/SUPT16H	48
GO:0033108	mitochondrial respiratory chain complex assembly	62/9208	93/18722	0.000482026	0.00375448	0.00242305	SLC25A33/COX20/NDUFB3/NDUFB4/NDUFB5/SDHAF4/IMMP2L/NDUFA5/DMAC1/TFAM/NDUFB8/NDUFC2/NDUFB1/TTC19/NDUFAF8/UQCRFS1/SDHAF1/NDUFA3/PET117/SCO2/NDUFA10/SDHAF3/COX19/NDUFS2/COX18/COA5/NDUFAB1/FOXRED1/NDUFS1/NDUFAF4/NDUFAF6/NUBPL/FASTKD3/NDUFS7/SURF1/ACAD9/NDUFAF1/AIFM1/OMA1/NDUFB6/NDUFB9/TIMM21/UQCC2/COA3/NDUFAF7/TMEM126B/SCO1/COA8/UQCC1/TMEM126A/TACO1/OXA1L/COA1/NDUFA6/COA4/NDUFB2/NDUFAF3/CHCHD4/COX16/N…	62
GO:0051353	positive regulation of oxidoreductase activity	42/9208	59/18722	0.000491891	0.00381407	0.00246151	ABL2/DHFR/SDHAF4/NUS1/NDUFA4/NOD1/PTK2B/PDP1/FXN/RFK/VDR/CALM1/AKT1/NOD2/TERF2/CYBA/APOE/ATP7A/CCS/PDP2/ABL1/RIPK3/AGT/PIK3CB/HTR2B/NPR3/EDN1/AGTR1/S100A1/SNCA/NOS1AP/GDNF/KRAS/POR/EDN3/IL1B/SIRT3/CDH3/GNAI3/COA8/CALM3/SCARB1	42
GO:0010977	negative regulation of neuron projection development	87/9208	137/18722	0.000492963	0.00381407	0.00246151	SNAPIN/EFNA1/DNM3/DGUOK/MAP4K4/ITM2C/SEMA3F/GAK/CD38/SPP1/SPOCK1/MYLIP/SEMA3C/KANK1/SEMA4D/VIM/NRP1/PTEN/INPP5F/TSKU/RNF6/SPART/EFNB2/ARF6/UBE3A/PTPN9/PAFAH1B1/PMP22/PTPRS/APOE/CBFA2T2/CTSZ/GDI1/ARHGAP4/TSC1/DPYSL3/PLXNA3/CDK5/ULK1/LRRK2/NGEF/THY1/WNT5A/RTN4R/BCL11A/KIAA0319/RUFY3/LGALS1/LPAR1/ZNF365/SEMA4G/SEMA4C/FGF13/NLGN1/CARM1/PRAG1/MDM2/TRIM46/SEMA6A/LRIG2/DIP2B/SEMA6D/STMN2/TRAK2/CIB1/TBX6…	87
GO:0050684	regulation of mRNA processing	87/9208	137/18722	0.000492963	0.00381407	0.00246151	SRSF4/MAGOH/RBM15/SF3B4/CDC73/CWC22/MBNL1/DHX36/NCBP2/REST/YTHDC1/LARP7/SRPK1/QKI/SRPK2/VIRMA/KHDRBS3/HSF1/SMU1/CDK9/CPEB3/CPSF7/RBM7/RBM25/SNW1/SLTM/RNF40/NUDT21/C1QBP/FXR2/JMJD6/PTBP1/SAFB2/HNRNPL/PAF1/RBM39/DYRK1A/RBM10/RBMX/FMR1/METTL16/HNRNPU/CDK11A/RBM23/BARD1/CTR9/CCNT1/CIRBP/NUP98/RBFOX2/RBM11/TRA2A/MBNL3/RAVER2/DHX9/MBNL2/CCNB1/RNF20/TIA1/HNRNPK/SFSWAP/IWS1/RBFOX1/NCBP1/RAVER1/NOVA2/CELF…	87
GO:0044282	small molecule catabolic process	217/9208	376/18722	0.000493231	0.00381407	0.00246151	INPP5B/DPYD/NPL/ATP2B4/LPIN1/PEX13/NAGK/GPD2/HIBCH/RPE/ACAA1/PPAT/BDH2/MTRR/HSD17B4/NQO2/DDAH2/ENPP4/SYNJ2/ACAT2/NUDT1/TWIST1/GDA/CARNMT1/SLC27A4/INPP5E/AKR1C3/GLUD1/PTEN/INPP5A/LRP5/CPT1A/FUT4/CDADC1/PCCA/IRS2/DLST/AKT1/SORD/SLC27A2/ABAT/LONP2/PLA2G15/INPP5K/TP53/SHMT1/GALK1/ENOSF1/IMPA2/ABHD3/CYP4F3/CYP4F12/APOE/IL4I1/AHCY/SYNJ1/ADA2/TST/SLC25A17/PPARA/OCRL/INPP4B/AASS/AUH/APOBEC3G/HK3/INPP1/FU…	217
GO:0060840	artery development	66/9208	100/18722	0.000493265	0.00381407	0.00246151	PROX1/BMPR2/PLXND1/HES1/PKD2/SEC24B/HPGD/FOXC1/SOX4/VEGFA/PRDM1/HOXA1/HOXA13/GLI3/CHD7/TGFBR1/CNTRL/NOTCH1/NRP1/BMPR1A/MDK/FOLR1/ARID2/DCTN5/FOXF1/SMAD7/LDLR/COMP/APOE/JAG1/MYLK/SLC2A10/AKT3/ACVRL1/ENG/ADGRF5/LUZP1/ACVR2B/CITED2/LOX/ADAMTS9/FOXH1/TAB1/NF1/FKBP10/PRICKLE1/EFEMP2/SNX17/NDST1/WNT11/GJA5/FOXC2/EYA1/HEY2/TGFB2/PDGFRB/HECTD1/APLNR/DLL4/HEY1/RBPJ/TBX2/LOXL1/SRF/LRP1/NPRL3	66
GO:0002286	T cell activation involved in immune response	74/9208	114/18722	0.000493282	0.00381407	0.00246151	FCER1G/TNFSF4/RC3H1/CD46/FOXP1/NFKBIZ/F2RL1/HAVCR2/FGL2/RC3H2/MDK/IL18/NCKAP1L/LCP1/GPR183/LGALS3/RAB27A/RORA/TP53/LGALS9/RARA/SMAD7/RELB/ATP7A/CD80/CD86/TSC1/CD74/APBB1IP/PTGER4/ITGAL/IL6/BCL3/LILRB1/IFNB1/BCL6/SOCS5/IFNE/IFNA16/IFNA5/PRKCZ/BATF/TNFSF18/IFNA8/IFNA1/IFNW1/LEF1/LOXL3/IRF4/SPN/NLRP3/IFNA7/LY9/RIPK2/GATA3/IL12RB1/ENTPD7/JAK3/ZBTB7B/FCGR2B/SLAMF6/PCK1/PSEN1/CCL19/MYB/ICAM1/SEMA4A/HLX…	74
GO:0044773	mitotic DNA damage checkpoint signaling	55/9208	81/18722	0.0004951	0.00381883	0.00246458	DTL/ATF2/UIMC1/SOX4/RINT1/CASP2/CDC14B/RAD9A/CCND1/ATM/RFWD3/TP53/ZNF830/CDK5RAP3/FZR1/BRCC3/GIGYF2/BRSK1/TAOK2/TAOK1/TRIM39/MUS81/HUS1/CDK1/SYF2/NEK11/MAP3K20/MDC1/MUC1/PLK2/BABAM2/MDM2/TOPBP1/CHEK2/BLM/GTSE1/CDK2/PML/RPA2/CLSPN/FBXO31/CRADD/MRE11/NBN/CDKN1A/FOXO4/TICRR/TAOK3/CHEK1/PLK1/SDE2/MSH2/BABAM1/PRKDC/FANCD2	55
GO:0051817	modulation of process of other organism involved in symbiotic interaction	55/9208	81/18722	0.0004951	0.00381883	0.00246458	ATG7/ZNF502/ZNF639/REST/SAP30/CHD1/YTHDC2/TNIP1/TAF11/RRAGA/LRRC19/STOM/CFL1/CD4/SP1/SNW1/CCNK/INPP5K/CCL5/VAPA/SMARCA4/APOE/EP300/FMR1/SFTPD/SERPINB9/ULK1/ATG5/JUN/CAV2/CCNT1/IGF2R/RXRA/CCL4/VAPB/CARD9/SMARCB1/LEF1/CCL8/CCL3/CTDP1/ZBED1/NAPEPLD/HYAL2/BCL2L1/PC/DAG1/ZC3H12A/PHB/INSR/SAP30BP/TBC1D20/PSMC3/RRP1B/HDAC1	55
GO:0030488	tRNA methylation	31/9208	41/18722	0.000499039	0.00383988	0.00247816	THADA/THUMPD3/METTL6/NSUN3/TRMT10C/NSUN2/MTO1/TRMT10B/TRMO/NSUN6/TRMT1/ALKBH8/TRMT1L/TRMT6/FTSJ1/TARBP1/THUMPD2/TRMT10A/TRMT12/TRMT13/BCDIN3D/TRMT61B/METTL2A/METTL1/TRMT5/LCMT2/DALRD3/METTL8/TRMT2B/TYW3/HSD17B10	31
GO:0031062	positive regulation of histone methylation	31/9208	41/18722	0.000499039	0.00383988	0.00247816	LMNA/RIF1/FAM47E/JARID2/AUTS2/KMT2E/SIRT1/KMT2A/SNW1/RTF1/PAF1/OGT/PHF1/MTF2/PAXIP1/CTR9/CHTOP/KPNA7/MECP2/RNF20/TET1/ZNF304/SMAD4/NSD3/MYB/PAXBP1/BRD4/PHF19/NELFA/WDR61/DNMT1	31
GO:0048568	embryonic organ development	244/9208	427/18722	0.000513738	0.00394342	0.00254498	HIPK1/EFNA1/VANGL2/UTP25/FLVCR1/VASH2/PROX1/NCOA1/BIRC6/PKDCC/EPAS1/EFEMP1/INSIG2/ERCC3/ACVR1/SP3/PRKRA/CASP8/IHH/TGFBR2/WDR48/LRIG1/ARL13B/TBC1D23/IFT57/GATA2/PLS1/HES1/DLG1/MSX1/PKD2/SEC24B/PLK4/NIPBL/MEF2C/FOXC1/SLC44A4/PBX2/VPS52/TEAD3/VEGFA/RUNX2/MYO6/TBX18/PRDM1/MTHFD1L/PDGFA/TWIST1/HOXA1/HOXA2/HOXA3/HOXA4/HOXA5/HOXA6/HOXA9/HOXA11/GLI3/COBL/HIPK2/INSIG1/CHD7/STK3/GRHL2/CTHRC1/PTCH1/TGFBR1/R…	244
GO:0061458	reproductive system development	244/9208	427/18722	0.000513738	0.00394342	0.00254498	RBM15/ADAM15/ASH1L/ASPM/KDM5B/VASH2/NCOA1/BIRC6/EPAS1/BCL2L11/MERTK/SP3/CASP8/BMPR2/IDH1/SERPINE2/PPARG/WDR48/TMF1/EAF2/GATA2/TIPARP/HES1/DLG1/SPP1/PKD2/PLK4/HMGB2/CASP3/BASP1/NIPBL/HMGCS1/HSD17B4/FOXC1/BAK1/VEGFA/PRDM1/MAP3K4/NUDT1/HOXA9/HOXA10/HOXA11/HOXA13/GLI3/ZP3/IMMP2L/CASP2/CTSB/CHD7/STK3/GRHL2/RNF38/PTCH1/CTSV/TGFBR1/NOTCH1/AKR1C3/NCOA4/ARID5B/SIRT1/PTEN/RBP4/FGFR2/ASCL2/ADM/E2F8/CCND1/AR…	244
GO:0006488	dolichol-linked oligosaccharide biosynthetic process	16/9208	18/18722	0.000516055	0.00394689	0.00254722	NUS1/ALG9/MPDU1/ALG12/ALG2/ALG14/ALG6/DHDDS/DPAGT1/DOLPP1/ALG3/DOLK/RFT1/SRD5A3/ALG1/ALG8	16
GO:0060716	labyrinthine layer blood vessel development	16/9208	18/18722	0.000516055	0.00394689	0.00254722	VASH2/HES1/AKT1/JUNB/OVOL2/MAPK1/NSDHL/VASH1/FZD5/FBXW8/WNT2/HEY2/HEY1/RBPJ/GGNBP2/PLCD3	16
GO:0071360	cellular response to exogenous dsRNA	16/9208	18/18722	0.000516055	0.00394689	0.00254722	DDX58/ZCCHC3/CAV1/FLOT1/IFNB1/MUL1/CGAS/DHX9/IFIT1/IFIH1/TLR3/COLEC12/PQBP1/IRF3/MAVS/RALB	16
GO:0061384	heart trabecula morphogenesis	24/9208	30/18722	0.00052163	0.00398472	0.00257164	SOS1/CHD7/TGFBR1/NOTCH1/BMPR1A/RBP4/MED1/OVOL2/FHL2/ENG/TEK/FOXH1/NRG1/HEG1/BMP5/S1PR1/ADAMTS1/HEY2/TGFBR3/TGFB2/DLL4/HEY1/RBPJ/SRF	24
GO:0045598	regulation of fat cell differentiation	88/9208	139/18722	0.000531683	0.00405664	0.00261806	ASXL2/CREB1/PPARG/GATA2/HES1/TRIO/ATAT1/PIM1/ENPP1/INSIG1/RUNX1T1/STK3/ANKRD26/ALOX5/SIRT1/LRP5/AAMDC/YAP1/FOXO1/WDFY2/KLF5/AKT1/RORA/FTO/GPS2/FLCN/METRNL/SIRT2/ZFP36/TRIB3/JAG1/ASXL1/E2F1/STK4/CEBPB/SFRP2/ZNF385A/ADIG/MEDAG/HNRNPU/FFAR4/SAV1/CCDC71L/MMP11/ARNTL/IL6/HDAC6/MEX3C/ID2/FRZB/WNT5A/HTR2A/TAF8/SORT1/WWTR1/BBS12/TGFB1I1/CDS1/CARM1/ZFPM2/SYAP1/CMKLR1/PTGS2/GATA3/TFE3/DUSP10/BMP2/XBP1/LMO3…	88
GO:0035148	tube formation	93/9208	148/18722	0.000543697	0.00414332	0.002674	MTHFR/BCL10/VANGL2/PROX1/BCL2L11/IFT57/SHROOM3/SEC24B/CASP3/SOX4/VEGFA/MTHFD1L/TWIST1/HOXA1/COBL/PODXL/STK3/YWHAZ/GRHL2/CTHRC1/PTCH1/DAB2IP/NOTCH1/KIF20B/FGFR2/ADM/TRAF6/FOLR1/ST14/RARA/ARHGAP35/TEAD2/OVOL2/TGM2/STK4/SDC4/SALL4/CELSR1/SFRP2/TSC2/PRKACA/CEP290/MIB1/TSC1/VASP/SPINT1/ABL1/SDCCAG8/OPA1/FZD6/LUZP1/FGF2/ITGB1BP1/DVL3/WNT5A/CITED2/PAX8/GDF7/PIK3CD/PLXNB2/PRICKLE1/SEMA4C/SKI/IFT172/GATA3…	93
GO:0051250	negative regulation of lymphocyte activation	98/9208	157/18722	0.00054922	0.00418039	0.00269792	TNFRSF14/TNFSF4/RC3H1/PELI1/MERTK/IHH/INPP5D/CBLB/DLG1/CASP3/HAVCR2/HFE/TNFAIP3/GPNMB/GLI3/FGL2/PAG1/CD274/RC3H2/MDK/LRRC32/ATM/NCKAP1L/PIBF1/LGALS3/LGALS9/PRKAR1A/CD300A/THOC1/TWSG1/PTPN2/SMAD7/PRDX2/PKN1/IL4I1/ITCH/SDC4/CEBPB/FBXO7/SFTPD/INHBA/CD80/CD86/CD74/IRF1/SAMSN1/BTN2A2/PAWR/AXL/LAX1/VTCN1/LILRB1/SOCS1/MNDA/IFNB1/BCL6/ID2/LYN/SOCS5/VSIR/TYRO3/LILRB4/SOCS6/CR1/TNFSF18/LOXL3/CBFB/IL2RA/XCL…	98
GO:0006383	transcription by RNA polymerase III	34/9208	46/18722	0.000553466	0.0041926	0.0027058	GTF3C3/DHX36/TBP/SNAPC3/SNAPC4/CHD8/RPTOR/ELL/POLR3F/IVNS1ABP/ZNF345/POLR3K/NAB2/MAF1/BRF2/CRCP/GTF3C4/POLR3GL/BRF1/POLR3C/GTF3C2/RO60/BDP1/POLR1C/SNAPC5/POLR3H/ICE2/MTOR/POLR2K/ZNF143/GTF3C1/ZNF76/GTF3A/PRDX5	34
GO:0033047	regulation of mitotic sister chromatid segregation	34/9208	46/18722	0.000553466	0.0041926	0.0027058	TPR/MAD2L1/FBXO5/NUMA1/ANAPC15/ATM/KNTC1/PCID2/KLHL22/APC/GEN1/DUSP1/HNRNPU/NDC80/ZW10/CDK5RAP2/TTK/CCNB1/PTTG1/RAD21/TRIP13/BUB1B/MAD2L1BP/DYNC1LI1/IK/ZWILCH/AURKB/PSMG2/BUB1/PLK1/MAD2L2/MAD1L1/CENPF/ZWINT	34
GO:0044818	mitotic G2/M transition checkpoint	34/9208	46/18722	0.000553466	0.0041926	0.0027058	DTL/UIMC1/RINT1/CDC14B/ATM/ZNF830/CDK5RAP3/FZR1/BRCC3/BRSK1/TAOK2/TAOK1/TRIM39/HUS1/CHFR/CDK1/NAE1/SYF2/BABAM2/TOPBP1/BLM/CLSPN/MRE11/NBN/CDKN1A/FOXO4/TICRR/TAOK3/CHEK1/PLK1/ORC1/INTS3/BABAM1/NABP2	34
GO:0061028	establishment of endothelial barrier	34/9208	46/18722	0.000553466	0.0041926	0.0027058	F11R/ROCK2/RAPGEF2/PDE4D/F2RL1/VEGFA/EZR/IKBKB/ZDHHC21/RDX/TNFRSF1A/TJP1/TJP3/PTPRS/PLCB1/RAP2C/ROCK1/MYD88/SOX18/ADD1/PECAM1/CLDN1/MSN/RAPGEF1/PPP1R16B/S1PR3/AFDN/CLDN5/ICAM1/CLDN3/IL1B/FASN/MARVELD2/VCL	34
GO:0043550	regulation of lipid kinase activity	49/9208	71/18722	0.0005554	0.00420224	0.00271202	PPP2R5A/PLGLB2/PIK3R4/PIK3R1/PTK2B/DAB2IP/NRBF2/DGKZ/FLT1/SOCS4/NOD2/RBL1/SRC/RBL2/PIK3IP1/SOCS7/SOCS3/AMBRA1/FLT3/PIK3R2/CISH/TEK/SOCS1/FGF2/LYN/PIK3R5/SOCS5/SOCS6/PIK3R3/EEF1A2/WDR91/KIT/KLF4/VAV3/RUBCN/CCR7/IRS1/TNFAIP8L3/PRKD1/CCL19/SOCS2/PDGFRB/PIP4K2C/WDR81/VAV2/PIP4K2A/PDGFB/PDGFRA/RB1	49
GO:0016556	mRNA modification	22/9208	27/18722	0.000562312	0.00424947	0.0027425	TRMT10C/METTL14/NSUN2/CMTR1/PUS7/CBLL1/VIRMA/TRUB1/PUS3/ZC3H13/PCIF1/CMTR2/METTL16/TRMT6/A1CF/DKC1/BAG4/TRMT61B/APOBEC1/RPUSD2/METTL8/PUS1	22
GO:0046785	microtubule polymerization	56/9208	83/18722	0.000565604	0.00426927	0.00275528	CAMSAP2/MAPRE3/TPPP/OCLN/RANBP9/FBXO5/AKAP9/MET/GBA2/GOLGA2/CAMSAP1/NUMA1/PAK1/CLIP1/CENPJ/SLAIN1/ARHGEF7/TUBGCP3/TOGARAM1/HDGFL3/NDE1/TUBG1/CSNK1D/DYRK1A/CLASP1/TUBGCP6/ABL1/EML2/PRUNE1/CDK5RAP2/MECP2/FGF13/HAUS2/CKAP5/SNCA/TPPP3/RANGRF/STMN2/NIN/CEP192/DCTN1/TUBGCP4/GIT1/CLIP3/SLAIN2/INPP5J/ARL3/TUBGCP2/ARL2/HSPA1B/TPX2/PSRC1/NDEL1/MZT1/TBCD/RAC1	56
GO:0035020	regulation of Rac protein signal transduction	18/9208	21/18722	0.00057473	0.00431392	0.00278409	SSX2IP/ALS2/DYNLT1/AUTS2/KBTBD6/ARF6/DNM2/CADM4/OGT/ARHGAP24/SH3BP1/ARHGAP44/PIK3CB/PIK3CG/KBTBD7/KRAS/CRK/ARHGAP17	18
GO:0044766	multi-organism transport	18/9208	21/18722	0.00057473	0.00431392	0.00278409	KPNA6/EPS15/PIKFYVE/NUP153/DYNLT1/CTSL/KPNA3/FMR1/CAV1/CAV2/NMT2/CD209/SIGLEC1/IFIT1/RAB7A/BST2/TPCN1/TRIM15	18
GO:0099515	actin filament-based transport	18/9208	21/18722	0.00057473	0.00431392	0.00278409	FNBP1L/MYO7B/MYO6/WASL/MYO1A/MYO1E/MYO1D/MYO1F/ACTN4/SUN2/MYO1G/SYNE2/MYO5B/MYO5A/MYO1C/MYO19/MYO1B/MYO5C	18
GO:1902579	multi-organism localization	18/9208	21/18722	0.00057473	0.00431392	0.00278409	KPNA6/EPS15/PIKFYVE/NUP153/DYNLT1/CTSL/KPNA3/FMR1/CAV1/CAV2/NMT2/CD209/SIGLEC1/IFIT1/RAB7A/BST2/TPCN1/TRIM15	18
GO:0071621	granulocyte chemotaxis	80/9208	125/18722	0.000574917	0.00431392	0.00278409	FCER1G/PIKFYVE/CCL20/HRH1/CXCL1/CXCL2/CXCL9/CXCL10/ITGA1/PPIA/CCL26/SYK/MDK/JAML/C3AR1/DNM1L/NCKAP1L/SRP54/LGALS3/NOD2/CKLF/C1QBP/CCL5/MAPK1/MOSPD2/MPP1/MAPK3/TIRAP/CD74/CSF1R/CXCL3/DAPK2/SLAMF1/CCL4/CXADR/THBS4/PIK3CG/PF4/TNFSF18/GBF1/PIK3CD/CAMK1D/CCL8/CCL3/ITGB2/EDN1/XCL1/CMKLR1/CXCL6/CCL2/VAV1/VAV3/THBS1/SCG2/CCL11/CCR7/BST1/JAM3/CXCL13/TGFB2/CCL22/PDE4B/CCL19/CXCL8/MCU/CXCL5/TREM1/RAC2/EDN3/…	80
GO:0002562	somatic diversification of immune receptors via germline recombination within a single locus	46/9208	66/18722	0.000578345	0.0043294	0.00279409	TNFSF4/EXO1/RIF1/NHEJ1/MLH1/HMCES/TFRC/RNF168/HMGB2/EXOSC3/SHLD2/SWAP70/KMT5B/BCL11B/TNFSF13/THOC1/TCF3/CCR6/PAXIP1/MSH3/MSH6/SLC15A4/RAG1/RNF8/XRCC4/BCL6/CD40/BATF/LEF1/TP53BP1/CD28/DCLRE1C/SHLD3/SUPT6H/POLB/NBN/ERCC1/SHLD1/KMT5C/STAT6/NDFIP1/MAD2L2/MSH2/CYREN/PRKDC/DCAF1	46
GO:0016444	somatic cell DNA recombination	46/9208	66/18722	0.000578345	0.0043294	0.00279409	TNFSF4/EXO1/RIF1/NHEJ1/MLH1/HMCES/TFRC/RNF168/HMGB2/EXOSC3/SHLD2/SWAP70/KMT5B/BCL11B/TNFSF13/THOC1/TCF3/CCR6/PAXIP1/MSH3/MSH6/SLC15A4/RAG1/RNF8/XRCC4/BCL6/CD40/BATF/LEF1/TP53BP1/CD28/DCLRE1C/SHLD3/SUPT6H/POLB/NBN/ERCC1/SHLD1/KMT5C/STAT6/NDFIP1/MAD2L2/MSH2/CYREN/PRKDC/DCAF1	46
GO:0007094	mitotic spindle assembly checkpoint signaling	29/9208	38/18722	0.000581218	0.00433048	0.00279479	TPR/MAD2L1/ANAPC15/ATM/KNTC1/PCID2/KLHL22/APC/GEN1/DUSP1/NDC80/ZW10/CDK5RAP2/TTK/CCNB1/TRIP13/BUB1B/MAD2L1BP/DYNC1LI1/IK/ZWILCH/AURKB/PSMG2/BUB1/PLK1/MAD2L2/MAD1L1/CENPF/ZWINT	29
GO:0046329	negative regulation of JNK cascade	29/9208	38/18722	0.000581218	0.00433048	0.00279479	PINK1/MECOM/F2RL1/SH3RF2/PDCD4/HIPK3/DACT1/AKT1/CYLD/MARVELD3/PAFAH1B1/GPS2/NCOR1/SIRPA/ITCH/SFRP2/ZMYND11/DUSP10/PTPN22/MAPK8IP1/PER1/DUSP19/DUSP3/FKTN/DNAJA1/TAOK3/MEN1/HDAC3/GSTP1	29
GO:0071173	spindle assembly checkpoint signaling	29/9208	38/18722	0.000581218	0.00433048	0.00279479	TPR/MAD2L1/ANAPC15/ATM/KNTC1/PCID2/KLHL22/APC/GEN1/DUSP1/NDC80/ZW10/CDK5RAP2/TTK/CCNB1/TRIP13/BUB1B/MAD2L1BP/DYNC1LI1/IK/ZWILCH/AURKB/PSMG2/BUB1/PLK1/MAD2L2/MAD1L1/CENPF/ZWINT	29
GO:0071174	mitotic spindle checkpoint signaling	29/9208	38/18722	0.000581218	0.00433048	0.00279479	TPR/MAD2L1/ANAPC15/ATM/KNTC1/PCID2/KLHL22/APC/GEN1/DUSP1/NDC80/ZW10/CDK5RAP2/TTK/CCNB1/TRIP13/BUB1B/MAD2L1BP/DYNC1LI1/IK/ZWILCH/AURKB/PSMG2/BUB1/PLK1/MAD2L2/MAD1L1/CENPF/ZWINT	29
GO:0001959	regulation of cytokine-mediated signaling pathway	94/9208	150/18722	0.000582147	0.00433232	0.00279597	HIPK1/ADAR/ADAM17/IL1R1/CXCR4/CASP8/PPARG/PARP9/PARP14/OTULIN/F2RL1/TICAM2/RIPK1/CD24/TNFAIP3/IKBKB/YTHDF3/IL7/SYK/IRF7/STAT2/TBK1/IRAK3/PTPN11/CYLD/NLRC5/PAFAH1B1/GPS2/CCL5/MED1/SPHK1/PTPN2/SPPL2B/CDC37/CPNE1/SAMHD1/PTPN1/CD300LF/NR1H3/CAV1/CD74/SPPL2A/FADD/AXL/MMP12/IL6/TRAF2/TRIM44/SOCS1/ISG15/WNT5A/CASP4/IKBKE/MUL1/ANGPT1/ZBP1/EDN1/TRIM32/RIPK2/APOA1/TREM2/PXDN/CACTIN/PELI3/VRK2/RFFL/SH2B3/EC…	94
GO:0032528	microvillus organization	20/9208	24/18722	0.000584457	0.00433427	0.00279723	PLS1/PLD1/RAPGEF2/RAPGEF6/EZR/PODXL/MYO1A/PTPN11/KLF5/RAP2A/FXYD5/TWF2/STK26/SLC9A3R1/VIL1/TNIK/GLDN/FSCN1/USH1C/ATP8B1	20
GO:0048011	neurotrophin TRK receptor signaling pathway	20/9208	24/18722	0.000584457	0.00433427	0.00279723	SOS1/SPRY1/CASP3/CYFIP2/ZDHHC17/PTPN11/SPRY2/CYFIP1/BCAR1/SRC/RAF1/PPP2R5B/DOK5/AGT/DDIT4/SORT1/TMEM108/NDN/AKT1S1/ZFYVE27	20
GO:0090023	positive regulation of neutrophil chemotaxis	20/9208	24/18722	0.000584457	0.00433427	0.00279723	MDK/C3AR1/DNM1L/NCKAP1L/C1QBP/MOSPD2/TIRAP/CD74/DAPK2/THBS4/CAMK1D/EDN1/XCL1/CCR7/CCL19/CXCL8/MCU/RAC2/C5AR1/RAC1	20
GO:0090132	epithelium migration	208/9208	360/18722	0.000587569	0.00435226	0.00280884	PLPP3/EFNA1/ATP2B4/PROX1/MIA3/LGALS8/ADAM17/ROCK2/MAP4K4/EPB41L5/ZEB2/FAP/BMPR2/NRP2/AAMP/SP100/PPARG/IQSEC1/TGFBR2/FOXP1/GATA2/PLXND1/PDCD10/PIK3CA/S100P/FBXW7/MEF2C/SPARC/VEGFA/NUS1/KRIT1/MET/DOCK5/PTK2B/ADGRA2/GRHL2/EPPK1/KANK1/PRSS3/TESK1/TGFBR1/EPB41L4B/DAB2IP/PKN3/NOTCH1/JCAD/NRP1/SIRT1/PTEN/DOCK1/LPXN/CORO1B/ETS1/SP1/PTPN11/PXN/STARD13/RGCC/EFNB2/ARF6/LGMN/EVL/AKT1/NR2F2/EMP2/MARVELD3/BCAR…	208
GO:0046849	bone remodeling	60/9208	90/18722	0.000590767	0.00437085	0.00282084	LEPR/SUCO/GPR137B/IHH/INPP5D/TFRC/CD38/SPP1/IL20RA/TNFAIP3/SNX10/EGFR/PTK2B/IL7/CTHRC1/EXT1/SYK/ADAM8/TRAF6/MDK/SYT7/LTBP3/TCIRG1/LRP5/PRKCA/RASSF2/SRC/ATP6AP1/LRRK1/TPP1/HAMP/CSF1R/PDK4/ACP5/LGR4/IL6/TGFB3/PPARGC1B/GDF5/TMEM119/TNFRSF11A/NF1/UBASH3B/GJA1/P2RX7/S1PR1/TNFSF11/PTN/MITF/CA2/CTSK/RAB3D/RAC2/NOTCH2/GPR137/EFNA2/CSK/P3H4/ITGB3/RAC1	60
GO:0030199	collagen fibril organization	43/9208	61/18722	0.000593128	0.00438321	0.00282881	COL5A2/CRTAP/FOXC1/PLOD3/EXT1/TGFBR1/COL5A1/P4HA1/SERPINH1/COL1A1/COMP/ATP7A/SFRP2/LUM/AEBP1/BMP1/COL3A1/MMP11/LOXL2/DDR2/COL14A1/LOX/FMOD/NF1/FKBP10/LOXL3/CYP1B1/EFEMP2/PXDN/FOXC2/ANXA2/SERPINF2/TNXB/COL11A1/TGFB2/COLGALT1/EMILIN1/ADAMTS2/COL5A3/COL12A1/LOXL1/P3H4/RB1	43
GO:0032608	interferon-beta production	40/9208	56/18722	0.000596498	0.00439277	0.00283499	PPM1B/REL/NMI/HMGB2/DDX58/IRF7/TBK1/PTPN11/RIOK3/PTPRS/RELB/SIRPA/POLR3F/TIRAP/IRF1/IRF5/TRIM56/LILRB1/FLOT1/ISG15/POLR3C/TLR7/TOMM70/DHX9/RIPK2/TLR2/IFIH1/POLR3A/CACTIN/TLR3/POLR3B/TLR4/OAS2/IRF3/OAS1/OAS3/TRAF3/PYCARD/MAVS/RNF216	40
GO:0032648	regulation of interferon-beta production	40/9208	56/18722	0.000596498	0.00439277	0.00283499	PPM1B/REL/NMI/HMGB2/DDX58/IRF7/TBK1/PTPN11/RIOK3/PTPRS/RELB/SIRPA/POLR3F/TIRAP/IRF1/IRF5/TRIM56/LILRB1/FLOT1/ISG15/POLR3C/TLR7/TOMM70/DHX9/RIPK2/TLR2/IFIH1/POLR3A/CACTIN/TLR3/POLR3B/TLR4/OAS2/IRF3/OAS1/OAS3/TRAF3/PYCARD/MAVS/RNF216	40
GO:0051784	negative regulation of nuclear division	40/9208	56/18722	0.000596498	0.00439277	0.00283499	TPR/MAD2L1/RAD1/FBXO5/ANAPC15/ATM/KNTC1/PCID2/TOM1L2/PRKAR1A/KLHL22/APC/GEN1/DUSP1/HORMAD1/NDC80/ZW10/CDK5RAP2/MTBP/TTK/CCNB1/TOM1L1/RAD21/TRIP13/BUB1B/MAD2L1BP/DYNC1LI1/IK/ZWILCH/CHEK1/AURKB/LIF/PSMG2/BUB1/PLK1/MAD2L2/MAD1L1/CENPF/NME6/ZWINT	40
GO:0042552	myelination	85/9208	134/18722	0.000599134	0.00440707	0.00284421	LPIN1/PPP3R1/CXCR4/PIKFYVE/GPC1/DLG1/UGT8/TPPP/HEXB/FIG4/QKI/FAM126A/NDRG1/PARD3/PTEN/GALC/AKT1/CYFIP1/ITGAX/PMP22/RARA/ZNF24/LGI4/SIRT2/B4GALT5/TYMP/RARB/KIF14/GAL3ST1/ABCD1/TSC1/GNPAT/NFASC/AFG3L2/EIF2B4/SERINC5/NAB2/WASF3/EPB41L3/MARVELD1/DICER1/MYRF/ITGB4/MTMR2/NF1/MBP/CD9/DEGS1/CTSC/NRG1/RNF10/SKI/SBF2/TLR2/MAL/HGF/SLC25A12/PTN/CST7/CNTNAP1/JAM3/TNFRSF1B/SCN8A/CLDN5/AMIGO1/S100B/DAG1/EIF2AK3…	85
GO:0120162	positive regulation of cold-induced thermogenesis	64/9208	97/18722	0.000604121	0.00443861	0.00286457	LEPR/FH/LPIN1/EPAS1/ALMS1/KDM3A/CXCR4/PTH2R/PER2/PLAC8/PRLR/VEGFA/ACHE/HSF1/JAK2/GADD45G/SYK/EHMT1/IL18/APPL2/GATM/CEBPB/OGT/CAV1/APC/PDGFC/FFAR4/ADIPOR1/PRDM16/PPARGC1B/DIO2/UCP2/GHRL/OXT/GJA1/IRF4/TRPV2/CMKLR1/G0S2/ESRRG/ADRB1/CD36/CNOT3/GRB10/ZNF516/ZBTB7B/IGF1R/ELOVL6/OMA1/ADIPOR2/CPT2/HADH/MFAP2/PRKAB2/SIRT6/SCD/STAT6/BSCL2/HDAC3/PPARGC1A/DECR1/KDM6B/KDM1A/LCN2	64
GO:0048661	positive regulation of smooth muscle cell proliferation	68/9208	104/18722	0.000607499	0.00445827	0.00287726	MEF2D/STAT1/IGFBP5/TGFBR2/FOXP1/HPGD/HMGCR/NQO2/AIF1/MAP3K5/EGFR/AKR1B1/JAK2/BMPR1A/FGFR2/TRAF6/PAK1/IL18/AKT1/CYBA/CCL5/TGM2/HMOX1/IRAK4/PDGFD/SMPD3/MYD88/JUN/IL6/FGF2/AGT/ID2/HDAC4/FOXJ2/FGF9/P2RY6/GJA1/EDN1/PTGS2/MDM2/S1PR1/THBS1/ADAMTS1/CALCRL/SERPINF2/CDH13/ERN1/TLR4/NAMPT/CCN4/LDLRAP1/PDGFRB/MYB/MMP9/EREG/PDGFB/MTOR/ABCC4/MMP2/GNAI3/PHB/ITGA2/PPARGC1A/DNMT1/NOX1/MNAT1/SKP2/IRAK1	68
GO:0009150	purine ribonucleotide metabolic process	212/9208	368/18722	0.000648255	0.00475187	0.00306674	PINK1/PPT1/AMPD2/PARP1/RHOQ/DGUOK/PDK1/HACD2/DLG1/PPAT/NUDT9/PDE5A/GUCY1B1/PRKAA1/HMGCS1/PDE4D/HMGCR/HSD17B4/ACSL6/ELOVL5/RAB23/NT5E/AK9/ENPP1/PDE10A/CARD11/OGDH/MLXIPL/SLC25A13/BPGM/GIMAP7/PRKAG2/PDE7A/GDA/PRXL2C/ATP5F1C/SLC25A16/ADK/ACSL5/AMPD3/HSD17B12/DLG2/ENO2/GUCY2C/FAR2/SUCLA2/ENTPD5/DLST/RORA/PKM/ADPGK/PDE8A/ATP6V0C/NCOR1/FLCN/ALDOC/COASY/ATP5MC1/GALK1/PDE4A/TECR/ACSS2/FITM2/DIP2A/TPST2/G…	212
GO:0033046	negative regulation of sister chromatid segregation	32/9208	43/18722	0.000657485	0.00479737	0.00309611	TPR/MAD2L1/FBXO5/ANAPC15/ATM/KNTC1/PCID2/KLHL22/APC/GEN1/DUSP1/NDC80/ZW10/CDK5RAP2/TTK/CCNB1/PTTG1/RAD21/TRIP13/BUB1B/MAD2L1BP/DYNC1LI1/IK/ZWILCH/AURKB/PSMG2/BUB1/PLK1/MAD2L2/MAD1L1/CENPF/ZWINT	32
GO:0033048	negative regulation of mitotic sister chromatid segregation	32/9208	43/18722	0.000657485	0.00479737	0.00309611	TPR/MAD2L1/FBXO5/ANAPC15/ATM/KNTC1/PCID2/KLHL22/APC/GEN1/DUSP1/NDC80/ZW10/CDK5RAP2/TTK/CCNB1/PTTG1/RAD21/TRIP13/BUB1B/MAD2L1BP/DYNC1LI1/IK/ZWILCH/AURKB/PSMG2/BUB1/PLK1/MAD2L2/MAD1L1/CENPF/ZWINT	32
GO:0061383	trabecula morphogenesis	32/9208	43/18722	0.000657485	0.00479737	0.00309611	THBS3/SOS1/CHD7/SEMA4D/TGFBR1/NOTCH1/BMPR1A/RBP4/MED1/COL1A1/OVOL2/SBNO2/FHL2/ENG/TEK/PPARGC1B/FOXH1/NRG1/HEG1/BMP5/S1PR1/ADAMTS1/FBN2/HEY2/TGFBR3/TGFB2/PLXNB1/DLL4/HEY1/RBPJ/MMP2/SRF	32
GO:2000816	negative regulation of mitotic sister chromatid separation	32/9208	43/18722	0.000657485	0.00479737	0.00309611	TPR/MAD2L1/FBXO5/ANAPC15/ATM/KNTC1/PCID2/KLHL22/APC/GEN1/DUSP1/NDC80/ZW10/CDK5RAP2/TTK/CCNB1/PTTG1/RAD21/TRIP13/BUB1B/MAD2L1BP/DYNC1LI1/IK/ZWILCH/AURKB/PSMG2/BUB1/PLK1/MAD2L2/MAD1L1/CENPF/ZWINT	32
GO:0090263	positive regulation of canonical Wnt signaling pathway	69/9208	106/18722	0.000670145	0.00487793	0.0031481	RNF220/WLS/ASPM/PPM1B/USP34/ZEB2/TBL1XR1/CSNK1G3/SOX4/EGFR/ADGRA2/KANK1/WNK2/FGFR2/USP47/YAP1/DACT1/PPM1A/USP8/JUP/COL1A1/SMURF2/CSNK1D/SRC/SULF2/GID8/CSNK1E/ATP6AP2/LRRK1/SFRP2/CAV1/CSNK1G1/SCEL/LGR4/LRRK2/ARNTL/GPRC5B/FGF2/TMEM198/ROR2/SFRP4/AMER1/GPC5/DAAM2/NFKB1/TTC21B/GSKIP/UBE2B/DAPK3/FAM53B/LYPD6/XIAP/RECK/SMAD3/FRAT1/RBPJ/EDA/PRDM15/TBL1X/CDH3/BAMBI/TNKS2/UBR5/WNK1/RNF146/SEMA5A/TRPM4/RUV…	69
GO:0060541	respiratory system development	123/9208	203/18722	0.000670579	0.00487793	0.0031481	PROX1/PKDCC/EPAS1/PPP3R1/SP3/BMPR2/CREB1/IGFBP5/TGFBR2/HES1/SEC24B/SPRY1/FBXW7/BASP1/AP3B1/SPARC/VEGFA/PDGFA/AIMP2/AGR2/HOXA5/GLI3/EGFR/PLOD3/CHD7/YWHAZ/GRHL2/EXT1/TMEM38B/RC3H2/NOTCH1/BMPR1A/LIPA/RBP4/FGFR2/LTBP3/YAP1/SPRY2/ALDH1A3/ESRP2/FOXF1/SREBF1/RARA/JMJD6/SMAD2/KLF2/ASXL1/CTSZ/LAMA5/MAPK1/EP300/CELSR1/ATP7A/CRISPLD2/MAPK3/SFTPD/ITGB6/SMPD3/RCN3/BAG6/MSC/SAV1/MME/MMP12/SIM2/FGF18/WNT2/GLI2/…	123
GO:0006084	acetyl-CoA metabolic process	27/9208	35/18722	0.000670831	0.00487793	0.0031481	PDK1/HMGCS1/DLST/ACSS2/DIP2A/AASS/PDK4/PDK2/DLD/PIPOX/MLYCD/NUDT7/PMVK/NUDT8/PDHA1/PDK3/MVK/TDO2/KYNU/DLAT/ACACB/MVD/PPCS/FASN/ACSS1/ACACA/PDHB	27
GO:0033209	tumor necrosis factor-mediated signaling pathway	65/9208	99/18722	0.000671603	0.00487796	0.00314811	TNFRSF14/HIPK1/AIM2/ADAM17/STAT1/CASP8/OTULIN/F2RL1/RIPK1/TNFAIP3/PTK2B/IKBKB/EXT1/JAK2/SYK/CHUK/TRAF6/TNFRSF1A/CYLD/GPS2/TP53/SPHK1/PTPN2/SPPL2B/ACTN4/CPNE1/SPPL2A/TNFRSF18/TRAF2/CASP4/TNFRSF17/TMSB4X/TNFSF18/TNFRSF11A/TRIM32/TRAF1/APOA1/TNFRSF25/FAS/PELI3/NFKBIA/RFFL/TNFSF11/PLVAP/TNFRSF19/TNFRSF1B/BIRC3/GAS6/NOL3/TRAF3IP2/SHARPIN/UBE2K/SPATA2/TNFRSF4/PIAS3/TRAF5/TXNDC17/TRAF3/PYCARD/CARD14/CCD…	65
GO:0042254	ribosome biogenesis	175/9208	299/18722	0.00067421	0.0048913	0.00315672	UTP25/RRP15/DDX18/METTL5/KAT2B/NSUN3/EIF2A/NMD3/LSG1/ZCCHC4/GAR1/EXOSC9/ZNF622/BRIX1/DHX29/MTREX/UTP15/SRFBP1/RRP36/MDN1/LTV1/MALSU1/CHD7/RRS1/RBIS/DCAF13/RCL1/EXOSC3/REXO4/PTEN/RPP30/EXOSC1/NOLC1/METTL15/DIS3/CUL4A/METTL17/ISG20/HEATR3/TENT4B/NIP7/MPHOSPH6/NUP88/C1QBP/UTP18/EIF4A3/RIOK3/MPV17L2/FBL/XRN2/DDX27/MTG2/SNU13/CUL4B/EXOSC8/WDR46/NOL6/MAK16/NIFK/GTPBP10/METTL16/SART1/RPUSD4/TSC1/RRP12/W…	175
GO:0045619	regulation of lymphocyte differentiation	107/9208	174/18722	0.000692815	0.00502053	0.00324013	CD2/TNFSF4/RC3H1/CD46/ITPKB/SOS1/IHH/INPP5D/TGFBR2/NFKBIZ/AP3B1/CD83/SOX4/PRDM1/CARD11/GLI3/FGL2/IL7/SYK/RC3H2/ADAM8/MDK/IL18/NCKAP1L/PCID2/ZBTB1/LGALS9/RARA/PTPN2/SMAD7/PRDX2/CLPTM1/IL4I1/FBXO7/INHBA/SH3RF1/CD80/CD86/SART1/CD74/IRF1/IL7R/ABL1/SLAMF8/AXL/RAG1/SOS2/SOCS1/GLI2/IFNB1/BCL6/ID2/SOCS5/VSIR/LILRB4/CR1/PRKCZ/TNFSF18/STAT5B/LEF1/ZAP70/LOXL3/CBFB/IL2RA/IRF4/NLRP3/RIPK2/CD28/RASGRP1/GATA3/D…	107
GO:0032273	positive regulation of protein polymerization	87/9208	138/18722	0.000694314	0.00502566	0.00324344	PINK1/CDC42EP3/ACTR2/ABI2/NCK1/DLG1/ARFIP1/TPPP/RICTOR/OCLN/IQGAP2/FER/CARMIL1/SCIN/CCL26/AKAP9/BAIAP2L1/MET/WASL/PTK2B/GSN/CORO1B/CTTN/NUMA1/FCHSD2/PAK1/NCKAP1L/CLIP1/SLAIN1/TOGARAM1/ARF6/GMFB/EVL/CYFIP1/FMN1/ARPIN/SPIRE2/GRB2/HCK/BAIAP2L2/HIP1R/CLASP1/VASP/SPIRE1/WASF3/WAS/CORO1A/WHAMM/TRIM27/CDC42EP2/CDK5RAP2/PICK1/CTNNA2/MECP2/CKAP5/MLST8/CARMIL2/LMOD1/BAG4/TPPP3/ARFIP2/VIL1/SNX9/NIN/CCL11/CC…	87
GO:0060348	bone development	124/9208	205/18722	0.000702502	0.00507129	0.00327288	THBS3/MEF2D/MEIS1/INSIG2/BMPR2/IHH/TGFBR2/FOXP1/MSX1/TAPT1/SMAD1/SLC10A7/FBXW7/MEF2C/SMAD5/FOXC1/RUNX2/RAB23/TWIST1/SNX10/HOXA11/GLI3/INSIG1/EXT1/SEMA4D/TMEM38B/ABI1/FGFR2/LTBP3/LRP5/SERPINH1/TSKU/PTPN11/TRIP11/AKAP13/XYLT1/VKORC1/PAFAH1B1/TP53/MED1/RARA/HOXB4/COL1A1/DYM/COMP/ASXL1/SRC/TGM2/SULF2/EP300/ATP6AP1/LRRK1/SFRP2/SLC38A10/RARB/NPR2/ITGB6/SMPD3/ZNF385A/PLS3/INPPL1/PDGFC/PTGER4/SBDS/ENG/AC…	124
GO:0090199	regulation of release of cytochrome c from mitochondria	35/9208	48/18722	0.000703014	0.00507129	0.00327288	PINK1/LMNA/BCL2L11/BAK1/FXN/GHITM/DNM1L/AKT1/ARRB2/TP53/PLA2G6/TNFSF10/OPA1/MOAP1/BMF/MFF/HGF/PPIF/BBC3/PMAIP1/BCL2L1/FAM162A/BAX/BAD/NOL3/WDR35/BID/MLLT11/MMP9/GPER1/PYCARD/PLSCR3/PLAUR/PSMD10/PAM16	35
GO:0090311	regulation of protein deacetylation	35/9208	48/18722	0.000703014	0.00507129	0.00327288	PINK1/PRMT6/TPPP/NIPBL/PRKAA1/VEGFA/NCAPG2/FNTA/BRMS1/KDM5A/FRY/TP53/SREBF1/AKAP8L/PRKD2/DYRK1A/EP300/BEX4/ING2/NNMT/USP17L2/SPRED2/MAPK8/LRRK2/BCL6/NEK3/SKI/NDN/ZBTB7B/PRKD1/CAMK2D/TADA3/APLNR/SAP30BP/SPRED1	35
GO:0016331	morphogenesis of embryonic epithelium	92/9208	147/18722	0.000704687	0.00507759	0.00327695	MTHFR/BCL10/VANGL2/EPB41L5/IFT57/SHROOM3/SEC24B/CASP3/SOX4/TBX18/MTHFD1L/TWIST1/COBL/STK3/GRHL2/CTHRC1/PTCH1/KIF20B/FGFR2/ADM/TRAF6/FOLR1/ST14/PDX1/ALDH1A3/RARA/ARHGAP35/TEAD2/OVOL2/STK4/SDC4/SALL4/LAMA5/CELSR1/SFRP2/TSC2/PRKACA/MIB1/TSC1/VASP/SPINT1/ABL1/OPA1/PCDH8/FZD6/LUZP1/WNT2/GLI2/DVL3/VEGFC/WNT5A/CITED2/PAX8/GDF7/TGFB1I1/PLXNB2/PRICKLE1/SEMA4C/SKI/IFT172/GATA3/DLC1/IRX2/PRKACB/NPHP3/GDNF/B…	92
[truncated: 1,883 more rows]

## Sheet: Supplementary Table 4
Differentially expressed genes from malignant epithelial cells between TT and NTT samples
genes	p_val	avg_log2FC	pct.1	pct.2	p_val_adj
CEACAM6	0	6.86518	0.983	0	0
TMSB10	0	6.74128	0.997	0	0
STK24	0	5.34513	0.979	0	0
HIST1H1C	0	5.29866	0.969	0	0
[truncated: 10,964 more rows]

## Sheet: Supplementary Table 5
Differentially expressed transcription factors from malignant epithelial cells between TT and NTT samples
[truncated: 327 more rows]

[truncated: 4 more sheets: Supplementary Table 6, Supplementary Table 7, Supplementary Table 8, Supplementary Table 9]
